# Supplementary material for: Drought response transcriptomes are altered in poplar with reduced tonoplast sucrose transporter expression
Source: Sci Rep. 2016 Sep 19;6:33655. doi: 10.1038/srep33655 (PMC5027551; doi:10.1038/srep33655)
Supplement: Supplementary Dataset S1 [file srep33655-s2.xls]

## Sheet: Leaf
Supplementary Dataset S1. Gene expression analysis by RNA-Seq. List of annotated gene models, their expression values (FPKM average by group), statistical significance (log-transformed fold-change [FC], P value and Q value and fold-change [FC]) for five pairwise comparisons (DR/WW in WT or RNAi plants, and RNAi/WT at WW, DR or RC) are provided for each organ.
Gene model	DR/WW; RNAi			DR/WW; WT			RNAi/WT; WW			RNAi/WT; DR			RNAi/WT; RC			TAIR 10	Arabidopsis description	UniProt accession	UniProt description	LeafWTWW_FPKM	LeafWTDR_FPKM	LeafWTRC_FPKM	LeafRNAiWW_FPKM	LeafRNAiDR_FPKM	LeafRNAiRC_FPKM
	log(FC)	P	Q	log(FC)	P	Q	log(FC)	P	Q	log(FC)	P	Q	log(FC)	P	Q
Potri.001G001100	-2.16842	0.0162405	0.0464009	-1.18828	0.0397175	0.0986107	-1.67363	0.00209965	0.00787702	-2.65377	0.00403331	0.0139555	-0.664606	0.216459	0.381309	AT2G03090	expansin A15	O80622	Expansin-A15 OS=Arabidopsis thaliana GN=EXPA15 PE=2 SV=2	4.21999	1.85185	2.96784	1.32281	0.294265	1.8723
Potri.001G002700	-1.50196	0.0160675	0.0459762	-0.62612	0.353368	0.543315	0.535844	0.327266	0.514859	-0.339992	0.645187	1	-0.726104	0.224704	0.392092	AT1G55480	protein containing PDZ domain, a K-box domain, and a TPR region			1.40605	0.911003	1.95946	2.03848	0.719734	1.18456
Potri.001G003000	-1.29275	0.0448892	0.109153	0.868082	0.310685	1	1.97228	0.00746896	0.0238315	-0.18855	0.808479	1	-0.0942365	0.890502	1	AT5G36110	cytochrome P450, family 716, subfamily A, polypeptide 1	Q50EK0	Cytochrome P450 716B2 OS=Picea sitchensis GN=CYP716B2 PE=2 SV=1	0.445577	0.813283	0.982835	1.74839	0.713645	0.920689
Potri.001G004000	-1.54384	0.00944927	0.0291888	-0.25163	0.630092	0.789771	-0.00942343	0.983706	0.992925	-1.30163	0.0430596	0.105437	-0.164106	0.757263	0.874881	AT1G55340	Protein of unknown function (DUF1639)			6.5679	5.51668	5.65378	6.52514	2.23794	5.04589
Potri.001G004100	-0.479237	0.146488	0.28316	-0.988769	0.00412302	0.0142249	-0.0157524	0.957915	0.981268	0.49378	0.184776	0.338494	-1.07306	0.00231893	0.0085947	AT5G56540	arabinogalactan protein 14			185.283	93.3657	216.707	183.271	131.471	103.003
Potri.001G005100	0.931185	0.00580047	0.0191448	0.0243413	0.945062	0.975277	-0.26654	0.396466	0.588041	0.640303	0.0869123	0.187329	0.0581593	0.863443	0.934887	AT3G13540	myb domain protein 5	Q38850	Transcription repressor MYB5 OS=Arabidopsis thaliana GN=MYB5 PE=1 SV=1	8.08601	8.2236	9.54631	6.72199	12.8178	9.93902
Potri.001G007000	2.29462	7.63227e-08	7.00235e-07	2.80821	3.68118e-10	4.71855e-09	0.0435592	0.92546	0.965989	-0.470031	0.248977	0.423042	-0.163675	0.741702	0.86522	AT1G15670	Galactose oxidase/kelch repeat superfamily protein	Q9LMR5	F-box/kelch-repeat protein At1g15670 OS=Arabidopsis thaliana GN=At1g15670 PE=2 SV=1	2.70824	18.9689	2.70671	2.79126	13.6946	2.41641
Potri.001G010400	0.572551	0.114568	0.233523	-0.369061	0.397353	0.588932	0.190561	0.60978	0.774652	1.13217	0.00802579	0.025359	0.116058	0.76099	0.877149	AT4G10620	P-loop containing nucleoside triphosphate hydrolases superfamily protein	P54453	Uncharacterized protein yqeH OS=Bacillus subtilis (strain 168) GN=yqeH PE=1 SV=1	3.1859	2.4668	3.62803	3.63577	5.40693	3.93195
Potri.001G010600	1.67868	0.0117021	0.0350732	0.624878	0.306211	0.491114	-1.04927	0.138927	0.271687	0.00453407	0.99354	0.997218	-0.241423	0.711963	0.846294	AT2G31945				3.33666	5.14541	2.92096	1.61232	5.1616	2.47087
Potri.001G011500	-1.5213	0.0453714	0.110127	1.16175	0.11454	0.23348	1.20137	0.0713135	0.159619	-1.48167	0.0715476	0.160047	3.54239	0.00060417	0.002614	AT5G06720	peroxidase 2	Q9LEH3	Peroxidase 15 OS=Ipomoea batatas GN=pod PE=1 SV=1	0.630173	1.40988	0.23946	1.44914	0.504839	2.78996
Potri.001G011700	-1.62995	2.14259e-05	0.000128041	-0.813768	0.0796931	0.174671	0.142839	0.695129	0.835212	-0.673346	0.160226	0.303452	-0.100544	0.820576	0.911697	AT1G51110	Plastid-lipid associated protein PAP / fibrillin family protein	Q8LAP6	Probable plastid-lipid-associated protein 12, chloroplastic OS=Arabidopsis thaliana GN=PAP12 PE=2 SV=1	107.948	61.411	84.8427	119.183	38.5078	79.1312
Potri.001G013000	-0.571459	0.252115	0.426954	-0.681258	0.154126	0.294564	-0.97281	0.0161319	0.0461345	-0.863012	0.123547	0.247849	-0.857321	0.0562565	0.131488	AT3G49110	peroxidase CA	P00433	Peroxidase C1A OS=Armoracia rusticana GN=PRXC1A PE=1 SV=2	8.28318	5.16557	9.57743	4.22038	2.84005	5.28652
Potri.001G013400	-1.63926	9.31597e-05	0.000487316	-0.446152	0.259819	0.436461	-0.133668	0.695905	0.83572	-1.32678	0.00428734	0.0147179	0.381764	0.278447	0.458923	AT5G19640	Major facilitator superfamily protein	Q3E9B5	Putative peptide/nitrate transporter At5g19640 OS=Arabidopsis thaliana GN=At5g19640 PE=2 SV=1	6.36681	4.67322	7.22658	5.80341	1.86302	9.41575
Potri.001G013500	0.536842	0.200553	0.360206	-0.433214	0.374027	0.56508	0.308045	0.467444	0.656063	1.2781	0.00819481	0.0258202	0.135446	0.763828	0.878865	AT2G05990	NAD(P)-binding Rossmann-fold superfamily protein	P80030	Enoyl-[acyl-carrier-protein] reductase [NADH], chloroplastic OS=Brassica napus PE=1 SV=2	4.66112	3.45207	4.75632	5.7706	8.37195	5.2245
Potri.001G014300	-1.11556	0.0431707	0.105661	0.412982	0.384495	0.575896	-0.229658	0.610135	0.774915	-1.7582	0.00210803	0.00790483	-1.00138	0.0563362	0.131645	AT5G60900	receptor-like protein kinase 1	Q39202	G-type lectin S-receptor-like serine/threonine-protein kinase RLK1 OS=Arabidopsis thaliana GN=RLK1 PE=2 SV=2	6.89329	9.17797	7.98943	5.87886	2.71315	3.9909
Potri.001G014400	-0.668181	0.0526142	0.124432	0.731365	0.0344484	0.087562	0.0519576	0.86442	0.935396	-1.34759	0.000418158	0.00188211	-0.611772	0.10548	0.218665	AT5G60900	receptor-like protein kinase 1	Q39202	G-type lectin S-receptor-like serine/threonine-protein kinase RLK1 OS=Arabidopsis thaliana GN=RLK1 PE=2 SV=2	14.232	23.6281	15.954	14.7539	9.28461	10.4402
Potri.001G015500	1.32892	0.00645331	0.0210026	0.119913	0.775978	0.886076	-0.347255	0.347906	0.537438	0.861753	0.102633	0.213946	0.357182	0.413469	0.60496	AT3G45140	lipoxygenase 2	O24370	Linoleate 13S-lipoxygenase 2-1, chloroplastic OS=Solanum tuberosum GN=LOX2.1 PE=1 SV=1	82.1047	89.2206	72.3386	64.5407	162.136	92.6601
Potri.001G015600	1.52333	0.000261502	0.00123599	0.165823	0.645556	0.800895	-0.246287	0.42942	0.620425	1.11122	0.0145775	0.0423162	0.471143	0.215907	0.380584	AT3G45140	lipoxygenase 2	O24370	Linoleate 13S-lipoxygenase 2-1, chloroplastic OS=Solanum tuberosum GN=LOX2.1 PE=1 SV=1	42.4366	47.6056	37.9147	35.7767	102.842	52.5577
Potri.001G016200	3.36566	9.2561e-09	9.74942e-08	1.60444	0.0116799	0.0350157	-0.588813	0.402695	0.594274	1.17241	0.0197792	0.0548583	2.484	0.000223914	0.00107529	AT3G20810	2-oxoglutarate (2OG) and Fe(II)-dependent oxygenase superfamily protein	Q9CXT6	Lysine-specific demethylase 8 OS=Mus musculus GN=Kdm8 PE=2 SV=1	2.26099	6.87518	1.47387	1.50331	15.4958	8.24555
Potri.001G016600	-1.26399	0.000116595	0.000596895	-0.497488	0.145919	0.282305	0.196176	0.4976	0.683157	-0.570326	0.128811	0.256065	-0.0347611	0.916226	0.961506	AT5G12900				15.0873	10.6869	16.4174	17.2848	7.19725	16.0266
Potri.001G017000	1.11165	0.00255927	0.00937215	1.07665	0.00228182	0.00847382	-0.641856	0.0518115	0.122875	-0.606853	0.118891	0.24048	-0.172191	0.636057	0.794086	AT4G12070				9.20724	19.4193	8.99062	5.90081	12.7512	7.97913
Potri.001G017500	-1.02576	0.0119686	0.0357561	-0.761929	0.104788	0.217527	0.457459	0.227886	0.396247	0.193628	0.694663	0.834907	-1.18136	0.00804255	0.0254047	AT3G20820	Leucine-rich repeat (LRR) family protein	Q00874	DNA-damage-repair/toleration protein DRT100 OS=Arabidopsis thaliana GN=DRT100 PE=2 SV=2	6.02809	3.55481	8.25194	8.27729	4.0654	3.63857
Potri.001G018200	-1.25469	4.96758e-05	0.000275504	-0.891295	0.00787635	0.0249512	-0.132818	0.643462	0.799392	-0.496216	0.161801	0.305744	0.0370467	0.912892	0.959893	AT5G12950	Putative glycosyl hydrolase of unknown function (DUF1680)			33.7134	18.1759	30.1869	30.7483	12.8861	30.9721
Potri.001G018300	-2.24385	1.08128e-06	8.21699e-06	-1.89409	0.000126334	0.000641779	0.0128076	0.97053	0.987043	-0.336948	0.560861	0.736528	-0.659043	0.0957536	0.202479	AT3G20830	AGC (cAMP-dependent, cGMP-dependent and protein kinase C) kinase family protein	Q9LSF1	Serine/threonine-protein kinase OXI1 OS=Arabidopsis thaliana GN=OXI1 PE=1 SV=1	6.70051	1.80273	7.42613	6.76026	1.42725	4.70295
Potri.001G019700	1.90049	1	1	1.15561	1	1	-2.16044	0.00438277	0.0150036	-1.41556	1	1	1.46456	0.0164392	0.0468828					2.42084	5.3931	1.13277	0.541512	2.02168	3.12621
Potri.001G020200	-1.2917	0.00344854	0.0121731	-0.998583	0.0649699	0.147929	-0.179768	0.686125	0.829165	-0.472885	0.379853	0.571112	-0.785238	0.10942	0.225143	AT4G35040	Basic-leucine zipper (bZIP) transcription factor family protein			15.1369	7.57588	15.0252	13.3635	5.45859	8.71848
Potri.001G020900	1.20869	0.00316174	0.0112805	1.18288	0.00590597	0.0194459	-0.328923	0.430418	0.62139	-0.303113	0.472848	0.660994	-0.186517	0.662927	0.813184	AT3G63440	cytokinin oxidase/dehydrogenase 6	Q9LY71	Cytokinin dehydrogenase 6 OS=Arabidopsis thaliana GN=CKX6 PE=2 SV=2	2.13637	4.8502	2.57268	1.70083	3.93109	2.26068
Potri.001G023100	1.33924	0.000583625	0.00253468	0.786545	0.039008	0.0971409	-0.496256	0.157947	0.30016	0.0564408	0.892163	0.949623	0.255819	0.562939	0.738192	AT2G41430	dehydration-induced protein (ERD15)	Q94AR4	Polyadenylate-binding protein-interacting protein 2 OS=Arabidopsis thaliana GN=CID2 PE=1 SV=1	23.2963	40.1847	19.0478	16.5158	41.788	22.7433
Potri.001G023400	2.43034	4.4208e-05	0.000247794	1.77615	0.0032454	0.0115427	-0.154775	0.820161	1	0.499413	0.322361	0.509385	2.08781	0.00200583	0.00756741	AT5G50400	purple acid phosphatase 27	Q5MAU8	Probable inactive purple acid phosphatase 27 OS=Arabidopsis thaliana GN=PAP27 PE=2 SV=1	0.623333	2.13498	0.43493	0.559923	3.0181	1.8489
Potri.001G023500	0.692923	0.0617109	0.141856	0.736024	0.0995706	0.208859	0.505415	0.225573	0.393239	0.462314	0.252643	0.427607	1.38225	0.000426589	0.00191604	AT1G50420	scarecrow-like 3	Q9LPR8	Scarecrow-like protein 3 OS=Arabidopsis thaliana GN=SCL3 PE=2 SV=1	5.48798	9.14066	5.59085	7.79036	12.5936	14.5739
Potri.001G023800	-2.90171	0.0090306	0.0280717	-0.718857	0.289157	0.47142	-0.397418	0.514331	0.697728	-2.58027	0.0249164	1	-0.785455	0.265064	0.442875	AT3G13650	Disease resistance-responsive (dirigent-like protein) family protein	P13240	Disease resistance response protein 206 OS=Pisum sativum GN=PI206 PE=2 SV=2	1.54283	0.937393	1.25618	1.17134	0.156741	0.728799
Potri.001G024800	1.31013	0.0169675	0.048164	0.355648	0.47949	0.667018	-1.26993	0.0171698	0.0486555	-0.315449	0.543886	0.722671	-0.683254	0.276634	0.456796	AT2G38760	annexin 3	Q9SE45	Annexin D3 OS=Arabidopsis thaliana GN=ANN3 PE=2 SV=2	3.26171	4.17355	1.70055	1.35256	3.35387	1.05903
Potri.001G027400	0.745986	0.0256792	0.0684162	1.21798	0.000270915	0.00127572	-0.0108603	0.970578	0.987066	-0.482858	0.191989	0.34851	0.278277	0.411791	0.603289	AT3G54440	glycoside hydrolase family 2 protein	A5F5U6	Beta-galactosidase OS=Vibrio cholerae serotype O1 (strain ATCC 39541 / Ogawa 395 / O395) GN=lacZ PE=3 SV=2	8.35977	19.4466	8.78554	8.29707	13.9152	10.6546
Potri.001G027900	-2.49899	6.93306e-05	0.000372921	-1.18307	0.0467391	0.112861	0.321873	0.482163	0.669405	-0.994051	0.175622	1	-0.624343	0.242794	0.415288	AT3G07960	Phosphatidylinositol-4-phosphate 5-kinase family protein	Q9SFB8	Phosphatidylinositol 4-phosphate 5-kinase 6 OS=Arabidopsis thaliana GN=PIP5K6 PE=2 SV=1	1.23036	0.541869	1.45898	1.53789	0.272054	0.946462
Potri.001G028200	-1.3793	0.00392722	0.0136343	-2.28353	0.00254392	0.00932295	0.22897	0.617996	0.780824	1.13319	0.140271	0.273749	-0.787925	0.140375	0.27391	AT3G54400	Eukaryotic aspartyl protease family protein	Q9LS40	Protein ASPARTIC PROTEASE IN GUARD CELL 1 OS=Arabidopsis thaliana GN=ASPG1 PE=1 SV=1	5.50774	1.13126	7.89911	6.45506	2.48135	4.57498
Potri.001G028400	-1.27621	4.95897e-05	0.000275065	-1.49092	9.66178e-06	6.1779e-05	0.0298969	0.916621	0.9617	0.244611	0.499012	0.684398	-0.580584	0.0790227	0.173488	AT3G54390	sequence-specific DNA binding transcription factors			27.7648	9.87831	34.2162	28.3462	11.7036	22.8802
Potri.001G028500	0.964924	0.0129089	0.0381442	-1.23409	0.0183914	0.0515781	0.368686	0.353912	0.543904	2.5677	6.54421e-07	5.16309e-06	1.16084	0.00613766	0.0201076	AT3G06730	Thioredoxin z	Q9M7X9	Thioredoxin-like protein CITRX, chloroplastic OS=Arabidopsis thaliana GN=At3g06730 PE=1 SV=1	7.77983	3.3073	6.14307	10.0451	19.6077	13.7351
Potri.001G030000	0.868889	0.120697	0.24335	-0.246156	0.587006	0.757241	-0.0355609	0.950066	0.977627	1.07948	0.014859	0.0430136	0.370802	0.363666	0.554246	AT2G38730	Cyclophilin-like peptidyl-prolyl cis-trans isomerase family protein	O43447	Peptidyl-prolyl cis-trans isomerase H OS=Homo sapiens GN=PPIH PE=1 SV=1	15.9635	13.4595	14.1351	15.5749	28.4437	18.2777
Potri.001G030200	0.773202	0.0307484	0.0796053	0.0369884	0.932066	0.969144	0.351749	0.351573	0.541404	1.08796	0.00906096	0.0281527	0.00308261	0.993943	0.997399	AT3G12270	protein arginine methyltransferase 3	Q0WVD6	Probable protein arginine N-methyltransferase 3 OS=Arabidopsis thaliana GN=PRMT3 PE=2 SV=1	3.41172	3.50033	4.84071	4.35372	7.44077	4.85106
Potri.001G031800	-1.90624	2.93148e-06	2.06412e-05	0.0269524	0.954233	0.979564	0.285815	0.469207	0.657659	-1.64738	0.000606093	0.00262142	-0.678487	0.239702	0.411372	AT5G06980				169.078	172.266	250.377	206.123	54.9909	156.44
Potri.001G032200	-1.99899	0.0018585	0.00707655	-1.93153	0.0166311	0.0473486	0.342794	0.516908	0.699953	0.275334	0.755747	0.873956	-0.808167	0.18405	0.337474	AT5G07020	proline-rich family protein			5.25214	1.37685	6.92568	6.66082	1.66637	3.95531
Potri.001G032300	-2.06509	0.000189353	0.0009247	-1.53644	0.00947362	0.0292535	0.0925586	0.834977	0.919642	-0.436096	0.519937	0.702551	-0.490053	0.321021	0.507875	AT5G07040	RING/U-box superfamily protein	Q9FL42	Putative RING-H2 finger protein ATL69 OS=Arabidopsis thaliana GN=ATL69 PE=3 SV=1	12.1646	4.19358	13.3679	12.9706	3.09961	9.51794
Potri.001G032400	2.00558	0.000152051	0.000758661	1.66036	0.000755911	0.00319094	-0.652951	0.235396	0.405884	-0.30773	0.512271	0.695959	1.57736	0.0021815	0.00814569	AT5G16080	carboxyesterase 17	Q9SX25	Probable carboxylesterase 6 OS=Arabidopsis thaliana GN=CXE6 PE=2 SV=1	2.48688	7.8609	1.76849	1.5816	6.35092	5.27758
Potri.001G032900	0.863672	0.00598413	0.0196697	0.569974	0.0836386	0.181615	-0.12998	0.65172	0.805266	0.163718	0.642467	0.798681	0.467644	0.158061	0.300326	AT3G12490	cystatin B	Q0JNR2	Cysteine proteinase inhibitor 12 OS=Oryza sativa subsp. japonica GN=Os01g0270100 PE=2 SV=1	51.2581	76.0925	45.8158	46.8419	85.2365	63.3564
Potri.001G033100	2.51113	0.00327831	0.0116457	1.33759	0.114969	1	-0.101271	0.919498	1	1.07227	0.10813	0.223032	1.13029	0.259148	1	AT3G14470	NB-ARC domain-containing disease resistance protein	Q9LRR4	Putative disease resistance RPP13-like protein 1 OS=Arabidopsis thaliana GN=RPPL1 PE=2 SV=1	0.170973	0.432099	0.133287	0.159383	0.908591	0.29177
Potri.001G034100	-1.31085	0.0123834	0.0368132	0.860352	0.111531	0.228603	0.839713	0.0867363	0.187023	-1.33149	0.0198269	0.0549711	0.0660932	0.897344	0.952216	AT2G03220	fucosyltransferase 1	Q9M5Q1	Galactoside 2-alpha-L-fucosyltransferase OS=Pisum sativum GN=FT1 PE=2 SV=1	1.60251	2.90932	2.13862	2.868	1.15604	2.23888
Potri.001G035200	-0.838215	0.00695808	0.022419	-0.194876	0.553159	0.730276	0.129949	0.646319	0.801445	-0.51339	0.145267	0.281335	-0.180834	0.59483	0.763297	AT5G07900	Mitochondrial transcription termination factor family protein			55.9511	48.8816	61.0461	61.2248	34.2452	53.8545
Potri.001G035800	-0.797772	0.0132579	0.039024	0.0240808	0.943223	0.974414	0.32009	0.274415	0.454136	-0.501763	0.167751	0.314313	-0.163022	0.624632	0.785754	AT3G11450	DnaJ domain ;Myb-like DNA-binding domain	Q7TQ20	DnaJ homolog subfamily C member 2 OS=Rattus norvegicus GN=Dnajc2 PE=2 SV=1	9.17599	9.33044	10.2471	11.4554	6.58956	9.1522
Potri.001G037300	-0.92234	0.0114073	0.0343156	-0.255784	0.495761	0.681529	0.201663	0.53354	0.714072	-0.464893	0.258116	0.434367	-0.0300851	0.935726	0.970883	AT1G73110	P-loop containing nucleoside triphosphate hydrolases superfamily protein	P93431	Ribulose bisphosphate carboxylase/oxygenase activase, chloroplastic OS=Oryza sativa subsp. japonica GN=RCA PE=1 SV=2	52.5	43.9705	57.7799	60.3763	31.8577	56.5875
Potri.001G038300	2.43254	0.0317644	0.0818124	3.19263	0.000465945	0.00207339	-1.18986	0.347474	1	-1.94994	0.00640336	0.020861	0.536843	0.628905	1	AT1G79670	Wall-associated kinase family protein	Q8RY17	Wall-associated receptor kinase-like 22 OS=Arabidopsis thaliana GN=WAKL22 PE=2 SV=1	0.583978	5.33915	0.332713	0.255984	1.38191	0.482699
Potri.001G039200	2.21866	1	1	3.1731	2.26653e-07	1.92876e-06	-1.10731	0.265921	1	-2.06176	1	1	-0.601454	0.561501	1	AT1G16260	Wall-associated kinase family protein	Q9SA25	Wall-associated receptor kinase-like 8 OS=Arabidopsis thaliana GN=WAKL8 PE=2 SV=1	0.462154	4.16856	0.335315	0.214512	0.998472	0.221002
Potri.001G039900	2.88645	0.0479535	1	3.48516	3.04166e-05	0.00017628	-1.40982	0.360673	1	-2.00853	0.00273951	0.00994867	0.741523	1	1	AT1G16130	wall associated kinase-like 2	Q7X8C5	Wall-associated receptor kinase-like 2 OS=Arabidopsis thaliana GN=WAKL2 PE=2 SV=1	0.155397	1.74013	0.0946148	0.0584852	0.432467	0.15819
Potri.001G040500	2.7047	0.0750497	1	3.88987	5.49592e-05	0.000302	-1.064	0.521414	1	-2.24917	0.00123457	0.00493274	-0.55708	0.771305	1	AT1G16130	wall associated kinase-like 2	Q9SA25	Wall-associated receptor kinase-like 8 OS=Arabidopsis thaliana GN=WAKL8 PE=2 SV=1	0.139828	2.07282	0.0813838	0.0668802	0.436008	0.0553147
Potri.001G040800	2.87508	0.0947717	1	3.16846	0.000191196	0.000932796	-1.83206	0.300456	1	-2.12544	1	1	-0.0700583	0.97293	1	AT1G16150	wall associated kinase-like 4	Q7X8C5	Wall-associated receptor kinase-like 2 OS=Arabidopsis thaliana GN=WAKL2 PE=2 SV=1	0.170005	1.52849	0.053184	0.0477482	0.350301	0.0506631
Potri.001G041700	-1.85822	2.37273e-07	2.01266e-06	-2.58251	1.34592e-10	1.82785e-09	-0.109638	0.71845	0.850508	0.614647	0.167773	0.314344	-0.930639	0.0116081	0.0348314	AT1G79720	Eukaryotic aspartyl protease family protein	Q9LS40	Protein ASPARTIC PROTEASE IN GUARD CELL 1 OS=Arabidopsis thaliana GN=ASPG1 PE=1 SV=1	46.8746	7.82574	55.2747	43.4444	11.9826	28.9985
Potri.001G042600	2.43509	1	1	-0.916362	1	1	0.136668	1	1	3.48812	1	1	-0.537156	0.588271	1	AT3G12580	heat shock protein 70	P09189	Heat shock cognate 70 kDa protein OS=Petunia hybrida GN=HSP70 PE=2 SV=1	0.444197	0.235355	0.265103	0.488334	2.6409	0.18269
Potri.001G042700	0.31129	0.56536	0.740133	-1.04364	0.169667	1	0.676851	0.254644	0.430085	2.03178	0.004745	0.0160787	-0.0630595	0.926245	1	AT1G16030	heat shock protein 70B	P26413	Heat shock 70 kDa protein OS=Glycine max GN=HSP70 PE=3 SV=1	0.744297	0.36106	0.566437	1.18987	1.47641	0.542212
Potri.001G043100	2.2976	1.8055e-06	1.31959e-05	2.86567	1.32462e-09	1.57461e-08	-0.633102	0.16694	0.313157	-1.20117	0.0152535	0.0439871	-0.0330673	0.948107	0.976716	AT1G80920	Chaperone DnaJ-domain superfamily protein	Q9SAG8	Chaperone protein dnaJ 8, chloroplastic OS=Arabidopsis thaliana GN=ATJ8 PE=2 SV=1	25.2696	184.184	15.6534	16.2936	80.1058	15.2987
Potri.001G044300	-1.35281	0.00117932	0.00473692	-0.128877	0.770705	0.882956	0.142346	0.702	0.839785	-1.08158	0.0244397	0.0656192	-0.42983	0.35883	0.549151	AT1G15980	NDH-dependent cyclic electron flow 1			264.914	242.275	288.881	292.385	114.477	214.45
Potri.001G044500	-0.0679435	0.889531	0.948328	2.19979	9.27356e-05	0.000485309	0.470002	0.416852	0.608275	-1.79774	0.00013067	0.000661639	0.892146	0.0900435	0.192753	AT1G80840	WRKY DNA-binding protein 40	Q9SAH7	Probable WRKY transcription factor 40 OS=Arabidopsis thaliana GN=WRKY40 PE=1 SV=1	2.64489	12.151	1.42535	3.66346	3.49493	2.64535
Potri.001G044900	1.68548	0.00250109	0.00918435	-0.552369	0.531795	1	0.543337	0.479914	0.667404	2.78119	8.34026e-05	0.000440822	3.26087	1.4907e-06	1.10581e-05	AT1G15960	NRAMP metal ion transporter 6	Q9S9N8	Metal transporter Nramp6 OS=Arabidopsis thaliana GN=NRAMP6 PE=2 SV=2	0.967935	0.660035	0.636309	1.41061	4.53721	6.09939
Potri.001G047600	0.956471	0.0402913	0.0997899	0.0148987	0.979658	0.991118	0.409984	0.417884	0.609283	1.35156	0.014045	0.0409933	-0.0435291	0.929575	0.96794	AT1G15870	Mitochondrial glycoprotein family protein	Q8W487	Uncharacterized protein At2g39795, mitochondrial OS=Arabidopsis thaliana GN=At2g39795 PE=1 SV=1	1.74852	1.76667	2.88806	2.3232	4.50831	2.80222
Potri.001G048900	-0.303989	0.663179	0.813366	1.29033	0.0450633	0.109507	-0.0348889	0.958692	0.981622	-1.62921	0.0149282	0.0431844	0.743043	0.260801	0.437672	AT1G15520	pleiotropic drug resistance 12	Q76CU2	Pleiotropic drug resistance protein 1 OS=Nicotiana tabacum GN=PDR1 PE=2 SV=1	1.17954	2.88496	1.10503	1.15136	0.932609	1.84949
Potri.001G050100	1.22401	0.00601966	0.0197709	1.91448	2.69761e-05	0.000158007	0.136963	0.769302	0.882113	-0.553511	0.202374	0.362659	0.414589	0.359351	0.549699	AT2G02230	phloem protein 2-B1	Q9ZVQ6	F-box protein PP2-B10 OS=Arabidopsis thaliana GN=PP2B10 PE=1 SV=1	3.93165	14.8215	4.48658	4.3232	10.0987	5.98024
Potri.001G050600	-1.54646	1.40566e-06	1.04739e-05	0.181338	0.592846	0.761774	1.27439	1.10594e-05	6.9914e-05	-0.453412	0.214977	0.379368	-0.338583	0.306068	0.490955	AT1G04770	Tetratricopeptide repeat (TPR)-like superfamily protein			22.4994	25.5128	35.8247	54.425	18.6324	28.3308
Potri.001G051500	3.4364	8.63754e-14	1.73679e-12	0.374617	0.328518	0.516236	-1.85697	2.57589e-06	1.83225e-05	1.20482	0.00752277	0.0239808	3.74767	2.55351e-14	5.45249e-13	AT5G13930	Chalcone and stilbene synthase family protein	P48386	Chalcone synthase 1 OS=Camellia sinensis GN=CHS1 PE=2 SV=1	9.41184	12.2024	2.65581	2.59819	28.1275	35.6745
Potri.001G051600	3.32412	3.09508e-12	5.17949e-11	0.480984	0.184724	0.338423	-1.56692	2.54548e-06	1.81228e-05	1.27621	0.0103556	0.0315816	4.23987	1	1	AT5G13930	Chalcone and stilbene synthase family protein	P48386	Chalcone synthase 1 OS=Camellia sinensis GN=CHS1 PE=2 SV=1	24.5393	34.2494	5.35727	8.28269	82.9529	101.222
Potri.001G052300	-2.10186	9.85584e-10	1.1925e-08	-2.69301	3.23963e-13	6.09556e-12	-0.349395	0.246043	0.419391	0.241759	0.550808	0.728351	-1.21282	0.000273803	0.00128791	AT4G13710	Pectin lyase-like superfamily protein	Q944R1	Probable pectate lyase 15 OS=Arabidopsis thaliana GN=At4g13710 PE=2 SV=1	47.5552	7.35395	33.4526	37.3267	8.69556	14.4323
Potri.001G054400	-0.1819	0.577379	0.749693	-0.823022	0.0320399	0.0824109	0.500995	0.11029	0.226566	1.14212	0.00377656	0.0131764	-0.24441	0.483437	0.670551	AT3G23990	heat shock protein 60	Q05046	Chaperonin CPN60-2, mitochondrial OS=Cucurbita maxima GN=CPN60-2 PE=1 SV=1	9.6613	5.46112	10.7821	13.6726	12.0529	9.10181
Potri.001G054600	-1.58245	0.0100372	0.0307468	-0.772783	0.172893	0.321691	-0.437446	0.369809	0.560693	-1.24711	0.0663475	1	-1.27509	0.0464618	0.112308	AT5G60020	laccase 17	Q9FJD5	Laccase-17 OS=Arabidopsis thaliana GN=LAC17 PE=2 SV=1	1.78056	1.04214	1.34689	1.31484	0.439044	0.556531
Potri.001G054800	3.15528	3.6926e-11	5.39311e-10	0.413437	0.292307	0.475062	-1.69434	5.09535e-07	4.09286e-06	1.0475	0.0429488	0.105211	2.5792	5.76153e-09	6.25312e-08	AT1G74110	cytochrome P450, family 78, subfamily A, polypeptide 10	O65012	Cytochrome P450 78A4 OS=Pinus radiata GN=CYP78A4 PE=2 SV=1	48.3904	64.449	24.9315	14.9524	133.213	148.993
Potri.001G056200	-0.385364	0.334957	0.523346	-1.38281	0.000481956	0.00213696	-0.162026	0.631777	0.791002	0.835419	0.0633001	0.144829	0.271586	0.485831	0.672705	AT1G27950	glycosylphosphatidylinositol-anchored lipid protein transfer 1	Q9C7F7	Uncharacterized GPI-anchored protein At1g27950 OS=Arabidopsis thaliana GN=At1g27950 PE=1 SV=1	123.292	47.2791	101.994	110.195	84.3636	123.12
Potri.001G056300	0.401638	0.253736	0.42896	-0.498516	0.295305	0.478545	0.508907	0.171216	0.319294	1.40906	0.00223318	0.00831516	1.20901	0.00124562	0.00497199	AT1G67330	Protein of unknown function (DUF579)			11.3122	8.00716	9.51331	16.0969	21.2642	21.9927
Potri.001G057400	0.809259	0.0162603	0.0464486	0.589777	0.104611	0.217232	-0.101316	0.764598	0.879323	0.118166	0.744065	0.866691	0.293275	0.449858	0.639764	AT1G27320	histidine kinase 3	Q9C5U1	Histidine kinase 3 OS=Arabidopsis thaliana GN=AHK3 PE=1 SV=1	9.69608	14.5927	8.30491	9.03851	15.8383	10.177
Potri.001G057700	-1.13123	0.0080699	0.0254792	-0.506363	0.255585	0.431243	0.202763	0.582648	0.753833	-0.422105	0.393369	0.584912	-0.0341907	0.932816	0.969502	AT1G27300				20.8789	14.6986	21.1867	24.0295	10.9701	20.6905
Potri.001G058100	2.15244	1.88061e-07	1.62128e-06	2.02126	1.25691e-07	1.11445e-06	-0.917295	0.0161642	0.0462143	-0.786117	0.0576245	0.134115	-0.201705	0.640859	0.79753	AT1G27290				10.2031	41.4183	6.55011	5.40254	24.0186	5.69547
Potri.001G059500	1.83328	0.00819848	0.0258302	0.834582	0.217849	0.383135	-0.467104	0.528657	0.709962	0.53159	0.394595	0.586153	0.765806	0.235619	0.406172	AT1G27990				1.28658	2.29442	1.16061	0.930734	3.31663	1.9734
Potri.001G059600	1.02564	0.0133872	0.0393491	0.0374868	0.935835	0.970931	-0.285438	0.508938	0.693072	0.702719	0.117954	0.238985	-0.113405	0.800861	0.900537					12.7013	13.0357	12.5834	10.4214	21.2165	11.6321
Potri.001G059900	-1.7813	6.25915e-07	4.95455e-06	-0.946625	0.0268524	0.0710387	1.14842	0.00220348	0.00821801	0.31375	0.446584	0.63672	-0.127646	0.735153	0.861133	AT5G13110	glucose-6-phosphate dehydrogenase 2	Q43793	Glucose-6-phosphate 1-dehydrogenase, chloroplastic OS=Nicotiana tabacum PE=2 SV=1	19.9699	10.3613	20.4987	44.2677	12.8784	18.763
Potri.001G060000	0.248588	0.784842	0.891311	1.62701	0.0151786	0.043803	0.0710705	0.926127	0.966302	-1.30736	0.115655	0.23528	0.298352	0.720583	0.851874	AT3G27010	TEOSINTE BRANCHED 1, cycloidea, PCF (TCP)-domain family protein 20	Q9LSD5	Transcription factor TCP20 OS=Arabidopsis thaliana GN=TCP20 PE=1 SV=1	1.20884	3.73379	1.3964	1.26988	1.50868	1.71721
Potri.001G060100	-1.22545	0.000894868	0.00370841	-0.515374	0.196933	0.355292	0.151354	0.650226	0.804211	-0.558723	0.193008	0.349911	0.125618	0.742344	0.86562	AT1G69040	ACT domain repeat 4			29.8928	20.9133	29.4612	33.1993	14.1981	32.1414
Potri.001G060200	0.357906	0.316853	0.503171	-0.531343	0.18351	0.336722	0.18041	0.57974	0.751531	1.06966	0.0120034	0.0358451	0.407863	0.287274	0.469249	AT5G13120	cyclophilin 20-2	Q9ASS6	Peptidyl-prolyl cis-trans isomerase CYP20-2, chloroplastic OS=Arabidopsis thaliana GN=CYP20-2 PE=1 SV=1	39.8533	27.5749	36.0897	45.1619	57.8779	47.8809
Potri.001G060400	-0.000994895	0.998471	0.999357	0.175285	0.729488	0.857559	-0.50204	0.303728	0.488267	-0.67832	0.206481	0.368162	1.29807	0.00921627	0.0285673	AT5G50760	SAUR-like auxin-responsive protein family			3.18089	3.59182	2.2655	2.24605	2.2445	5.57084
Potri.001G061800	1.85555	0.00502698	0.0169064	0.915784	0.189571	0.345178	-0.763231	0.310522	0.496021	0.176536	0.768093	0.881396	1.21184	0.116123	0.23604	AT1G28050	B-box type zinc finger protein with CCT domain	Q9C7E8	Zinc finger protein CONSTANS-LIKE 15 OS=Arabidopsis thaliana GN=COL15 PE=2 SV=1	2.57275	4.85374	1.59801	1.5158	5.48554	3.70153
Potri.001G062000	-1.18396	0.000494273	0.00218561	-0.691615	0.0484205	0.116212	0.0325313	0.912582	0.959748	-0.459818	0.235882	0.406508	-0.108878	0.74445	0.866933	AT2G33510				26.2254	16.2377	27.6653	26.8234	11.8061	25.6542
Potri.001G062100	1.4013	0.00155062	0.00603258	0.198805	0.682033	0.826382	-0.531236	0.217352	0.382482	0.671257	0.175972	0.326083	0.357659	0.382515	0.573848					11.9625	13.7299	10.6008	8.2776	21.8644	13.5833
Potri.001G062500	3.34702	0.00985461	0.0302635	1.23101	0.246577	0.420053	-1.9468	0.157607	1	0.16921	0.859414	0.932763	0.525195	0.677597	0.823353	AT5G13220	jasmonate-zim-domain protein 10	Q93ZM9	Protein TIFY 9 OS=Arabidopsis thaliana GN=TIFY9 PE=1 SV=1	0.888799	2.08628	0.868797	0.230546	2.34591	1.25031
Potri.001G063300	0.471474	0.225803	0.393539	0.753435	0.0682783	0.154048	-0.0200879	0.958004	0.981311	-0.302049	0.472508	0.660679	1.56708	0.000250166	0.00118785	AT1G74190	receptor like protein 15	Q9FL28	LRR receptor-like serine/threonine-protein kinase FLS2 OS=Arabidopsis thaliana GN=FLS2 PE=1 SV=1	8.0686	13.6021	5.55885	7.95703	11.0326	16.4711
Potri.001G063900	0.662933	0.0972415	0.204977	0.66307	0.125025	0.250154	-0.125078	0.758289	0.875502	-0.125214	0.768782	0.881816	1.16971	0.00625333	0.0204375	AT1G54470	RNI-like superfamily protein	Q9FIZ3	LRR receptor-like serine/threonine-protein kinase GSO2 OS=Arabidopsis thaliana GN=GSO2 PE=2 SV=2	2.4784	3.92443	1.89159	2.27258	3.59818	4.25544
Potri.001G064100	0.2469	0.549264	0.727097	0.570362	0.178284	0.329355	0.0174946	0.963129	0.983688	-0.305967	0.500543	0.685733	1.28766	0.00190372	0.00722803	AT1G54470	RNI-like superfamily protein	Q9LVP0	Probable leucine-rich repeat receptor-like protein kinase At5g63930 OS=Arabidopsis thaliana GN=At5g63930 PE=1 SV=1	4.79863	7.12547	3.50484	4.85718	5.76379	8.55642
Potri.001G064400	0.20586	0.665865	0.815254	0.606126	0.198933	0.35801	0.0561649	0.893439	0.950263	-0.344101	0.511014	0.694872	1.58894	0.0016461	0.00635939	AT2G24130	Leucine-rich receptor-like protein kinase family protein			22.5021	34.252	14.2749	23.3954	26.9837	42.9431
Potri.001G064500	1.03994	0.0214465	0.0587556	0.583501	0.285486	0.467157	0.101761	0.833263	0.918702	0.5582	0.282021	0.463095	1.50398	0.00499634	0.0168162	AT1G74180	receptor like protein 14	Q9FIZ3	LRR receptor-like serine/threonine-protein kinase GSO2 OS=Arabidopsis thaliana GN=GSO2 PE=2 SV=2	6.75503	10.1223	5.23842	7.24871	14.9044	14.8574
Potri.001G064600	0.169423	0.79662	0.898112	1.1643	0.0460361	0.111461	-0.268517	0.695666	0.835562	-1.2634	0.0214062	0.0586615	1.68793	0.00607956	0.0199422	AT1G54470	RNI-like superfamily protein	Q9ZPS9	Serine/threonine-protein kinase BRI1-like 2 OS=Arabidopsis thaliana GN=BRL2 PE=1 SV=1	1.71159	3.83609	1.01076	1.42091	1.59797	3.25662
Potri.001G064800	0.0750959	0.851074	0.928352	0.535425	0.186237	0.340541	-0.280096	0.459067	0.648332	-0.740425	0.0817519	0.178299	1.30747	0.00186554	0.00710031	AT1G74170	receptor like protein 13			42.4388	61.5096	26.6835	34.9499	36.8173	66.0437
Potri.001G064900	0.323977	0.355118	0.5452	0.972098	0.0112036	0.0337912	0.22607	0.522394	0.704665	-0.422051	0.267281	0.445562	1.59724	4.2719e-05	0.000240189	AT1G74190	receptor like protein 15	Q9LVP0	Probable leucine-rich repeat receptor-like protein kinase At5g63930 OS=Arabidopsis thaliana GN=At5g63930 PE=1 SV=1	4.27289	8.38208	3.0719	4.99776	6.25607	9.29443
Potri.001G067000	-2.49532	5.00366e-08	4.72397e-07	-1.06913	0.00800001	0.0252892	-0.190271	0.566589	0.741105	-1.61646	0.00158274	0.00614278	-0.3479	0.414904	0.606371	AT1G17100	SOUL heme-binding family protein	Q9Y5Z4	Heme-binding protein 2 OS=Homo sapiens GN=HEBP2 PE=1 SV=1	14.1272	6.73307	14.8238	12.3816	2.19589	11.6474
Potri.001G067100	-2.5085	2.42784e-08	2.4042e-07	-1.08044	0.00636823	0.0207621	-0.184449	0.5724	0.745764	-1.61251	0.00132596	0.00525467	-0.342925	0.417758	0.609162	AT1G17100	SOUL heme-binding family protein	Q9Y5Z4	Heme-binding protein 2 OS=Homo sapiens GN=HEBP2 PE=1 SV=1	16.816	7.95203	17.7465	14.7979	2.60054	13.9921
Potri.001G070400	1.1333	0.0013297	0.00526773	1.29948	0.000309352	0.00143707	-0.638642	0.0674523	0.152527	-0.804824	0.0270249	0.0714231	0.185019	0.636267	0.794237	AT4G15755	Calcium-dependent lipid-binding (CaLB domain) family protein			9.73344	23.958	6.70443	6.25196	13.7143	7.62181
Potri.001G070700	3.21428	0.0412987	0.101856	2.60796	0.00303895	0.010895	-1.67327	0.312584	1	-1.06695	0.135158	0.265902	-0.416021	0.869092	1	AT1G28190				0.32788	1.9989	0.0758379	0.102804	0.954125	0.0568396
Potri.001G070800	1.12897	0.013243	0.0389863	0.746881	0.118457	0.23979	-0.334381	0.480955	0.668327	0.0477038	0.917373	0.962064	-0.130807	0.794884	0.897104	AT1G44960	SNARE associated Golgi protein family	Q55909	TVP38/TMEM64 family membrane protein slr0305 OS=Synechocystis sp. (strain PCC 6803 / Kazusa) GN=slr0305 PE=3 SV=1	3.5551	5.96602	3.44021	2.81963	6.16659	3.14202
Potri.001G072800	0.202243	0.51649	0.699599	-0.334158	0.321718	0.508667	0.342113	0.234715	0.405013	0.878514	0.0140703	0.0410566	0.404319	0.226466	0.394409	AT3G46740	translocon at the outer envelope membrane of chloroplasts 75-III	Q9STE8	Protein TOC75-3, chloroplastic OS=Arabidopsis thaliana GN=TOC75-3 PE=1 SV=1	13.2319	10.4961	13.0206	16.7729	19.2969	17.2324
Potri.001G073100	0.319608	0.445334	0.635557	1.83207	2.45843e-05	0.000145175	-0.158913	0.659702	0.81095	-1.67138	0.000545771	0.00238745	-1.18905	0.00360338	0.0126476	AT1G30820	CTP synthase family protein	Q54V77	CTP synthase OS=Dictyostelium discoideum GN=ctps PE=3 SV=1	18.1543	64.638	20.2704	16.2608	20.2933	8.89042
Potri.001G073600	-1.25444	0.000120026	0.000612732	-0.710323	0.0370446	0.0930488	0.140768	0.624275	0.785489	-0.403347	0.280725	0.461606	-0.25569	0.439079	0.629639	AT4G20270	Leucine-rich receptor-like protein kinase family protein	O65440	Leucine-rich repeat receptor-like serine/threonine-protein kinase BAM3 OS=Arabidopsis thaliana GN=BAM3 PE=2 SV=3	9.80866	5.99489	10.9888	10.814	4.53275	9.20403
Potri.001G073900	1.31467	0.000396038	0.00179267	0.382466	0.330392	0.518295	-0.826394	0.0234085	0.0632723	0.10581	0.790863	0.894787	1.89658	0.000101374	0.000526065	AT4G20260	plasma-membrane associated cation-binding protein 1	Q0JPA6	Salt stress root protein RS1 OS=Oryza sativa subsp. japonica GN=Os01g0233000 PE=2 SV=1	17.572	22.9063	11.0149	9.90949	24.6494	41.0118
Potri.001G074700	-1.97801	0.000525888	0.0023098	-2.04298	0.000171819	0.000847126	-0.0757865	0.846138	0.925687	-0.0108143	0.987396	0.99454	-1.42329	0.012922	0.0381778	AT5G44680	DNA glycosylase superfamily protein	Q7VG78	Probable GMP synthase [glutamine-hydrolyzing] OS=Helicobacter hepaticus (strain ATCC 51449 / 3B1) GN=guaA PE=3 SV=1	3.994	0.96919	4.9029	3.78961	0.961953	1.8281
Potri.001G075500	-1.14732	0.000386478	0.00175401	-0.50757	0.150875	0.289734	0.523583	0.0879541	0.189128	-0.116166	0.752054	0.871668	-0.251728	0.511003	0.694863	AT5G45680	FK506-binding protein 13	Q9SCY2	Peptidyl-prolyl cis-trans isomerase FKBP13, chloroplastic OS=Arabidopsis thaliana GN=FKBP13 PE=1 SV=2	78.6549	55.3263	102.893	113.068	51.0461	86.419
Potri.001G075600	0.330571	0.363455	0.554026	1.77952	6.04761e-07	4.79883e-06	-0.617133	0.0472538	0.113892	-2.06608	3.03249e-07	2.52762e-06	-0.051769	0.889812	0.948464	AT1G30900	VACUOLAR SORTING RECEPTOR 6	Q9FYH7	Vacuolar-sorting receptor 6 OS=Arabidopsis thaliana GN=VSR6 PE=2 SV=3	24.4205	83.8384	18.7864	15.9213	20.0212	18.1242
Potri.001G076800	0.821979	0.320522	0.507321	2.69272	3.68232e-05	0.000209822	-0.147399	0.847455	0.926392	-2.01814	0.00527605	0.0176328	0.328512	0.648598	0.803068					1.12163	7.2517	1.0719	1.01269	1.79027	1.34601
Potri.001G077900	0.72164	0.273478	0.453011	1.94222	0.00479988	0.01624	0.426402	0.566193	0.740796	-0.794177	0.183214	0.336308	0.259894	0.719302	0.851045					2.73259	10.5012	3.26241	3.67226	6.05576	3.90638
Potri.001G078000	-0.16511	0.827585	0.915573	2.42571	0.00134073	0.00530624	0.61426	0.46584	0.654578	-1.97656	0.00279883	0.0101368	-0.280222	0.774141	0.884998					2.29523	12.3321	2.28699	3.51348	3.13354	1.88326
Potri.001G079800	0.206046	0.788673	0.89352	2.08934	0.000768466	0.00323811	-0.223297	0.761607	1	-2.10659	0.00140213	0.00552025	1.24532	0.157917	0.300119	AT5G51190	Integrase-type DNA-binding superfamily protein	Q8VY90	Ethylene-responsive transcription factor ERF105 OS=Arabidopsis thaliana GN=ERF105 PE=2 SV=1	0.883362	3.75918	0.439126	0.756693	0.872862	1.04104
Potri.001G083600	-0.515319	0.35513	0.545214	-1.95222	0.00481391	0.0162813	-0.199348	0.69497	0.835107	1.23755	0.0896384	0.192056	-0.549001	0.336727	0.525269	AT1G14430	glyoxal oxidase-related protein			1.82797	0.472381	1.52545	1.59206	1.11387	1.04264
Potri.001G083700	3.48391	3.41243e-11	5.00538e-10	3.63825	2.78302e-11	4.12819e-10	0.139718	0.827236	1	-0.0146168	0.971307	0.987398	0.670691	0.265934	0.443934	AT2G46680	homeobox 7	P46897	Homeobox-leucine zipper protein ATHB-7 OS=Arabidopsis thaliana GN=ATHB-7 PE=2 SV=2	0.792147	9.86343	0.990665	0.8727	9.764	1.57698
Potri.001G084000	2.65072	1.37668e-13	2.70312e-12	1.7213	3.52227e-06	2.44448e-05	-0.346317	0.294398	0.47749	0.583099	0.14115	0.275088	-0.00477868	0.988898	0.995191	AT1G64660	methionine gamma-lyase	P13254	Methionine gamma-lyase OS=Pseudomonas putida GN=mdeA PE=1 SV=2	14.2911	47.1224	19.6313	11.2412	70.5923	19.5664
Potri.001G084400	1.33172	0.000532604	0.00233594	1.07137	0.00766395	0.0243693	-0.42237	0.205029	0.366231	-0.162022	0.715893	0.848841	0.96878	0.0169077	0.0480202	AT4G24120	YELLOW STRIPE like 1	Q6R3L0	Metal-nicotianamine transporter YSL1 OS=Arabidopsis thaliana GN=YSL1 PE=2 SV=2	33.9882	71.4239	27.8192	25.3619	63.8366	54.4472
Potri.001G086000	1.40898	0.00409825	0.0141507	1.66137	0.00151188	0.00589927	0.105166	0.846472	1	-0.147223	0.753708	0.872701	0.360253	0.486083	0.672934	AT1G64625	Serine/threonine-protein kinase WNK (With No Lysine)-related	Q9XIN0	Transcription factor LHW OS=Arabidopsis thaliana GN=LHW PE=1 SV=1	0.70599	2.23317	0.970574	0.759376	2.01652	1.24588
Potri.001G086800	0.778839	0.0301348	0.0782688	0.111462	0.785779	0.891853	0.381344	0.287706	0.469742	1.04872	0.0106337	0.0323084	0.231629	0.597463	0.765302	AT1G64600	methyltransferases;copper ion binding	Q2TBP8	Methyltransferase-like protein 17, mitochondrial OS=Bos taurus GN=METTL17 PE=2 SV=1	4.80018	5.18575	6.58678	6.2525	10.7277	7.73393
Potri.001G087700	0.224228	0.659472	0.810788	-0.913858	0.22039	0.386445	0.736493	0.184635	0.338304	1.87458	0.00845908	0.0265364	0.0662482	0.907556	0.957293					2.75729	1.46347	3.53679	4.59398	5.36646	3.70299
Potri.001G088900	-1.30604	0.0046971	0.0159373	0.397238	0.388439	0.579919	0.521762	0.189243	0.344725	-1.18152	0.0223731	0.0608959	-0.792916	0.0930221	0.197853	AT1G64500	Glutaredoxin family protein	Q9FLE8	Uncharacterized protein At5g39865 OS=Arabidopsis thaliana GN=At5g39865 PE=1 SV=1	5.49362	7.23501	7.0225	7.88723	3.18982	4.05322
Potri.001G091300	-0.983386	0.0155443	0.0447011	-0.428053	0.311002	0.496566	0.0413438	0.906557	0.956801	-0.513989	0.272785	0.452172	-0.195548	0.63915	0.796317	AT4G23890				194.735	144.739	209.582	200.396	101.359	183.016
Potri.001G091400	1.10035	0.300472	1	2.55952	0.000178644	0.000877417	-1.10055	0.296412	1	-2.55973	0.000237	0.00113147	0.398247	0.758482	1	AT4G23880				0.728656	4.29553	0.265037	0.3398	0.728554	0.349294
Potri.001G092200	0.19523	0.69721	0.836586	-0.991175	0.171632	0.319889	-0.0494674	0.924774	0.965651	1.13694	0.108933	0.224347	-1.56405	0.0145618	0.042277	AT1G64390	glycosyl hydrolase 9C2	Q42059	Endoglucanase 6 OS=Arabidopsis thaliana GN=At1g64390 PE=2 SV=2	3.16781	1.59362	4.19155	3.06103	3.50459	1.41758
Potri.001G092600	1.03875	0.00364251	0.0127677	1.33722	0.000435428	0.00195169	-0.0710986	0.844821	0.924981	-0.369571	0.323631	0.510805	0.0839562	0.833074	0.918594	AT5G41860				2.91726	7.37087	2.69029	2.77698	5.70515	2.85149
Potri.001G092900	1.32592	0.0792454	0.173882	1.45019	0.0097431	0.0299693	-1.22956	0.0987819	1	-1.35383	0.0185686	0.0519986	-0.0702065	0.919844	1	AT4G11070	WRKY family transcription factor	Q8H0Y8	Probable WRKY transcription factor 41 OS=Arabidopsis thaliana GN=WRKY41 PE=2 SV=2	0.739111	2.01958	0.538546	0.315192	0.790165	0.512966
Potri.001G093300	-0.905285	0.00367165	0.0128566	-0.578302	0.0866494	0.186873	-0.184396	0.518835	0.701602	-0.511378	0.155048	0.295918	-0.521519	0.121011	0.243845	AT2G45400	NAD(P)-binding Rossmann-fold superfamily protein	P51107	Dihydroflavonol-4-reductase OS=Solanum lycopersicum PE=2 SV=1	57.6899	38.6379	64.5037	50.7681	27.1065	44.9358
Potri.001G094200	0.727304	0.114397	0.23325	1.16287	0.0104931	0.0319418	-0.200904	0.657973	0.809717	-0.636466	0.167647	0.314163	0.242205	0.607364	0.772836	AT5G41790	COP1-interactive protein 1			1.03956	2.32759	0.997778	0.90442	1.4973	1.18017
Potri.001G095300	-1.73754	1.77914e-07	1.53997e-06	-0.957113	0.0077926	0.0247226	0.0450849	0.882441	0.94475	-0.735342	0.055267	0.129581	-0.373276	0.293383	0.476306	AT3G61610	Galactose mutarotase-like superfamily protein	Q40784	Putative glucose-6-phosphate 1-epimerase OS=Cenchrus ciliaris PE=2 SV=1	21.848	11.2536	21.4966	22.5415	6.75977	16.596
Potri.001G095600	2.61678	1.39472e-09	1.65293e-08	1.23685	0.0189263	1	0.219567	0.670991	1	1.5995	0.000316569	0.00146712	1.47144	0.00596212	0.0196068	AT3G59140	multidrug resistance-associated protein 14	Q9LYS2	ABC transporter C family member 10 OS=Arabidopsis thaliana GN=ABCC10 PE=2 SV=2	0.454589	1.07139	0.389397	0.529316	3.24673	1.07979
Potri.001G095800	-1.67	1.1803e-07	1.05099e-06	-0.86685	0.0161133	0.0460887	1.35996	1.85686e-05	0.000112361	0.556806	0.120051	0.242325	-0.268759	0.423435	0.614641	AT5G41670	6-phosphogluconate dehydrogenase family protein	P21577	6-phosphogluconate dehydrogenase, decarboxylating OS=Synechococcus elongatus (strain PCC 7942) GN=gnd PE=1 SV=4	26.0844	14.3032	32.5154	66.9529	21.0401	26.9889
Potri.001G096800	-1.39993	0.0108806	0.0329526	-0.691754	0.188846	0.344172	-0.169163	0.689808	0.831636	-0.877338	0.165237	0.310714	-2.10434	0.000852384	0.00355131	AT1G64160	Disease resistance-responsive (dirigent-like protein) family protein	P13240	Disease resistance response protein 206 OS=Pisum sativum GN=PI206 PE=2 SV=2	8.81238	5.45575	8.42803	7.83736	2.96995	1.96
Potri.001G096900	-1.98785	0.00187817	0.00714268	-1.16672	0.0387606	0.0966258	-0.414153	0.368968	0.559807	-1.23528	0.085203	0.184352	-1.85193	0.00391979	0.0136119	AT4G23690	Disease resistance-responsive (dirigent-like protein) family protein	P13240	Disease resistance response protein 206 OS=Pisum sativum GN=PI206 PE=2 SV=2	6.86368	3.05731	6.00854	5.15092	1.29862	1.6645
Potri.001G097300	-0.296731	0.43871	0.629289	-0.904472	0.0254185	0.0678321	-0.686269	0.0509687	0.121232	-0.0785284	0.855889	0.930893	-1.24163	0.00121101	0.00484948	AT3G18440	aluminum-activated malate transporter 9	Q9LS46	Aluminum-activated malate transporter 9 OS=Arabidopsis thaliana GN=ALMT9 PE=2 SV=1	7.54058	4.02839	12.0179	4.68616	3.81498	5.0823
Potri.001G099700	-1.04858	0.00947466	0.0292564	-1.30829	0.000854146	0.0035579	-0.269725	0.395528	0.587099	-0.0100109	0.982835	0.992538	0.774994	0.0317241	0.0817235	AT1G63930	from the Czech \'roh\' meaning \'corner\'			9.83603	3.97177	8.11128	8.15877	3.94431	13.8799
Potri.001G100000	-1.83211	0.000302011	0.00140645	-0.439844	0.323733	0.510919	0.235574	0.530511	0.711522	-1.15669	0.0392049	0.0975485	-0.408403	0.31911	0.505731	AT4G23500	Pectin lyase-like superfamily protein	A7PZL3	Probable polygalacturonase OS=Vitis vinifera GN=GSVIVT00026920001 PE=1 SV=1	5.91475	4.36044	9.32093	6.96387	1.95583	7.02292
Potri.001G100100	-0.840167	0.00830685	0.0261237	-0.0228938	0.945847	0.975656	0.0257633	0.929487	0.967898	-0.79151	0.028252	0.0741357	-0.605901	0.0734907	0.163578	AT1G69230	SPIRAL1-like2	Q8LGD1	Protein SPIRAL1-like 5 OS=Arabidopsis thaliana GN=SP1L5 PE=2 SV=1	59.2225	58.2901	64.4664	60.2896	33.6765	42.3583
Potri.001G100900	-1.4651	0.000118334	0.000604935	-0.993673	0.0144956	0.0421127	0.277894	0.39644	0.588014	-0.193534	0.667266	0.816213	-0.558352	0.124589	0.249474	AT1G63850	BTB/POZ domain-containing protein	Q9CAJ9	BTB/POZ domain-containing protein At1g63850 OS=Arabidopsis thaliana GN=At1g63850 PE=1 SV=1	5.40402	2.71388	7.06839	6.55196	2.37319	4.79999
Potri.001G101700	1.21426	0.00242568	0.00894071	0.389325	0.398675	0.590257	0.00650581	0.987921	0.994771	0.831444	0.0554665	0.129966	0.633539	0.162191	0.306309	AT5G41350	RING/U-box superfamily protein	Q8LE94	E3 ubiquitin-protein ligase At3g02290 OS=Arabidopsis thaliana GN=At3g02290 PE=2 SV=1	13.6935	17.9355	11.8234	13.7554	31.9155	18.3424
Potri.001G102200	1.14312	0.00981324	0.0301537	1.0226	0.039039	0.0972052	-0.25952	0.576257	0.748814	-0.139	0.769906	0.882472	0.173191	0.732701	0.859587	AT5G52430	hydroxyproline-rich glycoprotein family protein	Q9SRE5	Uncharacterized protein At1g76660 OS=Arabidopsis thaliana GN=At1g76660 PE=1 SV=1	4.91848	9.99226	4.0562	4.10873	9.07445	4.57357
Potri.001G102300	0.317246	0.361392	0.551855	1.39051	0.000159667	0.000792845	0.101231	0.767708	0.881164	-0.972029	0.00912851	0.0283334	0.195232	0.599693	0.767006	AT5G41330	BTB/POZ domain with WD40/YVTN repeat-like protein	Q9FN67	BTB/POZ domain-containing protein At5g41330 OS=Arabidopsis thaliana GN=At5g41330 PE=2 SV=1	6.24487	16.3722	6.21108	6.6988	8.34637	7.11112
Potri.001G103300	0.683451	0.0644454	0.146957	0.0224934	0.96152	0.98294	0.396592	0.317422	0.503817	1.05755	0.0170809	0.0484408	0.871761	0.0412808	0.101821	AT1G63680	acid-amino acid ligases;ligases;ATP binding;ATP binding;ligases	Q65JY4	UDP-N-acetylmuramoyl-L-alanyl-D-glutamate--2, 6-diaminopimelate ligase OS=Bacillus licheniformis (strain DSM 13 / ATCC 14580) GN=murE PE=3 SV=1	2.20022	2.2348	1.7669	2.89636	4.65149	3.23324
Potri.001G104500	0.476421	0.250958	0.425516	0.391338	0.3877	0.57916	0.159242	0.727159	0.856068	0.244325	0.552487	0.729722	1.03977	0.01227	0.0365252	AT4G23100	glutamate-cysteine ligase	O22493	Glutamate--cysteine ligase, chloroplastic OS=Solanum lycopersicum GN=GSH1 PE=2 SV=1	3.95513	5.18759	3.05137	4.4167	6.14489	6.2733
Potri.001G104600	-1.31968	0.00101298	0.00413988	-0.0770517	0.841824	0.923359	0.159115	0.637424	0.795068	-1.08351	0.0144638	0.0420348	-0.878158	0.0355345	0.0898674	AT5G12250	beta-6 tubulin	Q9ZPN9	Tubulin beta-2 chain OS=Eleusine indica GN=TUBB2 PE=2 SV=1	7.55242	7.15965	9.50259	8.43305	3.37849	5.17
Potri.001G106100	-0.74152	0.0805601	0.176195	0.526503	0.189564	0.345168	-0.229993	0.538194	0.717961	-1.49802	0.000847188	0.00353195	-0.894316	0.0414823	0.102231	AT5G23860	tubulin beta 8	P29516	Tubulin beta-8 chain OS=Arabidopsis thaliana GN=TUBB8 PE=2 SV=2	5.33724	7.68794	5.2433	4.55074	2.72183	2.82091
Potri.001G107000	-1.12187	0.00749542	0.0239049	-0.00790215	0.985845	0.993857	-0.0877627	0.830246	0.917044	-1.20173	0.00822879	0.025912	-0.236301	0.604666	0.770782	AT5G23750	Remorin family protein			18.9907	18.887	14.8002	17.8699	8.21121	12.5642
Potri.001G107300	0.592483	0.0978857	0.206053	-0.854069	0.0604783	0.139539	0.253518	0.488453	0.675039	1.70007	0.000150523	0.000751741	0.134937	0.734083	0.860447	AT1G63250	DEA(D/H)-box RNA helicase family protein	Q9C8S9	Probable DEAD-box ATP-dependent RNA helicase 48 OS=Arabidopsis thaliana GN=RH48 PE=3 SV=1	2.93929	1.62608	2.84713	3.50395	5.2834	3.12628
Potri.001G107600	1.15201	0.00807462	0.0254918	1.56653	0.000768457	0.00323808	-0.0592494	0.899345	0.953227	-0.47377	0.272726	0.452101	0.148964	0.768567	0.881683	AT4G11650	osmotin 34	P50700	Osmotin-like protein OSM34 OS=Arabidopsis thaliana GN=OSM34 PE=2 SV=2	3.7315	11.0524	3.36836	3.58136	7.9586	3.73475
Potri.001G107800	1.87575	0.171929	1	2.01286	0.00838247	0.0263289	-1.63437	0.239525	1	-1.77149	0.0156885	0.0450534	-0.939693	0.517344	1	AT4G11650	osmotin 34	P81370	Thaumatin-like protein OS=Actinidia deliciosa GN=tlp PE=1 SV=2	0.609999	2.46185	0.443957	0.196487	0.721092	0.231454
Potri.001G107900	-2.30924	3.66817e-08	3.53587e-07	-1.04171	0.00813524	0.0256581	0.206678	0.51349	0.697016	-1.06084	0.0272288	0.0718757	-1.09148	0.00224636	0.00835854	AT1G12770	P-loop containing nucleoside triphosphate hydrolases superfamily protein	Q8W4E1	DEAD-box ATP-dependent RNA helicase 47, mitochondrial OS=Arabidopsis thaliana GN=RH47 PE=1 SV=2	23.5155	11.4227	31.6788	27.1376	5.47547	14.8662
Potri.001G108800	0.892113	0.0131074	0.0386443	0.587213	0.124557	0.249426	0.48322	0.160553	0.303931	0.788121	0.0466221	0.112628	1.04323	0.00477869	0.0161777	AT4G23060	IQ-domain 22			6.46521	9.71296	11.4292	9.03747	16.7726	23.5537
Potri.001G109700	-0.318284	0.420501	0.611826	-1.54926	0.00059987	0.00259745	-0.109882	0.749596	0.870132	1.1211	0.0225039	0.0611973	0.389894	0.302688	0.487073	AT5G64620	cell wall / vacuolar inhibitor of fructosidase 2			13.8418	4.72954	12.3435	12.8267	10.2873	16.1736
Potri.001G109800	1.81572	1.84646e-05	0.000111784	-1.07082	0.0196459	0.0545441	-0.324553	0.395562	0.587135	2.56198	2.20008e-07	1.87614e-06	2.97792	1.71685e-12	2.96417e-11	AT1G12710	phloem protein 2-A12	Q9LN77	F-box protein PP2-A12 OS=Arabidopsis thaliana GN=P2A12 PE=2 SV=1	9.37566	4.46328	5.95938	7.48689	26.3565	46.9511
Potri.001G110100	0.927466	0.00384662	0.0133896	-0.248047	0.457409	0.646787	0.0489229	0.864588	0.935483	1.22444	0.00075391	0.00318341	0.482396	0.151764	0.291055	AT1G12640	MBOAT (membrane bound O-acyl transferase) family protein	O42916	Lysophospholipid acyltransferase OS=Schizosaccharomyces pombe (strain 972 / ATCC 24843) GN=ale1 PE=1 SV=1	20.9589	17.6481	20.3826	21.6818	41.2373	28.4758
Potri.001G110200	-1.10346	0.0052779	0.0176381	-0.417605	0.30881	0.494083	0.366608	0.30397	0.488539	-0.319249	0.472707	0.660867	-0.0201025	0.964643	0.984384	AT4G20360	RAB GTPase homolog E1B	P46280	Elongation factor Tu, chloroplastic OS=Glycine max GN=TUFB1 PE=3 SV=1	327.96	245.532	383.545	422.844	196.791	378.238
Potri.001G110300	-1.13516	0.0115064	0.0345702	-1.85713	3.52562e-05	0.00020167	0.0513357	0.882041	0.944545	0.77331	0.146519	0.283207	-0.717309	0.049014	0.117387	AT5G52060	BCL-2-associated athanogene 1	Q0WUQ1	BAG family molecular chaperone regulator 1 OS=Arabidopsis thaliana GN=BAG1 PE=1 SV=1	8.71689	2.40607	10.037	9.03265	4.11243	6.10482
Potri.001G111500	-0.746254	0.169487	0.316816	-1.93244	0.000183477	0.00089876	-0.539238	0.171614	0.319863	0.646943	0.310142	0.495589	-0.901231	0.061379	0.141231	AT1G12570	Glucose-methanol-choline (GMC) oxidoreductase family protein	Q9S746	Protein HOTHEAD OS=Arabidopsis thaliana GN=HTH PE=1 SV=1	9.99216	2.61781	8.14179	6.87595	4.09909	4.35935
Potri.001G112000	0.568306	0.0736477	0.163861	-0.340268	0.336162	0.524655	0.0285486	0.925485	0.966001	0.937123	0.0101609	0.0310732	-0.0901768	0.789736	0.894128	AT1G63000	nucleotide-rhamnose synthase/epimerase-reductase	Q9SYM5	Probable rhamnose biosynthetic enzyme 1 OS=Arabidopsis thaliana GN=RHM1 PE=1 SV=1	16.1285	12.7398	18.1887	16.4508	24.393	17.0866
Potri.001G112600	1.73522	0.00027746	0.00130342	0.36867	0.49643	0.682114	-0.655326	0.172512	0.321144	0.711224	0.187271	0.341976	0.671414	0.156399	0.297902	AT4G22920	non-yellowing 1			5.68217	7.33661	3.86098	3.60779	12.0114	6.14913
Potri.001G113100	5.31087	0	0	0.580341	0.129651	0.257362	-2.26682	1.34082e-08	1.37975e-07	2.46371	2.24964e-06	1.6169e-05	4.0216	1	1	AT4G22880	leucoanthocyanidin dioxygenase	P51091	Leucoanthocyanidin dioxygenase OS=Malus domestica GN=ANS PE=2 SV=1	10.5843	15.8257	3.11632	2.19929	87.2997	50.6132
Potri.001G113300	1.4124	0.000578393	0.00251439	0.696416	0.155368	0.29639	0.133424	0.773253	0.884464	0.849404	0.0539369	0.127007	0.246783	0.599692	0.767004	AT2G45630	D-isomer specific 2-hydroxyacid dehydrogenase family protein			6.01207	9.74241	6.64694	6.5946	17.5534	7.88698
Potri.001G113800	1.28171	0.00256871	0.00940235	-0.434674	0.343779	0.532969	-0.568538	0.162992	0.307469	1.14785	0.0156239	0.0448966	1.26257	0.00437443	0.0149789	AT1G12520	copper chaperone for SOD1	Q9JK72	Copper chaperone for superoxide dismutase OS=Rattus norvegicus GN=Ccs PE=1 SV=1	4.26559	3.15594	2.54852	2.87629	6.99304	6.11448
Potri.001G113900	-0.850125	0.014586	0.0423375	-1.32319	0.00021827	0.00105086	0.0384659	0.903668	0.955377	0.511526	0.183984	0.337383	0.299839	0.451852	0.641615	AT2G45550	cytochrome P450, family 76, subfamily C, polypeptide 4	O23976	7-ethoxycoumarin O-deethylase OS=Helianthus tuberosus GN=CYP76B1 PE=1 SV=1	131.12	52.4022	136.686	134.663	74.7023	168.262
Potri.001G114100	-0.953776	0.0123295	0.0366771	-1.0015	0.0142671	0.0415472	-0.0317527	0.923094	0.964841	0.0159713	0.971799	0.987616	-0.194821	0.59492	0.763369	AT1G12500	Nucleotide-sugar transporter family protein	Q9LDH3	Probable sugar phosphate/phosphate translocator At1g12500 OS=Arabidopsis thaliana GN=At1g12500 PE=2 SV=1	7.21885	3.60568	7.10524	7.06171	3.64581	6.20772
Potri.001G114500	-1.02319	0.024017	0.0646594	-1.45528	0.00444364	0.0151857	0.0100357	0.979342	0.990982	0.442132	0.432309	0.623204	-0.660452	0.124848	0.249878	AT1G12460	Leucine-rich repeat protein kinase family protein	C0LGE4	Probable LRR receptor-like serine/threonine-protein kinase At1g12460 OS=Arabidopsis thaliana GN=At1g12460 PE=1 SV=1	2.14922	0.783784	2.43845	2.16422	1.06486	1.54276
Potri.001G116700	-1.48457	0.00433404	0.0148572	-0.497398	0.369876	0.560763	0.586316	0.194079	0.351375	-0.400852	0.512535	0.696191	0.536593	0.277673	0.458014					5.9866	4.24081	5.13181	8.98833	3.21203	7.44391
Potri.001G116800	-1.77112	0.0127028	0.0376237	-1.24265	0.103959	0.216152	0.824524	0.142891	0.277748	0.296052	0.736242	0.861816	-0.103067	0.872245	0.939481	AT1G12370	photolyase 1	Q9SB00	Deoxyribodipyrimidine photo-lyase OS=Arabidopsis thaliana GN=PHR1 PE=2 SV=1	6.63481	2.80385	8.84746	11.7499	3.4425	8.23744
Potri.001G117800	-0.711963	0.0572023	0.133311	-1.34493	0.00190105	0.00721905	0.0863696	0.794644	0.896964	0.719338	0.123083	0.247124	0.0949818	0.800483	0.900314	AT4G22730	Leucine-rich repeat protein kinase family protein	Q6R2J8	Protein STRUBBELIG-RECEPTOR FAMILY 8 OS=Arabidopsis thaliana GN=SRF8 PE=2 SV=1	5.42609	2.1361	4.76506	5.76085	3.51694	5.08933
Potri.001G118200	0.816601	0.010261	0.0313339	-0.129382	0.73596	0.861641	-0.363496	0.281277	0.462227	0.582487	0.112363	0.229951	0.244187	0.5439	0.722683	AT1G62810	Copper amine oxidase family protein	Q8H1H9	Primary amine oxidase OS=Arabidopsis thaliana GN=At1g62810 PE=2 SV=1	12.3409	11.2823	10.2225	9.5923	16.8944	12.1078
Potri.001G118400	-0.772586	0.0164342	0.0468707	-0.492281	0.149975	0.2884	0.0357709	0.903314	0.955199	-0.244534	0.503998	0.688759	-0.17147	0.633772	0.792448	AT4G12300	cytochrome P450, family 706, subfamily A, polypeptide 4	Q42798	Cytochrome P450 93A1 OS=Glycine max GN=CYP93A1 PE=2 SV=1	94.2841	67.0266	97.7966	96.651	56.5763	86.8373
Potri.001G119300	0.134128	0.674915	0.821512	-0.28205	0.401777	0.593362	-0.704637	0.0152456	0.0439675	-0.288459	0.425648	0.616791	-0.23159	0.486699	0.673478	AT1G62760	Plant invertase/pectin methylesterase inhibitor superfamily protein	P17407	21 kDa protein OS=Daucus carota PE=2 SV=1	80.9344	66.5622	71.391	49.6611	54.4996	60.8034
Potri.001G119500	-1.47512	2.56662e-05	0.000151001	-2.0509	1.47208e-06	1.09297e-05	0.0653503	0.865609	0.936025	0.641133	0.103594	0.215545	-0.769256	0.0567123	0.13237	AT4G12400	stress-inducible protein, putative	Q43468	Heat shock protein STI OS=Glycine max GN=STI PE=2 SV=1	106.583	25.7221	131.424	111.522	40.1149	77.1091
Potri.001G119800	0.127154	0.693107	0.833867	0.196565	0.594017	0.762669	-0.528722	0.0912781	0.194868	-0.598134	0.112168	0.229635	1.25477	0.00084101	0.00350887	AT1G62710	beta vacuolar processing enzyme	P49042	Vacuolar-processing enzyme OS=Ricinus communis PE=1 SV=1	83.3667	95.5355	51.8328	57.7872	63.1115	123.688
Potri.001G122600	-0.780147	0.0999926	0.209564	-1.6138	0.00401508	0.0139007	0.0441667	0.912881	0.959889	0.877821	0.152607	0.292305	0.0454625	0.922591	0.964596					11.0477	3.6097	8.11222	11.3912	6.63318	8.37192
Potri.001G122800	-0.914795	0.0142003	0.0413808	-0.938951	0.0179988	0.0506409	0.093087	0.784623	0.891188	0.117243	0.782694	0.89004	-0.160939	0.659534	0.810836	AT4G00150	GRAS family transcription factor	O81316	Scarecrow-like protein 6 OS=Arabidopsis thaliana GN=SCL6 PE=1 SV=1	20.323	10.6007	23.9479	21.6775	11.4982	21.42
Potri.001G124200	-1.74676	2.66954e-08	2.62722e-07	-0.212378	0.548019	0.726069	-0.00666027	0.982279	0.99228	-1.54104	2.50522e-05	0.000147699	-0.929815	0.0107178	0.0325279	AT3G47420	phosphate starvation-induced gene 3	Q9C5L3	Putative glycerol-3-phosphate transporter 1 OS=Arabidopsis thaliana GN=At3g47420 PE=2 SV=1	48.5617	41.9142	55.6448	48.338	14.4033	29.2094
Potri.001G124400	-2.3992	6.30776e-07	4.99011e-06	-0.874845	0.052615	0.124433	0.298235	0.408249	0.599795	-1.22612	0.0265718	0.0704149	-0.631222	1	1	AT3G47430	peroxin 11B	Q7XU74	Peroxisomal membrane protein 11-4 OS=Oryza sativa subsp. japonica GN=PEX11-4 PE=2 SV=2	7.9575	4.33932	11.6824	9.78485	1.85491	7.54251
Potri.001G126100	-1.16059	0.00358259	0.0125841	-0.724658	0.0873225	0.188038	0.284624	0.407825	0.599375	-0.151306	0.747105	0.868598	-0.686908	0.0773402	0.170498	AT5G61480	Leucine-rich repeat protein kinase family protein	Q9FII5	Leucine-rich repeat receptor-like protein kinase TDR OS=Arabidopsis thaliana GN=TDR PE=1 SV=1	3.37637	2.04318	4.06193	4.11274	1.83975	2.5232
Potri.001G127700	0.165459	0.79783	0.898798	2.39102	0.000170178	0.000839839	-0.770911	0.244819	0.417856	-2.99648	1.25886e-06	9.45754e-06	-0.202754	0.687401	0.83003	AT5G47650	nudix hydrolase homolog 2	Q94B74	Nudix hydrolase 2 OS=Arabidopsis thaliana GN=NUDT2 PE=1 SV=1	6.11294	32.0642	5.2508	3.58247	4.01782	4.56237
Potri.001G128200	-0.921671	0.00337567	0.0119482	-0.498856	0.164879	0.310198	0.444613	0.153241	0.293249	0.0217974	0.95197	0.978509	-0.0130583	0.970463	0.987014	AT5G45275	Major facilitator superfamily protein			43.0828	30.4883	54.3946	58.6334	30.9524	53.9045
Potri.001G128400	0.568202	0.401837	1	1.69054	0.00244189	0.00899322	-0.645728	0.333655	1	-1.76807	0.00190912	0.00724606	-0.602223	0.367444	1	AT1G45616	receptor like protein 6	Q9C9H7	Receptor-like protein 12 OS=Arabidopsis thaliana GN=RLP12 PE=2 SV=2	0.499351	1.61179	0.496011	0.31917	0.473226	0.326742
Potri.001G132900	0.767675	0.016029	0.045883	0.325387	0.349894	0.539602	-0.0243072	0.937477	0.971687	0.417981	0.240384	0.412233	0.490028	0.156865	0.298583	AT4G19040	ENHANCED DISEASE RESISTANCE 2			7.42962	9.30931	6.54258	7.30549	12.4378	9.18887
Potri.001G133000	0.474748	0.283827	0.465206	1.21527	0.00642311	0.0209167	-0.108377	0.806474	0.903716	-0.848902	0.0572546	0.133409	-0.045348	0.923048	0.964818	AT4G34135	UDP-glucosyltransferase 73B2	Q7Y232	UDP-glycosyltransferase 73B4 OS=Arabidopsis thaliana GN=UGT73B4 PE=2 SV=1	2.28904	5.31481	2.31038	2.12339	2.95082	2.23889
Potri.001G133200	0.665927	0.175397	0.325261	-0.0147167	0.975785	0.989381	-0.81433	0.0785924	0.172729	-0.133686	0.794046	0.89663	1.20676	0.0112641	0.0339462	AT1G32100	pinoresinol reductase 1	P52581	Isoflavone reductase homolog OS=Lupinus albus PE=2 SV=1	4.10132	4.0597	2.35724	2.33231	3.70041	5.44098
Potri.001G133800	-0.162954	0.664638	0.814388	-1.38872	0.00624947	0.0204266	0.367566	0.332924	0.521095	1.59333	0.00160727	0.00622685	-0.503194	0.224948	0.392415	AT1G32090	early-responsive to dehydration stress protein (ERD4)	Q03516	Uncharacterized protein RSN1 OS=Saccharomyces cerevisiae (strain ATCC 204508 / S288c) GN=RSN1 PE=1 SV=1	2.66159	1.01647	3.12412	3.43391	3.06715	2.2042
Potri.001G134000	-1.51829	0.0014172	0.00557265	-0.668914	0.18988	0.345609	0.25975	0.559753	0.735626	-0.589623	0.272207	0.451491	-0.519246	0.414295	0.605773	AT1G32060	phosphoribulokinase	P26302	Phosphoribulokinase, chloroplastic OS=Triticum aestivum PE=2 SV=1	893.882	562.234	1150.83	1070.22	373.614	802.976
Potri.001G134500	-1.32268	0.000281365	0.00131989	0.172406	0.613811	0.777673	-0.268689	0.369892	0.56078	-1.76377	1.00768e-05	6.42034e-05	-0.471049	0.178148	0.329163	AT5G35450	Disease resistance protein (CC-NBS-LRR class) family	Q39214	Disease resistance protein RPM1 OS=Arabidopsis thaliana GN=RPM1 PE=1 SV=1	10.265	11.568	9.04375	8.52073	3.40653	6.52452
Potri.001G135400	-1.00497	0.00212743	0.00796838	-0.135063	0.683804	0.827591	-0.152276	0.599896	0.767161	-1.02218	0.00502072	0.016888	-0.523377	0.134388	0.26471	AT1G31920	Tetratricopeptide repeat (TPR)-like superfamily protein	Q9C6T2	Pentatricopeptide repeat-containing protein At1g31920 OS=Arabidopsis thaliana GN=PCMP-H11 PE=2 SV=1	22.9035	20.8566	27.2812	20.6092	10.2692	18.9807
Potri.001G136600	-0.928368	0.00904084	0.0280989	0.139292	0.706019	0.842413	0.460158	0.144225	0.279762	-0.607502	0.133024	0.262587	-0.190557	0.633157	0.792011	AT1G32200	phospholipid/glycerol acyltransferase family protein	Q39639	Glycerol-3-phosphate acyltransferase, chloroplastic OS=Cucumis sativus PE=2 SV=1	121.073	133.345	147.713	166.559	87.5189	129.436
Potri.001G137500	-30	0.0768954	1	4.50715	0.0968331	0.204295	3.21383	0.25417	1	-30	0.0155582	0.044735	-3.20004	0.25512	1	AT5G46160	Ribosomal protein L14p/L23e family protein	B8G6R5	50S ribosomal protein L14 OS=Chloroflexus aggregans (strain MD-66 / DSM 9485) GN=rplN PE=3 SV=1	0.0680804	1.54814	0.621993	0.631656	0	0.0676825
Potri.001G138000	-0.515625	0.608642	1	0.825458	0.227399	0.395615	-0.958834	0.272751	0.452132	-2.29992	0.00662315	0.0214816	0.366293	0.637547	0.795154	AT1G32250	Calcium-binding EF-hand family protein	Q9AWK2	Probable calcium-binding protein CML11 OS=Oryza sativa subsp. japonica GN=CML11 PE=2 SV=1	1.96783	3.48719	1.64774	1.0124	0.70816	2.12399
Potri.001G138300	-1.79527	0.000294583	0.00137537	-1.41751	0.0168507	0.0478814	0.52526	0.230997	0.400266	0.147503	0.816805	0.909575	0.154875	0.738125	0.862984	AT2G35470				14.7483	5.52114	14.3335	21.2256	6.11549	15.9579
Potri.001G140000	0.217226	1	1	-1.24887	0.00209858	0.00787353	0.0706625	0.826307	0.914866	1.53675	1	1	0.0106409	0.97523	0.989144	AT5G16760	Inositol 1,3,4-trisphosphate 5/6-kinase family protein	Q84Y01	Inositol-tetrakisphosphate 1-kinase 1 OS=Zea mays GN=ITPK1 PE=2 SV=1	10.6555	4.48362	14.3552	11.1904	13.0088	14.4615
Potri.001G140200	1.24484	0.000610193	0.00263723	0.764094	0.038542	0.0961717	-0.300063	0.381768	0.573085	0.180679	0.641545	0.798021	-0.242331	0.560686	0.73639	AT4G17790	SNARE associated Golgi protein family	Q8L586	Uncharacterized membrane protein At4g09580 OS=Arabidopsis thaliana GN=At4g09580 PE=1 SV=1	30.5606	51.9012	28.9837	24.8218	58.8257	24.5022
Potri.001G140700	-0.850488	0.0162472	0.0464171	-1.26004	0.000172173	0.000848702	-0.174327	0.538862	0.718514	0.235226	0.553074	0.730205	0.421716	0.210691	0.373705	AT2G23910	NAD(P)-binding Rossmann-fold superfamily protein	Q500U8	Tetraketide alpha-pyrone reductase 1 OS=Arabidopsis thaliana GN=TKPR1 PE=2 SV=1	51.262	21.4035	43.3479	45.4274	25.1939	58.0654
Potri.001G141200	-1.48608	1.23299e-05	7.72291e-05	-1.06932	0.00221563	0.00825784	-0.110238	0.708624	0.84412	-0.527002	0.174576	0.324092	-0.114674	0.730069	0.857929	AT3G03550	RING/U-box superfamily protein	Q7XLY8	E3 ubiquitin-protein ligase Os04g0590900 OS=Oryza sativa subsp. japonica GN=Os04g0590900 PE=2 SV=2	25.9211	12.3526	23.2396	24.0143	8.57264	21.4639
Potri.001G141300	-1.72519	2.98125e-06	2.0963e-05	-0.0436584	0.897681	0.952382	0.327956	0.262346	0.439557	-1.35358	0.000893259	0.00370243	-0.333625	0.387145	0.578602	AT2G35410	RNA-binding (RRM/RBD/RNP motifs) family protein	P19684	33 kDa ribonucleoprotein, chloroplastic OS=Nicotiana sylvestris PE=1 SV=1	121.198	117.585	136.527	152.131	46.0133	108.339
Potri.001G141500	0.43457	0.172036	0.320468	0.903334	0.00917596	0.0284588	-0.504819	0.082408	0.179453	-0.973584	0.00852702	0.0267206	0.164741	0.626402	0.787043	AT4G17900	PLATZ transcription factor family protein			54.7464	102.397	41.5676	38.5824	52.1445	46.5958
Potri.001G141700	-0.119617	0.819422	0.911036	-0.184031	0.710919	0.845613	-0.554687	0.22193	0.388472	-0.490272	0.382268	0.5736	-1.88589	0.000140001	0.000704255	AT2G36120	Glycine-rich protein family			6.59459	5.80482	12.2106	4.48963	4.1324	3.30391
Potri.001G142200	-1.17632	0.000199486	0.000969198	-0.275546	0.410798	0.60231	-0.10346	0.7174	0.849828	-1.00424	0.00544343	0.0181178	-0.161708	0.632794	0.791743	AT1G32640	Basic helix-loop-helix (bHLH) DNA-binding family protein	Q39204	Transcription factor MYC2 OS=Arabidopsis thaliana GN=RAP1 PE=1 SV=2	19.4128	16.0376	22.526	18.0694	7.9953	20.1375
Potri.001G142500	-1.00518	0.0261423	0.0694537	-1.41507	0.00337095	0.0119335	-0.355109	0.350072	0.539797	0.0547828	0.919361	0.963021	0.546233	0.206799	0.368582	AT4G17870	Polyketide cyclase/dehydrase and lipid transport superfamily protein	O49686	Abscisic acid receptor PYR1 OS=Arabidopsis thaliana GN=PYR1 PE=1 SV=1	6.94095	2.6028	4.23318	5.42651	2.70354	6.18158
Potri.001G143500	0.607247	0.119874	0.242041	-0.32904	0.510491	0.694421	0.293431	0.487472	0.674172	1.22972	0.00934584	0.0289122	0.364227	0.418603	0.609987	AT4G17950	AT hook motif DNA-binding family protein	Q9S7C9	Putative DNA-binding protein ESCAROLA OS=Arabidopsis thaliana GN=ESC PE=2 SV=1	2.40865	1.91745	2.33654	2.95193	4.49682	3.00758
Potri.001G144300	-1.96318	1.28639e-09	1.53183e-08	-1.33519	7.87542e-05	0.000418535	-0.284109	0.326277	0.513747	-0.912097	0.0131283	0.038697	0.137023	0.689546	0.831467	AT4G17970	aluminum-activated, malate transporter 12	O49696	Aluminum-activated malate transporter 12 OS=Arabidopsis thaliana GN=ALMT12 PE=2 SV=1	42.1986	16.725	44.436	34.6555	8.88786	48.8633
Potri.001G144400	1.20523	0.0500114	0.11935	-1.41362	0.0651402	0.148245	0.0466333	0.930569	0.968408	2.66548	0.00121957	0.00487967	1.04632	0.102628	0.213939	AT5G46590	NAC domain containing protein 96	Q7GCL7	NAC domain-containing protein 74 OS=Oryza sativa subsp. japonica GN=NAC74 PE=2 SV=1	3.19235	1.19831	2.57925	3.29722	7.60252	5.32682
Potri.001G144800	-1.38767	0.00118639	0.00476187	-0.751589	0.0440099	0.107365	0.108386	0.733987	0.860387	-0.527695	0.261362	0.438356	0.0892502	0.82328	0.913201	AT1G32470	Single hybrid motif superfamily protein	Q39732	Glycine cleavage system H protein, mitochondrial OS=Flaveria anomala GN=GDCSH PE=2 SV=1	113.556	67.4465	108.946	122.416	46.7851	115.898
Potri.001G145700	1.77938	0.00282148	0.0102089	1.0865	0.0830971	0.180663	-0.642281	0.317351	0.503738	0.050599	0.930383	0.968318	0.892001	0.220506	0.386596	AT2G35390	Phosphoribosyltransferase family protein	Q42581	Ribose-phosphate pyrophosphokinase 1, chloroplastic OS=Arabidopsis thaliana GN=PRS1 PE=2 SV=2	1.86563	3.96181	1.26386	1.19531	4.10323	2.34541
Potri.001G145800	-1.5092	3.44561e-05	0.000197507	-0.51483	0.158869	0.301478	0.0716341	0.819429	0.911038	-0.922733	0.0242991	0.0653017	-0.270668	0.438154	0.628776	AT2G35380	Peroxidase superfamily protein	Q9SLH7	Peroxidase 20 OS=Arabidopsis thaliana GN=PER20 PE=2 SV=1	17.7568	12.4276	16.3097	18.6607	6.55564	13.5197
Potri.001G145900	-1.42459	1.89549e-05	0.000114497	-0.133825	0.708972	0.844346	0.406843	0.179199	0.330647	-0.883922	0.0214807	0.0588346	-0.143803	0.663701	0.81373	AT4G18010	myo-inositol polyphosphate 5-phosphatase 2	Q9FUR2	Type I inositol 1,4,5-trisphosphate 5-phosphatase 2 OS=Arabidopsis thaliana GN=IP5P2 PE=1 SV=2	19.5791	17.8447	21.5706	25.9577	9.66988	19.5242
Potri.001G146000	0.636773	0.293667	0.476642	1.53781	0.0153097	0.0441248	-0.167085	0.805913	0.903409	-1.06812	0.0540495	0.127226	-0.440636	0.599188	0.766619	AT5G07610	F-box family protein			1.85867	5.39669	1.45685	1.65541	2.5739	1.07342
Potri.001G146800	0.324306	0.328586	0.516311	0.879945	0.011301	0.034041	-0.196006	0.53589	0.716035	-0.751644	0.0375325	0.0940702	-0.118002	0.74069	0.864585	AT5G45470	Protein of unknown function (DUF594)			6.55256	12.0587	5.86376	5.72015	7.16198	5.40323
Potri.001G148700	0.850622	0.0187239	0.052367	-0.793312	0.0361364	0.0911393	-0.308569	0.340869	0.52981	1.33537	0.00117231	0.0047121	1.70139	1.08148e-05	6.85008e-05	AT4G17670	Protein of unknown function (DUF581)			43.8904	25.3255	25.8381	35.439	63.9063	84.0294
Potri.001G148900	-0.197812	0.534492	0.714868	1.09186	0.00489965	0.0165327	0.0274252	0.935745	0.970892	-1.26225	0.000628237	0.00270655	-0.0521774	0.895721	0.951413	AT4G17090	chloroplast beta-amylase	O23553	Beta-amylase 3, chloroplastic OS=Arabidopsis thaliana GN=BAM3 PE=1 SV=3	11.9569	25.4859	16.2115	12.1864	10.6249	15.6357
Potri.001G149400	0.913009	0.0349458	0.0886187	1.41677	0.00108409	0.00439672	-0.184042	0.668718	0.817224	-0.687806	0.11497	0.234172	0.835158	0.0677091	0.152998	AT4G17080	Histone H3 K4-specific methyltransferase SET7/9 family protein	Q8RY89	Phosphatidylinositol 4-phosphate 5-kinase 8 OS=Arabidopsis thaliana GN=PIP5K8 PE=2 SV=1	3.26179	8.70857	1.94558	2.87114	5.40626	3.47102
Potri.001G149600	0.748498	0.0648446	0.147697	0.368687	0.378776	0.570014	-0.0250339	0.946666	0.976031	0.354777	0.427329	0.618423	1.09617	0.0127768	0.037812	AT5G47080	casein kinase II beta chain 1	P40228	Casein kinase II subunit beta OS=Arabidopsis thaliana GN=CKB1 PE=1 SV=1	28.3778	36.6407	19.1969	27.8896	46.8557	41.0402
Potri.001G150500	0.667593	0.0790764	0.173583	-0.286763	0.405402	0.596969	0.17959	0.538262	0.718016	1.13395	0.00722134	0.0231475	0.70311	0.064083	0.146287	AT4G33510	3-deoxy-d-arabino-heptulosonate 7-phosphate synthase	P37216	Phospho-2-dehydro-3-deoxyheptonate aldolase 2, chloroplastic OS=Solanum lycopersicum PE=2 SV=1	49.853	40.8665	40.1876	56.4616	89.6848	65.4258
Potri.001G152500	-0.993861	0.00254877	0.00933846	-1.43219	9.68724e-05	0.000504862	0.00532302	0.985604	0.993749	0.44365	0.261991	0.439125	0.330449	0.34662	0.536052	AT5G02890	HXXXD-type acyl-transferase family protein			26.0172	9.64116	13.9977	26.1134	13.1124	17.6008
Potri.001G154100	3.2698	0.0792152	1	3.85433	0.00433339	0.0148553	-0.705245	0.746709	1	-1.28977	0.075838	0.167821	8.86902	0.651594	1	AT4G17500	ethylene responsive element binding factor 1	O80337	Ethylene-responsive transcription factor 1A OS=Arabidopsis thaliana GN=ERF1A PE=1 SV=2	0.120707	1.74583	0.000558267	0.0740343	0.714073	0.261025
Potri.001G154200	0.10387	0.819744	0.911219	2.03251	2.74934e-07	2.30789e-06	-0.40035	0.31508	0.501182	-2.32899	2.75264e-07	2.31042e-06	0.570571	0.237257	0.408272	AT5G47230	ethylene responsive element binding factor 5	Q8VZ91	Ethylene-responsive transcription factor 6 OS=Arabidopsis thaliana GN=ERF6 PE=2 SV=2	6.19107	25.3286	3.96031	4.69081	5.04099	5.8815
Potri.001G154300	1.04465	0.00499613	0.0168155	0.27073	0.459285	0.648535	-0.669818	0.0333367	0.0851971	0.104105	0.802493	0.901452	0.356955	0.281918	0.462974	AT5G47240	nudix hydrolase homolog 8	Q8L7W2	Nudix hydrolase 8 OS=Arabidopsis thaliana GN=NUDT8 PE=2 SV=2	25.7861	31.1089	20.1669	16.2088	33.4367	25.8282
Potri.001G155100	-0.716236	0.0225966	0.0614105	-1.19327	0.00092114	0.00380499	-0.52843	0.0865726	0.186742	-0.0513958	0.88804	0.947582	-0.916761	0.0144107	0.0419035	AT5G47370	Homeobox-leucine zipper protein 4 (HB-4) / HD-ZIP protein	Q05466	Homeobox-leucine zipper protein HAT4 OS=Arabidopsis thaliana GN=HAT4 PE=1 SV=1	39.9062	17.4514	44.0191	27.6673	16.8406	23.3168
Potri.001G155700	-0.758982	0.0287758	0.0752894	0.0816146	0.811672	0.90668	-0.370623	0.216262	0.381049	-1.21122	0.00164028	0.00633938	-0.545907	0.127946	0.254709	AT2G44940	Integrase-type DNA-binding superfamily protein	Q8LBQ7	Ethylene-responsive transcription factor ERF034 OS=Arabidopsis thaliana GN=ERF034 PE=2 SV=2	23.5045	24.8725	29.5571	18.1795	10.7425	20.2454
Potri.001G156600	-0.894813	0.00996451	0.0305551	-0.633947	0.124435	0.249237	0.300393	0.368881	0.559716	0.039526	0.925579	0.966048	-0.127878	0.836508	0.920475	AT5G47435	formyltetrahydrofolate deformylase, putative	O34990	Formyltetrahydrofolate deformylase OS=Bacillus subtilis (strain 168) GN=purU PE=3 SV=2	49.9028	32.1579	56.6475	61.4543	33.0512	51.8425
Potri.001G157000	30	0.00795354	0.0251615	30	0.000429688	0.00192855	0	1	1	-1.38022	0.0616368	0.141719	-0.1514	0.966511	1	AT5G47450	tonoplast intrinsic protein 2;3	P33560	Probable aquaporin TIP-type OS=Antirrhinum majus GN=DIP PE=2 SV=1	0	2.645	0.0478855	0	1.0161	0.043115
Potri.001G157600	3.46047	1.275e-11	1.97535e-10	0.481603	0.262998	0.440348	-2.1182	2.21382e-05	0.000131923	0.860673	0.0524638	0.124139	2.6425	1.62692e-08	1.65339e-07	AT5G47470	Nodulin MtN21 /EamA-like transporter family protein	Q6J163	Auxin-induced protein 5NG4 OS=Pinus taeda PE=2 SV=1	6.16127	8.60294	2.19309	1.41915	15.6219	13.6939
Potri.001G158000	1.65372	0.00144721	0.00567617	1.23335	0.043146	0.105612	-0.892779	0.160188	0.303395	-0.472403	0.332305	0.520419	0.421094	0.487577	0.674267	AT2G35710	Nucleotide-diphospho-sugar transferases superfamily protein	F4JMI5	Putative glucuronosyltransferase PGSIP7 OS=Arabidopsis thaliana GN=PGSIP7 PE=3 SV=1	2.47151	5.81081	1.7574	1.33109	4.18822	2.35306
Potri.001G158100	0.776145	0.0249492	0.0667716	-0.29121	0.402146	0.593733	-1.16932	0.000208519	0.00100857	-0.101965	0.786136	0.892058	0.431755	0.216608	0.381503					38.9935	31.8661	28.0171	17.3377	29.6917	37.7915
Potri.001G158200	0.625833	0.0789976	0.173444	-0.266967	0.540787	0.720104	0.298354	0.421149	0.612445	1.19115	0.00498014	0.0167687	0.273372	0.488389	0.674986	AT2G35720	DNAJ heat shock N-terminal domain-containing protein	Q39079	Chaperone protein dnaJ 13 OS=Arabidopsis thaliana GN=ATJ13 PE=1 SV=2	3.8681	3.21464	3.98498	4.75676	7.34016	4.81637
Potri.001G158800	1.44745	0.144738	0.280539	2.80818	0.00126166	0.00502889	-0.130206	0.909201	1	-1.49094	0.0246032	0.0659905	-0.716108	0.53672	1	AT4G39720	VQ motif-containing protein			0.445974	3.12361	0.509709	0.407487	1.11132	0.310279
Potri.001G158900	-0.889469	0.00649681	0.0211254	0.150876	0.65256	0.805862	0.0167574	0.954688	0.979769	-1.02359	0.00486576	0.0164332	-0.255444	0.450724	0.640559	AT5G44790	copper-exporting ATPase / responsive-to-antagonist 1 / copper-transporting ATPase (RAN1)	Q9S7J8	Copper-transporting ATPase RAN1 OS=Arabidopsis thaliana GN=RAN1 PE=1 SV=1	17.1829	19.0772	17.7023	17.3836	9.3839	14.8297
Potri.001G159300	-2.50008	0.00842939	0.026457	-3.28649	0.0820071	1	0.80597	0.266202	0.444251	1.59238	0.422784	1	0.0308831	0.966605	0.985278	AT5G05280	RING/U-box superfamily protein	Q9FLC6	RING-H2 finger protein ATL73 OS=Arabidopsis thaliana GN=ATL73 PE=2 SV=1	0.786745	0.080631	1.08975	1.37548	0.243139	1.11333
Potri.001G160400	-1.16241	0.00221235	0.00824704	-1.01397	0.030398	0.0788426	0.351065	0.337096	0.525671	0.202623	0.672601	0.819908	-0.0397566	0.928518	0.967431	AT3G12750	zinc transporter 1 precursor	O81123	Zinc transporter 1 OS=Arabidopsis thaliana GN=ZIP1 PE=2 SV=1	29.4311	14.5737	34.4887	37.5394	16.7713	33.5512
Potri.001G161400	0.51402	0.2385	0.409848	-0.652137	0.0890765	0.191082	0.131057	0.689329	0.831318	1.29721	0.00680792	0.0219996	0.49712	0.211945	0.375354	AT1G17260	autoinhibited H(+)-ATPase isoform 10	Q43128	ATPase 10, plasma membrane-type OS=Arabidopsis thaliana GN=AHA10 PE=2 SV=2	15.1065	9.61282	15.8897	16.5431	23.6239	22.4266
Potri.001G162400	-1.03108	0.00484725	0.0163791	-0.715615	0.0646517	0.147341	0.169343	0.599963	0.767212	-0.146117	0.730341	0.858101	-0.41675	0.249225	0.423354	AT3G14310	pectin methylesterase 3	P83948	Pectinesterase 3 OS=Citrus sinensis PE=1 SV=1	7.13062	4.34216	7.33709	8.01872	3.92392	5.49629
Potri.001G162500	-0.276966	0.383437	0.574801	-0.348787	0.301081	0.485223	0.179089	0.539114	0.718724	0.250909	0.486	0.672859	-0.82415	0.0166345	0.0473568	AT3G14310	pectin methylesterase 3	P83948	Pectinesterase 3 OS=Citrus sinensis PE=1 SV=1	17.1038	13.4307	19.4096	19.3644	15.9819	10.9628
Potri.001G162600	-0.459371	0.153573	0.293741	-0.40297	0.236442	0.407232	0.0392544	0.894136	0.95061	-0.0171469	0.962423	0.983368	-0.892244	0.0101813	0.0311269	AT3G14310	pectin methylesterase 3	P83948	Pectinesterase 3 OS=Citrus sinensis PE=1 SV=1	16.3431	12.3603	16.8318	16.7939	12.2142	9.06854
Potri.001G162800	-0.616913	0.0877472	0.188772	-0.295712	0.511125	0.694965	1.04454	0.0046304	0.0157405	0.72334	0.103173	0.214843	-0.893813	0.0323297	0.0830369	AT1G72330	alanine aminotransferase 2	Q9LDV4	Alanine aminotransferase 2, mitochondrial OS=Arabidopsis thaliana GN=ALAAT2 PE=2 SV=1	4.20211	3.42333	6.9791	8.66773	5.65192	3.75608
Potri.001G163600	0.44054	0.299356	0.483245	-0.808987	0.156864	0.298583	0.495679	0.268224	0.446701	1.74521	0.00161395	0.00624948	0.440779	0.329565	0.517386	AT3G14240	Subtilase family protein	O65351	Subtilisin-like protease OS=Arabidopsis thaliana GN=ARA12 PE=1 SV=1	1.18182	0.674564	1.52355	1.66635	2.26143	2.06797
Potri.001G163700	1.33125	0.000232324	0.00111143	0.420558	0.235475	0.405985	-0.219767	0.479206	0.666763	0.690928	0.084103	0.182432	0.835036	0.0231836	0.0627552	AT1G53910	related to AP2 12	Q9SSA8	Ethylene-responsive transcription factor RAP2-12 OS=Arabidopsis thaliana GN=RAP2-12 PE=2 SV=1	37.6137	50.3439	29.3222	32.2991	81.2713	52.308
Potri.001G164300	-1.80535	5.5404e-05	0.00030422	-1.67482	0.000582974	0.00253219	0.469446	0.183825	0.337162	0.338914	0.544587	0.723253	0.0351341	0.924704	0.965616	AT1G72430	SAUR-like auxin-responsive protein family			11.3606	3.55819	14.3122	15.7296	4.50041	14.665
Potri.001G164700	-0.960263	0.00746043	0.0238078	-1.21719	0.00774657	0.0245961	-0.445834	0.252368	0.427268	-0.188904	0.661401	0.812117	-0.578643	0.167456	0.313887	AT3G14200	Chaperone DnaJ-domain superfamily protein	O35723	DnaJ homolog subfamily B member 3 OS=Mus musculus GN=Dnajb3 PE=2 SV=1	46.1879	19.8663	49.2845	33.9093	17.4281	33.0006
Potri.001G166200	30	0.0284347	1	2.47629	0.00817847	0.0257757	-30	0.0271428	1	-1.90298	1	1	2.22359	0.223666	1	AT1G17380	jasmonate-zim-domain protein 5	Q9LMA8	Protein TIFY 10A OS=Arabidopsis thaliana GN=TIFY10A PE=1 SV=1	0.475269	2.64471	0.170448	0	0.707168	0.796082
Potri.001G167100	1.69395	0.000514577	0.00226545	1.71276	1.68775e-05	0.000102962	-0.121043	0.721487	0.852459	-0.13985	0.791936	0.895401	-0.532855	0.181216	0.333501	AT1G54100	aldehyde dehydrogenase 7B4	Q9SYG7	Aldehyde dehydrogenase family 7 member B4 OS=Arabidopsis thaliana GN=ALDH7B4 PE=2 SV=3	15.6811	51.4006	17.8776	14.4192	46.6519	12.3568
Potri.001G167300	-1.33107	1.76873e-05	0.000107473	-0.766583	0.0212953	0.0584046	0.249493	0.38295	0.574301	-0.314992	0.373387	0.564418	-0.326257	0.327227	0.514814	AT3G14067	Subtilase family protein	O65351	Subtilisin-like protease OS=Arabidopsis thaliana GN=ARA12 PE=1 SV=1	26.9595	15.847	32.0926	32.0492	12.7387	25.5972
Potri.001G167700	1.45853	2.3787e-05	0.000140865	0.907117	0.00693062	0.0223431	-0.464791	0.119847	0.242001	0.0866176	0.818629	0.9106	0.580394	0.0868823	0.187277	AT1G17420	lipoxygenase 3	O24371	Linoleate 13S-lipoxygenase 3-1, chloroplastic OS=Solanum tuberosum GN=LOX3.1 PE=1 SV=1	11.9328	22.3775	9.3379	8.64622	23.7622	13.9626
Potri.001G167800	3.44059	1.55431e-15	3.78941e-14	-0.321139	0.409286	0.600826	-0.0915039	0.786621	0.892343	3.67022	8.65974e-15	1.94936e-13	1.05142	0.0042259	0.0145332	AT5G07990	Cytochrome P450 superfamily protein	P24465	Cytochrome P450 71A1 OS=Persea americana GN=CYP71A1 PE=1 SV=2	8.00194	6.40505	7.63763	7.51017	81.5398	15.8295
Potri.001G167900	4.6446	0	0	0.489764	0.153222	0.293221	-0.915301	0.00233256	0.00863867	3.23953	1.2633e-08	1.30504e-07	1.22886	0.000653588	0.00280369	AT5G07990	Cytochrome P450 superfamily protein	P24465	Cytochrome P450 71A1 OS=Persea americana GN=CYP71A1 PE=1 SV=2	25.7975	36.2253	18.4288	13.6787	342.143	43.1939
Potri.001G169000	-2.28493	8.06621e-12	1.2816e-10	-1.24278	0.000281738	0.00132144	0.788313	0.00595869	0.0195967	-0.253839	0.507383	0.691704	-1.12348	0.00419488	0.0144408	AT1G72610	germin-like protein 1	Q9ZRA4	Auxin-binding protein ABP19a OS=Prunus persica GN=ABP19A PE=3 SV=1	45.5171	19.2336	72.111	78.6105	16.1305	33.0979
Potri.001G171600	2.16214	0.0887529	0.190515	30	0.00267546	0.0097437	30	0.0968919	1	-0.612802	0.447029	0.637133	0	1	1	AT1G80160	Lactoylglutathione lyase / glyoxalase I family protein			0	1.6149	0	0.235943	1.05603	0
Potri.001G172400	-0.743518	0.0550945	0.129249	0.193796	0.632231	0.791334	-0.107348	0.758414	0.875582	-1.04466	0.0172376	0.0488178	0.0481523	0.90462	0.955835	AT4G25970	phosphatidylserine decarboxylase 3	O14111	Phosphatidylserine decarboxylase proenzyme 3 OS=Schizosaccharomyces pombe (strain 972 / ATCC 24843) GN=psd3 PE=2 SV=2	30.325	34.6848	30.0041	28.1505	16.8138	31.0225
Potri.001G172600	-0.703848	0.0451785	0.10974	-0.967868	0.0165471	0.0471451	0.0575989	0.872574	0.939646	0.321619	0.417868	0.609267	-0.356278	0.348982	0.538609	AT3G15690	Single hybrid motif superfamily protein			37.7095	19.2794	39.6367	39.2455	24.0941	30.9633
Potri.001G173500	1.0492	0.00702275	0.0225988	0.0175478	0.970615	0.987082	0.0898887	0.830329	0.917089	1.12155	0.0126753	0.0375546	0.232051	0.587639	0.757731	AT1G15440	periodic tryptophan protein 2	Q15269	Periodic tryptophan protein 2 homolog OS=Homo sapiens GN=PWP2 PE=1 SV=2	1.6611	1.68143	1.93252	1.76789	3.65846	2.26975
Potri.001G174300	2.09464	8.12008e-08	7.41946e-07	1.65789	3.97781e-05	0.000225076	-0.588168	0.155216	0.296165	-0.151421	0.689911	0.831701	0.244586	0.58051	0.752128	AT1G52720				7.97011	25.1501	5.5278	5.30161	22.6442	6.54907
Potri.001G175200	1.11438	0.000805521	0.00337691	0.406897	0.227524	0.395776	0.0680547	0.816766	0.909557	0.775542	0.0368423	0.092622	1.19632	0.000872409	0.0036255	AT1G80300	nucleotide transporter 1	O24381	Plastidic ATP/ADP-transporter OS=Solanum tuberosum PE=2 SV=2	18.3235	24.2939	12.6527	19.2086	41.5871	28.9942
Potri.001G176000	-1.57855	0.0225983	0.061414	-0.348408	0.424026	0.615214	-2.12013	6.73321e-06	4.43536e-05	-3.35027	5.48108e-07	4.38047e-06	-2.15513	0.000156161	0.000777107	AT1G52790	2-oxoglutarate (2OG) and Fe(II)-dependent oxygenase superfamily protein	O04706	Gibberellin 20 oxidase 1-B OS=Triticum aestivum GN=GA20ox1B PE=2 SV=1	7.69469	6.0438	5.62721	1.76998	0.592621	1.26338
Potri.001G176100	-0.769693	0.0130942	0.0386114	-0.474697	0.179452	0.331004	-0.706959	0.0201145	0.0556457	-1.00196	0.00523162	0.0175037	-0.104259	0.77266	0.884112	AT1G52800	2-oxoglutarate (2OG) and Fe(II)-dependent oxygenase superfamily protein	O04705	Gibberellin 20 oxidase 1-D OS=Triticum aestivum GN=GA20ox1D PE=1 SV=1	173.81	125.077	127.9	106.478	62.4536	118.983
Potri.001G176600	-3.2352	5.55063e-05	0.000304735	-2.12278	0.00105399	0.00428841	-0.933634	0.0578171	0.134483	-2.04606	0.0240105	1	1.4455	0.00695708	0.0224163	AT1G15550	gibberellin 3-oxidase 1	Q39103	Gibberellin 3-beta-dioxygenase 1 OS=Arabidopsis thaliana GN=GA4 PE=1 SV=2	3.05882	0.702316	1.39793	1.60141	0.170062	3.80735
Potri.001G177400	-0.503793	0.120261	0.242656	0.483884	0.154986	0.295831	0.0280452	0.924649	0.965589	-0.959632	0.00850106	0.02665	-0.29312	0.395647	0.587225	AT1G04250	AUX/IAA transcriptional regulator family protein	O24407	Auxin-responsive protein IAA16 OS=Arabidopsis thaliana GN=IAA16 PE=1 SV=1	28.5852	39.9765	24.0231	29.1463	20.5554	19.6061
Potri.001G177900	-2.14389	0.0162624	0.0464536	1.19926	0.0867639	0.187071	0.735784	0.291297	0.473911	-2.60737	0.00355833	0.01251	0.0335745	0.968405	1	AT1G08510	fatty acyl-ACP thioesterases B	Q9SQI3	Palmitoyl-acyl carrier protein thioesterase, chloroplastic OS=Gossypium hirsutum GN=FATB1 PE=1 SV=1	0.738284	1.69526	0.653583	1.22947	0.278189	0.668971
Potri.001G179600	-1.04685	0.00586736	0.019336	-0.437163	0.249945	0.424258	0.510033	0.116299	0.236324	-0.0996589	0.815934	0.909083	-0.452251	0.221313	0.387663	AT3G16000	MAR binding filament-like protein 1	Q9M7J4	MAR-binding filament-like protein 1-1 OS=Nicotiana tabacum GN=MFP1-1 PE=2 SV=1	17.4462	12.8855	23.906	24.8449	12.0255	17.4729
Potri.001G179700	0.915827	0.0156207	0.0448886	-0.0441935	0.911594	0.95926	-0.0800916	0.827847	0.915722	0.879929	0.0309408	0.0800235	-0.439881	0.284572	0.466088	AT5G11460	Protein of unknown function (DUF581)			9.74446	9.45049	11.6022	9.21824	17.3916	8.55311
Potri.001G181700	1.63702	0.00303858	0.0108939	-0.13864	0.822831	0.91295	-0.255972	0.665464	0.814973	1.51969	0.00895047	0.0278568	0.351468	0.558222	0.734382					5.20217	4.72552	4.55049	4.35642	13.5494	5.80578
Potri.001G182500	-1.6803	0.000894325	0.0037064	-1.73683	0.00610282	0.0200084	0.97574	0.0253867	0.0677596	1.03227	0.130704	0.258989	-0.557354	0.266541	0.444664	AT3G16070				4.23295	1.27001	5.11584	8.32473	2.59746	3.47645
Potri.001G182900	-0.997879	0.00276023	0.0100145	0.0239941	0.944505	0.975019	-0.137722	0.642715	0.798855	-1.15959	0.00207598	0.00779895	-0.307104	0.408747	0.600287	AT3G16100	RAB GTPase homolog G3C	O24461	Ras-related protein Rab7 OS=Prunus armeniaca PE=2 SV=1	90.0805	91.5912	90.4681	81.879	40.9997	73.122
Potri.001G183600	-0.429221	0.187502	0.342297	-0.868078	0.0157105	0.0451076	0.331912	0.282069	0.463152	0.770769	0.0393952	0.0979432	0.0903797	0.783977	0.890801	AT1G45688				20.2739	11.1076	21.7683	25.5183	18.9515	23.1756
Potri.001G186700	0.472743	0.171639	0.319899	-0.337103	0.362248	0.552759	0.183057	0.56076	0.73645	0.992903	0.0123467	0.0367208	-0.551238	0.117921	0.238932	AT3G16240	delta tonoplast integral protein	Q41951	Aquaporin TIP2-1 OS=Arabidopsis thaliana GN=TIP2-1 PE=1 SV=2	57.1474	45.2396	59.1223	64.8787	90.0352	40.3471
Potri.001G187500	2.36276	6.43742e-05	0.000348624	-0.574297	0.447881	0.637929	-0.112085	0.867479	0.937003	2.82497	3.84766e-05	0.00021838	1.9793	0.00954245	0.0294369	AT5G11590	Integrase-type DNA-binding superfamily protein	Q9LYD3	Dehydration-responsive element-binding protein 3 OS=Arabidopsis thaliana GN=DREB3 PE=2 SV=1	1.30716	0.877907	0.727013	1.20945	6.22084	2.86663
Potri.001G188200	-1.10429	0.0131023	0.0386316	-0.211129	0.650882	0.804672	0.333134	0.401608	0.593193	-0.560028	0.270249	0.449136	0.163104	0.705141	0.841834	AT5G22070	Core-2/I-branching beta-1,6-N-acetylglucosaminyltransferase family protein			12.4346	10.7417	13.3578	15.6644	7.28601	14.9566
Potri.001G188400	-2.65754	2.04427e-06	1.48023e-05	-1.95866	0.000144801	0.00072596	-0.097242	0.794353	0.896799	-0.796124	0.229891	0.398841	0.0970188	0.804354	0.902522					19.5954	5.04127	19.7951	18.3181	2.90324	21.172
Potri.001G188700	-1.80116	2.43517e-07	2.06159e-06	-1.1616	0.00117796	0.00473212	0.184141	0.531789	0.712602	-0.455422	0.259599	0.43619	-0.0722949	0.829114	0.916425	AT1G79770	Protein of unknown function (DUF1677)			42.9701	19.2084	46.2873	48.8201	14.0086	44.0249
Potri.001G189500	-0.343534	0.281776	0.462814	0.773293	0.0188985	0.0527795	-0.323864	0.263401	0.440849	-1.44069	5.11476e-05	0.00028291	0.154017	0.652829	0.806056	AT1G59870	ABC-2 and Plant PDR ABC-type transporter family protein	Q9XIE2	ABC transporter G family member 36 OS=Arabidopsis thaliana GN=ABCG36 PE=1 SV=1	9.08649	15.5303	7.14928	7.25945	5.72123	7.95475
Potri.001G189900	-2.44202	0.000244467	0.00116353	0.341098	0.596432	0.764513	0.658065	0.237654	0.408775	-2.12505	0.00408319	0.0141053	-1.20426	0.0615874	0.141626	AT3G16360	HPT phosphotransmitter 4	Q9LU15	Histidine-containing phosphotransfer protein 4 OS=Arabidopsis thaliana GN=AHP4 PE=1 SV=2	3.2937	4.1722	5.28445	5.19735	0.956448	2.29341
Potri.001G190100	-1.70311	5.67525e-08	5.3121e-07	-0.000219545	0.999472	0.999778	0.919331	0.00125922	0.00502016	-0.783563	0.0279732	0.0735213	-0.716685	0.0313854	0.0809914	AT3G21360	2-oxoglutarate (2OG) and Fe(II)-dependent oxygenase superfamily protein	Q9LIG0	Clavaminate synthase-like protein At3g21360 OS=Arabidopsis thaliana GN=At3g21360 PE=1 SV=1	45.7782	45.7712	78.9671	86.5775	26.5899	48.051
Potri.001G190400	-0.662141	0.0719755	0.16083	-1.07261	0.00705	0.0226742	-0.0262389	0.935109	0.970592	0.384228	0.3781	0.569314	-0.740075	0.0418969	0.103076	AT2G19860	hexokinase 2	Q9SEK2	Hexokinase-1 OS=Nicotiana tabacum GN=HXK1 PE=2 SV=1	7.42559	3.53056	9.22255	7.29175	4.60795	5.52162
Potri.001G190700	2.52998	1.3295e-06	9.94793e-06	2.55085	1	1	-1.53875	1	1	-1.55961	0.000189123	0.000923674	-0.271602	1	1	AT5G56550	oxidative stress 3			14.484	84.8732	5.58863	4.98517	28.7926	4.62962
Potri.001G191300	-0.930733	0.00284571	0.0102857	-0.846255	0.0117911	0.0353033	0.163518	0.564864	0.739734	0.0790402	0.826163	0.914787	0.260333	0.437426	0.628085	AT1G52080	actin binding protein family	Q9LI74	Protein CHUP1, chloroplastic OS=Arabidopsis thaliana GN=CHUP1 PE=1 SV=1	19.2393	10.7014	19.7683	21.5483	11.3041	23.6775
Potri.001G191400	-0.632296	0.116746	0.237042	-2.28771	3.51626e-07	2.90044e-06	-0.396799	0.224006	0.391192	1.25862	0.0131684	0.0387988	-1.05398	0.00367458	0.0128657	AT3G16370	GDSL-like Lipase/Acylhydrolase superfamily protein	Q9LU14	GDSL esterase/lipase APG OS=Arabidopsis thaliana GN=APG PE=1 SV=1	40.5791	8.31061	40.7998	30.8215	19.8845	19.6507
Potri.001G191800	1.42486	0.00116857	0.0046988	0.492518	0.2989	0.482717	-0.548254	0.227046	0.395157	0.384091	0.403557	0.595134	-1.10702	0.049218	0.117788	AT3G21330	basic helix-loop-helix (bHLH) DNA-binding superfamily protein	Q8S3D2	Transcription factor bHLH87 OS=Arabidopsis thaliana GN=BHLH87 PE=2 SV=1	2.51349	3.53623	2.01166	1.71884	4.61491	0.933917
Potri.001G192600	1.35769	0.0108084	0.0327656	0.808932	0.13311	0.262723	-0.441414	0.427386	0.618477	0.107342	0.834668	0.91948	0.343752	0.522951	0.705141	AT1G52560	HSP20-like chaperones superfamily protein	Q9SSQ8	26.5 kDa heat shock protein, mitochondrial OS=Arabidopsis thaliana GN=HSP26.5 PE=2 SV=1	2.19975	3.85377	2.20254	1.61992	4.15144	2.79514
Potri.001G192800	0.834246	0.0626423	0.143602	1.85495	0.00010732	0.000553853	0.317379	0.479179	0.666739	-0.703321	0.14161	0.275793	-0.272806	0.567262	0.741646	AT1G52565				16.548	59.8605	18.017	20.6199	36.7637	14.9129
Potri.001G193400	0.52255	0.193046	0.349963	1.3009	0.000849935	0.00354217	0.0293351	0.937307	0.971604	-0.749018	0.072667	0.162087	0.19609	0.664762	0.81448	AT4G19160				12.4171	30.5937	13.0772	12.6722	18.2035	14.9811
Potri.001G193500	0.855438	0.00915893	0.0284141	0.233497	0.510084	0.694075	-0.199841	0.528869	0.710146	0.4221	0.246561	0.420034	-0.0751688	0.830908	0.917406	AT5G62200	Embryo-specific protein 3, (ATS3)			29.2879	34.4333	27.9789	25.4994	46.1363	26.5585
Potri.001G200100	-1.25801	0.000366027	0.00167061	-0.23625	0.501288	0.686375	0.156607	0.604986	0.771032	-0.865153	0.0286896	0.0751	-0.478974	0.168406	0.315257	AT3G13730	cytochrome P450, family 90, subfamily D, polypeptide 1	Q94IA6	3-epi-6-deoxocathasterone 23-monooxygenase OS=Arabidopsis thaliana GN=CYP90D1 PE=2 SV=1	10.2427	8.69553	11.4636	11.4171	4.77374	8.22502
Potri.001G200700	-1.49005	0.000553101	0.00241612	-0.683816	0.100301	0.210076	-0.211122	0.545681	0.724144	-1.01736	0.0367189	0.0923628	-0.601522	0.119586	0.241591	AT1G17620	Late embryogenesis abundant (LEA) hydroxyproline-rich glycoprotein family			8.28051	5.15475	9.32553	7.15324	2.54655	6.14607
Potri.001G206800	-1.47382	4.5213e-06	3.07605e-05	-0.411395	0.214972	0.379362	0.214961	0.451998	0.64175	-0.847461	0.0195156	0.0542378	-0.42638	0.255307	0.430903	AT5G64570	beta-D-xylosidase 4	A5JTQ3	Beta-xylosidase/alpha-L-arabinofuranosidase 2 OS=Medicago sativa subsp. varia GN=Xyl2 PE=2 SV=1	16.3482	12.2922	23.6109	18.9749	6.83152	17.5695
Potri.001G207200	1.20931	0.00252593	0.00926489	0.752062	0.0852053	0.184356	-0.228852	0.588047	0.758049	0.228401	0.582622	0.753812	0.419936	0.349883	0.539591					10.3278	17.3941	8.29109	8.81286	20.3778	11.0924
Potri.001G207800	-1.17019	0.0098713	0.0303076	-0.000984695	0.998208	0.99925	0.156355	0.683321	0.82727	-1.01285	0.043179	0.105678	-0.376876	0.361245	0.551696	AT3G12810	SNF2 domain-containing protein / helicase domain-containing protein	Q6ZRS2	Helicase SRCAP OS=Homo sapiens GN=SRCAP PE=1 SV=3	4.48694	4.48388	5.55985	5.00055	2.22207	4.28166
Potri.001G211600	0.973696	0.0109075	0.0330226	0.0422035	0.922506	0.964552	-0.345944	0.385751	0.577179	0.585548	0.162125	0.306213	0.353659	0.397347	0.588927	AT1G71190	senescence associated gene 18			8.94471	9.21024	7.6515	7.03764	13.821	9.77706
Potri.001G212900	-1.47828	0.0148438	0.0429765	-0.249098	0.667542	0.816406	0.0794795	0.875964	0.941411	-1.1497	0.0848942	0.183816	-0.398688	0.445382	0.635603	AT5G22860	Serine carboxypeptidase S28 family protein	Q5RBU7	Lysosomal Pro-X carboxypeptidase OS=Pongo abelii GN=PRCP PE=2 SV=1	1.40891	1.18549	1.93623	1.48871	0.534323	1.46872
Potri.001G213000	-2.14627	0.000177844	0.000873874	-0.590889	0.261569	0.438609	0.0283674	0.94889	0.977077	-1.52701	0.0169514	0.0481252	-0.529339	0.262228	0.439413	AT5G22860	Serine carboxypeptidase S28 family protein	Q5RBU7	Lysosomal Pro-X carboxypeptidase OS=Pongo abelii GN=PRCP PE=2 SV=1	3.6897	2.44971	4.67063	3.76296	0.85004	3.23615
Potri.001G213200	-1.79907	3.82579e-07	3.13683e-06	-0.612586	0.102491	0.213708	0.0260445	0.936014	0.971013	-1.16044	0.0038313	0.0133433	-0.50253	0.202778	0.36321	AT5G22860	Serine carboxypeptidase S28 family protein	Q7TMR0	Lysosomal Pro-X carboxypeptidase OS=Mus musculus GN=Prcp PE=2 SV=2	69.9646	45.7585	88.8398	71.2391	20.4712	62.7092
Potri.001G213400	-1.68265	8.64655e-07	6.68086e-06	-0.702812	0.0688517	0.155102	-0.072703	0.823462	0.913305	-1.05254	0.00849968	0.0266463	-0.532618	0.190401	0.346333	AT5G22860	Serine carboxypeptidase S28 family protein	Q7TMR0	Lysosomal Pro-X carboxypeptidase OS=Mus musculus GN=Prcp PE=2 SV=2	71.4176	43.8771	89.3135	67.9077	21.154	61.7424
Potri.001G213500	-0.541453	0.476051	1	0.564078	0.359902	0.55028	-0.694371	0.312675	1	-1.7999	0.00966244	0.0297559	-0.0457221	0.95321	1	AT5G22860	Serine carboxypeptidase S28 family protein	Q5RBU7	Lysosomal Pro-X carboxypeptidase OS=Pongo abelii GN=PRCP PE=2 SV=1	0.994777	1.47072	0.61563	0.614751	0.422382	0.596425
Potri.001G213700	0.642715	0.184346	0.337893	2.11018	9.84732e-05	0.000512402	0.597637	0.278178	1	-0.86983	0.0662645	0.150329	-0.137351	0.847741	1	AT2G27880	Argonaute family protein	Q9SJK3	Protein argonaute 5 OS=Arabidopsis thaliana GN=AGO5 PE=1 SV=2	0.507076	2.18928	0.762145	0.767326	1.198	0.692933
Potri.001G214600	-0.0497848	0.975317	1	2.63735	0.0325916	0.083601	-0.266763	0.871886	1	-2.9539	1	1	30	0.203357	1	AT2G21100	Disease resistance-responsive (dirigent-like protein) family protein	P13240	Disease resistance response protein 206 OS=Pisum sativum GN=PI206 PE=2 SV=2	0.321769	2.00201	0	0.267448	0.258377	0.118083
Potri.001G215400	-1.06734	0.000834339	0.00348421	-0.830519	0.0142953	0.0416165	-0.0660677	0.8202	0.911484	-0.302892	0.405335	0.596906	-0.325222	0.322117	0.50911	AT5G22070	Core-2/I-branching beta-1,6-N-acetylglucosaminyltransferase family protein			27.1174	15.2488	26.9339	25.9035	12.3611	21.4979
Potri.001G216000	0.890918	0.00783771	0.0248452	-0.00189499	0.99573	0.998186	-0.300544	0.329214	0.517008	0.592269	0.116993	0.237442	0.611494	0.0823122	0.179288	AT5G22090	Protein of unknown function (DUF3049)	Q0V865	Protein FAF-like, chloroplastic OS=Arabidopsis thaliana GN=At5g22090 PE=2 SV=1	16.312	16.2906	14.6992	13.2445	24.56	22.458
Potri.001G216600	0.919552	0.0172616	0.0488762	0.448577	0.223653	0.390726	0.0406139	0.894278	0.95068	0.511589	0.242541	0.414966	0.612421	0.117609	0.23843	AT2G35940	BEL1-like homeodomain 1	Q9SJ56	BEL1-like homeodomain protein 1 OS=Arabidopsis thaliana GN=BLH1 PE=1 SV=1	56.3047	76.8387	52.3071	57.9123	109.543	79.9682
Potri.001G218800	0.445753	0.454482	0.644067	0.907689	0.0778687	0.171443	-0.943038	0.0881916	0.189541	-1.40497	0.0122028	0.036354	1.40053	0.0443557	0.108069	AT3G44350	NAC domain containing protein 61	Q9FMR3	NAC domain-containing protein 90 OS=Arabidopsis thaliana GN=NAC090 PE=2 SV=1	2.30944	4.3326	0.654998	1.20123	1.6361	1.72918
Potri.001G219100	2.85889	0.0200518	0.0554989	2.0787	0.00992903	0.0304608	-1.31681	0.317113	1	-0.536619	0.412587	0.604084	0.507312	0.626458	1	AT5G04760	Duplicated homeodomain-like superfamily protein	Q2V9B0	Transcription factor MYB1R1 OS=Solanum tuberosum PE=2 SV=1	0.440723	1.86173	0.347665	0.176916	1.28345	0.494171
Potri.001G219300	0.896798	0.0250026	0.0668916	-1.21099	0.00176895	0.00677588	-1.05109	0.00550823	0.0183053	1.05669	0.00965468	0.0297354	-0.117401	0.740064	0.864197	AT5G21105	Plant L-ascorbate oxidase	Q40588	L-ascorbate oxidase OS=Nicotiana tabacum GN=AAO PE=2 SV=1	19.4511	8.40232	16.5319	9.38713	17.4782	15.2399
Potri.001G220800	1.33979	0.000494862	0.0021879	1.22719	0.00154225	0.0060038	-0.862728	0.0201424	0.0557109	-0.75013	0.0609626	0.140448	-0.153326	0.717938	0.85017	AT5G21170	5\'-AMP-activated protein kinase beta-2 subunit protein	Q84VQ1	SNF1-related protein kinase regulatory subunit beta-1 OS=Arabidopsis thaliana GN=KINB1 PE=1 SV=1	17.0792	39.9844	10.2039	9.39207	23.7727	9.17508
Potri.001G221100	0.233529	0.732229	0.85929	0.969062	0.0549725	0.129014	-1.52428	0.0126641	0.0375262	-2.25982	0.000124882	0.000635116	-0.174646	0.777136	0.886751	AT1G75800	Pathogenesis-related thaumatin superfamily protein	P50694	Glucan endo-1,3-beta-glucosidase OS=Prunus avium PE=1 SV=1	5.13198	10.0462	3.10235	1.78414	2.09763	2.74863
Potri.001G221500	-0.789191	0.425781	0.616922	0.931561	0.103949	0.216133	-0.843034	0.343087	0.532235	-2.56379	0.000374841	0.0017066	-0.524355	0.515811	0.699019	AT1G75800	Pathogenesis-related thaumatin superfamily protein	Q9FSG7	Thaumatin-like protein 1a OS=Malus domestica GN=TL1 PE=1 SV=1	2.2043	4.20434	1.65942	1.22883	0.711085	1.15375
Potri.001G221700	-0.0344035	0.967752	0.985808	1.24608	0.0671478	0.151965	-0.601786	0.461262	0.650346	-1.88227	0.00907021	0.0281773	-0.954719	0.191064	0.347243	AT1G75800	Pathogenesis-related thaumatin superfamily protein	P83332	Thaumatin-like protein 1 OS=Prunus persica PE=2 SV=1	1.35664	3.21791	2.06675	0.893942	0.872877	1.06632
Potri.001G221900	0.360015	0.755283	1	1.16208	0.135381	0.266248	-1.21233	0.27788	0.458261	-2.0144	0.0154233	0.0444045	-0.390422	0.674205	1	AT1G75800	Pathogenesis-related thaumatin superfamily protein	Q9FSG7	Thaumatin-like protein 1a OS=Malus domestica GN=TL1 PE=1 SV=1	1.15169	2.57725	1.1783	0.497036	0.637916	0.898936
Potri.001G222400	1.32718	0.010808	0.0327646	-0.00984457	0.992299	0.996675	-0.618967	0.512982	0.696578	0.718054	0.265764	0.443727	-0.0159621	0.980139	0.99134	AT4G15010	Mitochondrial substrate carrier family protein			1.79281	1.78062	1.50324	1.16737	2.92906	1.4867
Potri.001G225700	-0.900126	0.136334	0.26771	-1.95402	0.00843896	0.0264826	-0.015488	0.975648	0.989323	1.0384	0.200519	0.36016	-0.619551	0.270413	0.449331	AT2G01290	ribose-5-phosphate isomerase 2	Q9ZU38	Probable ribose-5-phosphate isomerase OS=Arabidopsis thaliana GN=At2g01290 PE=2 SV=1	2.06269	0.532373	2.0245	2.04066	1.09347	1.3177
Potri.001G225900	0.196171	0.576612	0.74909	0.567998	0.126742	0.252836	-0.606478	0.0653272	0.148594	-0.978305	0.0125262	0.0371752	-0.429272	0.283405	0.464723	AT3G60130	beta glucosidase 16	Q5Z9Z0	Beta-glucosidase 24 OS=Oryza sativa subsp. japonica GN=BGLU24 PE=2 SV=1	32.1827	47.7098	32.8624	21.1376	24.2163	24.4048
Potri.001G226100	0.186464	0.607974	0.773292	0.544169	0.203179	0.363735	-0.663199	0.0901353	0.19291	-1.0209	0.0111594	0.0336765	-0.494556	0.178457	0.329601	AT3G60130	beta glucosidase 16	Q5Z9Z0	Beta-glucosidase 24 OS=Oryza sativa subsp. japonica GN=BGLU24 PE=2 SV=1	31.1973	45.4913	31.1504	19.7004	22.4184	22.1099
Potri.001G226900	-2.95951	2.22045e-16	5.84256e-15	-1.79323	6.78256e-05	0.00036556	2.11873	6.86372e-10	8.48334e-09	0.952441	0.0388771	0.0968682	-0.317529	0.396037	0.58761	AT5G40850	urophorphyrin methylase 1	C1DKY7	Siroheme synthase OS=Azotobacter vinelandii (strain DJ / ATCC BAA-1303) GN=cysG PE=3 SV=1	9.47563	2.73397	8.69477	41.1536	5.29062	6.97706
Potri.001G227300	2.88152	5.20728e-05	0.000287577	-0.193391	0.776289	0.886257	-1.30383	0.0953059	0.201724	1.77108	0.00313368	0.0111928	-1.69886	0.0673713	1	AT2G44480	beta glucosidase 17	A2SY66	Vicianin hydrolase (Fragment) OS=Vicia sativa subsp. nigra PE=1 SV=1	1.15834	1.01303	0.968751	0.469186	3.45754	0.298403
Potri.001G229700	-0.585759	0.0841731	0.182556	0.416755	0.277472	0.457777	-0.0991724	0.769239	0.88208	-1.10169	0.00419138	0.0144304	-0.159295	0.697259	0.836622	AT5G06710	homeobox from Arabidopsis thaliana	P46665	Homeobox-leucine zipper protein HAT14 OS=Arabidopsis thaliana GN=HAT14 PE=2 SV=3	47.593	63.533	42.1604	44.4314	29.6046	37.753
Potri.001G231000	-0.937934	0.0141378	0.0412248	-0.993772	0.0168262	0.0478222	-0.136801	0.687956	0.830398	-0.0809629	0.857363	0.931668	-0.554423	0.159972	0.303084	AT3G60080	RING/U-box superfamily protein	Q8LPN7	E3 ubiquitin-protein ligase RING1-like OS=Arabidopsis thaliana GN=At3g19950 PE=2 SV=1	13.0869	6.57178	12.0176	11.903	6.21313	8.18312
Potri.001G231100	-0.821732	0.0109444	0.0331188	-0.704176	0.0368692	0.09268	0.522043	0.0751819	0.166638	0.404486	0.26565	0.443589	-0.267972	0.449574	0.639494	AT2G44310	Calcium-binding EF-hand family protein			63.3695	38.8958	76.4833	90.9978	51.4831	63.5183
Potri.001G231500	1.00131	0.00531884	0.0177574	0.0727913	0.866467	0.936471	0.0158242	0.966725	0.985333	0.944341	0.0230182	0.0623781	1.11742	0.00619472	0.0202705	AT2G44280	Major facilitator superfamily protein	Q6NUT3	Major facilitator superfamily domain-containing protein 12 OS=Homo sapiens GN=MFSD12 PE=2 SV=2	4.66466	4.90606	3.29179	4.71611	9.44077	7.14182
Potri.001G232100	1.11063	0.00289889	0.0104538	0.142562	0.737261	0.862456	-0.352217	0.36027	0.550663	0.615853	0.13689	0.268563	0.971993	0.017695	0.049915	AT2G44280	Major facilitator superfamily protein	Q6NUT3	Major facilitator superfamily domain-containing protein 12 OS=Homo sapiens GN=MFSD12 PE=2 SV=2	4.98311	5.50068	3.41722	3.90367	8.42959	6.70305
Potri.001G233700	-1.23595	0.00015478	0.000770903	-1.2824	0.000413827	0.00186463	0.31171	0.29364	0.476611	0.358166	0.355908	0.546044	-0.311183	0.356582	0.546766	AT3G45850	P-loop containing nucleoside triphosphate hydrolases superfamily protein	O23826	125 kDa kinesin-related protein OS=Nicotiana tabacum GN=TKRP125 PE=1 SV=1	14.8107	6.08885	16.7053	18.3828	7.80466	13.4642
Potri.001G234500	-1.36641	0.0343861	0.0874317	-0.811524	0.199008	0.358112	-0.211755	0.698441	0.837411	-0.766645	0.286634	1	-1.55162	0.0119325	0.0356641	AT2G28630	3-ketoacyl-CoA synthase 12	Q9SIB2	3-ketoacyl-CoA synthase 12 OS=Arabidopsis thaliana GN=KCS12 PE=2 SV=1	1.5348	0.8745	1.83664	1.32528	0.514016	0.626525
Potri.001G234900	-0.245074	0.562732	0.738027	0.855309	0.0284073	0.0744788	-0.412333	0.278128	0.458554	-1.51272	0.000469317	0.00208677	-0.0102613	0.982099	0.992201	AT5G59750	DHBP synthase RibB-like alpha/beta domain;GTP cyclohydrolase II	P47924	Riboflavin biosynthesis protein ribBA, chloroplastic OS=Arabidopsis thaliana GN=RIBBA PE=2 SV=2	10.6522	19.2715	8.10321	8.00418	6.7537	8.04578
Potri.001G235200	5.31958	0.0205842	0.0567448	4.74894	3.65149e-07	3.00398e-06	-2.06445	0.394044	1	-1.49381	0.00495162	0.0166855	2.67252	0.547665	1	AT2G28690	Protein of unknown function (DUF1635)			0.306373	8.23803	0.0415089	0.0732469	2.9251	0.264637
Potri.001G235500	0.296029	0.481298	0.668628	0.963875	0.0643099	0.146705	0.228062	0.666771	0.815866	-0.439784	0.282739	0.463946	2.19827	0.000257761	0.00122016	AT3G46130	myb domain protein 48	Q9LX82	Transcription factor MYB48 OS=Arabidopsis thaliana GN=MYB48 PE=2 SV=1	8.17867	15.9528	3.89156	9.57936	11.7612	17.8595
Potri.001G236500	1.11828	0.000406608	0.00183544	0.29722	0.378217	0.569439	0.00293984	0.992073	0.996582	0.824001	0.0203918	0.0562963	0.121853	0.713605	0.847374	AT5G59890	actin depolymerizing factor 4	Q9FVI1	Actin-depolymerizing factor 2 OS=Petunia hybrida GN=ADF2 PE=2 SV=1	27.8964	34.2783	30.514	27.9533	60.6832	33.2033
Potri.001G236700	1.12012	0.000399174	0.00180544	0.294957	0.38272	0.574064	0.00241432	0.993506	0.997202	0.82758	0.0198671	0.0550663	0.125695	0.705325	0.841958	AT5G59890	actin depolymerizing factor 4	Q9FVI1	Actin-depolymerizing factor 2 OS=Petunia hybrida GN=ADF2 PE=2 SV=1	26.8228	32.9075	29.3127	26.8677	58.4011	31.9812
Potri.001G237200	-0.496656	0.133939	0.264014	-0.547444	0.124933	0.25001	-0.179663	0.545319	0.723843	-0.128876	0.738357	0.86313	-0.973495	0.00698988	0.0225072	AT3G46440	UDP-XYL synthase 5	Q8NBZ7	UDP-glucuronic acid decarboxylase 1 OS=Homo sapiens GN=UXS1 PE=1 SV=1	90.6625	62.0341	81.7333	80.0468	56.7329	41.6244
Potri.001G238300	-1.09691	0.00325301	0.0115664	-1.38043	0.000642516	0.00276137	0.154992	0.620843	0.782965	0.438515	0.332025	0.520105	-0.180962	0.613852	0.777704	AT5G59350				10.8777	4.17816	10.1578	12.1114	5.66228	8.96032
Potri.001G239200	1.42105	1.96601e-05	0.000118376	1.60792	3.6751e-06	2.54194e-05	0.0869453	0.781241	0.889188	-0.0999254	0.784446	0.891082	0.584308	0.0927848	0.197443	AT3G46540	ENTH/VHS family protein	A7Z035	Clathrin interactor 1 OS=Bos taurus GN=CLINT1 PE=2 SV=1	12.6612	38.593	10.793	13.4477	36.0104	16.1821
Potri.001G240300	4.12286	0.000294893	0.00137669	0.711795	0.570178	1	-0.457325	0.732944	1	2.95374	0.00434214	0.0148816	0.393192	0.728862	0.857167	AT3G55440	triosephosphate isomerase	P21820	Triosephosphate isomerase, cytosolic OS=Coptis japonica PE=2 SV=1	0.446689	0.731606	0.796747	0.325339	5.66815	1.04637
Potri.001G240900	-0.574903	0.130537	0.258733	-0.513668	0.289418	0.471727	1.00229	0.00915342	0.0283997	0.941055	0.0506192	0.120549	-0.415265	0.293589	0.47655	AT2G39700	expansin A4	O48818	Expansin-A4 OS=Arabidopsis thaliana GN=EXPA4 PE=1 SV=1	3.96867	2.77981	7.32779	7.94996	5.33705	5.49498
Potri.001G241600	1.07205	0.000778572	0.00327616	0.648197	0.0589434	0.136627	-0.258448	0.399707	0.59129	0.165404	0.64043	0.797229	0.159944	0.637723	0.795282	AT1G07540	TRF-like 2	Q6R0E3	Telomere repeat-binding protein 5 OS=Arabidopsis thaliana GN=TRP5 PE=1 SV=2	7.97931	12.5052	7.24405	6.67059	14.0244	8.09337
Potri.001G241800	0.450403	0.196484	0.354678	1.26048	0.00103408	0.00421655	-0.191045	0.598694	0.766239	-1.00112	0.00691797	0.0223075	0.344618	0.361244	0.551695	AT1G07530	SCARECROW-like 14	Q9XE58	Scarecrow-like protein 14 OS=Arabidopsis thaliana GN=SCL14 PE=2 SV=2	5.87088	14.0652	5.51506	5.14272	7.02713	7.00311
Potri.001G242300	1.05454	0.00655462	0.0212885	-0.281964	0.617537	0.780486	-0.0211707	0.95956	0.982022	1.31534	0.0154441	0.0444555	0.439975	0.386033	0.577467	AT5G59480	Haloacid dehalogenase-like hydrolase (HAD) superfamily protein	Q09893	Uncharacterized protein C24B11.05 OS=Schizosaccharomyces pombe (strain 972 / ATCC 24843) GN=SPAC24B11.05 PE=2 SV=1	16.8219	13.8355	14.2001	16.5769	34.4312	19.2636
Potri.001G243600	2.02305	3.09898e-05	0.000179308	0.974777	0.404716	0.596296	0.0885012	0.935841	0.970933	1.13677	0.0707446	0.158578	0.80372	0.290034	0.472441	AT3G46640	Homeodomain-like superfamily protein	Q9ZWJ9	Two-component response regulator ARR2 OS=Arabidopsis thaliana GN=ARR2 PE=1 SV=1	1.6118	3.16774	1.77538	1.71378	6.96549	3.0991
Potri.001G245000	0.231347	0.480656	0.66806	1.36737	0.000225116	0.00108044	-0.131649	0.661094	0.811909	-1.26768	0.00127404	0.00507247	0.0337327	0.921985	0.964307	AT1G07440	NAD(P)-binding Rossmann-fold superfamily protein	Q9ASX2	Tropinone reductase homolog At1g07440 OS=Arabidopsis thaliana GN=At1g07440 PE=1 SV=1	55.9706	144.404	51.1915	51.0892	59.9752	52.4026
Potri.001G245200	1.58654	5.0318e-05	0.000278734	2.13019	1.41495e-07	1.24419e-06	0.573015	0.0908211	0.194084	0.029358	0.947936	0.976636	0.822845	0.0500892	0.119504	AT1G07430	highly ABA-induced PP2C gene 2	Q9ZW21	Probable protein phosphatase 2C 24 OS=Arabidopsis thaliana GN=At2g29380 PE=2 SV=1	19.9315	87.2553	22.0668	29.6506	89.0491	39.0338
Potri.001G246400	1.53743	0.000241887	0.00115249	1.18235	0.0103263	0.0315052	0.352091	0.417781	0.609183	0.707166	0.113035	0.231044	0.00481426	0.991472	0.996315	AT5G59010	Protein kinase protein with tetratricopeptide repeat domain	Q9FHD7	Probable serine/threonine-protein kinase At5g41260 OS=Arabidopsis thaliana GN=At5g41260 PE=1 SV=1	6.58076	14.9348	7.3182	8.39975	24.3825	7.34266
Potri.001G247400	1.52387	0.000413133	0.00186183	0.293224	0.441161	0.631625	-0.517726	0.15652	0.298075	0.71292	0.108765	0.224072	0.414678	0.28583	0.467561	AT1G07380	Neutral/alkaline non-lysosomal ceramidase	Q304B9	Neutral ceramidase OS=Arabidopsis thaliana GN=At2g38010 PE=2 SV=1	10.5464	12.9233	8.32344	7.36637	21.1828	11.0952
Potri.001G248700	-1.3003	0.00232128	0.00860213	-0.727442	0.0552057	0.129463	-0.6734	0.0417908	0.10286	-1.24626	0.00743657	0.0237428	-1.34272	0.00366655	0.0128413	AT2G38080	Laccase/Diphenol oxidase family protein	O80434	Laccase-4 OS=Arabidopsis thaliana GN=IRX12 PE=2 SV=2	8.66777	5.23511	5.66509	5.43493	2.20681	2.23362
Potri.001G249600	-1.52567	0.000116099	0.000594581	-0.899608	0.0346961	0.0880882	0.0897718	0.813988	0.907976	-0.536291	0.221669	0.388132	-0.435325	0.371307	0.562241	AT3G47070				1592.08	853.406	1888.41	1694.29	588.458	1396.53
Potri.001G249700	1.93272	0.000624756	0.0026932	1.84285	0.00201406	0.00759447	0.00389044	0.995242	1	0.0937539	0.851173	0.928406	0.807695	0.173638	0.322755	AT5G58860	cytochrome P450, family 86, subfamily A, polypeptide 1	P48422	Cytochrome P450 86A1 OS=Arabidopsis thaliana GN=CYP86A1 PE=1 SV=2	0.571051	2.04847	0.66163	0.572593	2.18601	1.15813
Potri.001G250500	-1.18588	0.000174336	0.00085834	-0.33328	0.332037	0.520119	0.0876661	0.766956	0.880736	-0.764939	0.0341214	0.0868678	-0.060483	0.864112	0.935242	AT1G07230	non-specific phospholipase C1	P0A5R8	Phospholipase C 4 OS=Mycobacterium tuberculosis GN=plcD PE=3 SV=1	69.6731	55.3016	73.8704	74.0381	32.5438	70.8375
Potri.001G251200	-0.974772	0.0168963	0.0479926	-0.191393	0.626736	0.787296	-0.519253	0.142412	0.277016	-1.30263	0.00326238	0.0115957	0.156512	0.68355	0.827423	AT2G38170	cation exchanger 1	Q93Z81	Vacuolar cation/proton exchanger 3 OS=Arabidopsis thaliana GN=CAX3 PE=1 SV=1	20.8961	18.3	16.4419	14.5799	7.41855	18.3259
Potri.001G252300	-0.850247	0.0206416	0.0568798	-1.07716	0.0127435	0.0377275	0.470101	0.168617	0.31556	0.697012	0.12402	0.248579	-0.474202	0.214124	0.378241	AT3G08510	phospholipase C 2	Q39033	Phosphoinositide phospholipase C 2 OS=Arabidopsis thaliana GN=PLC2 PE=1 SV=1	5.67568	2.69005	6.10266	7.86199	4.36097	4.39309
Potri.001G252600	0.198295	0.536645	0.716663	-0.266731	0.429705	0.620704	0.595806	0.0404928	0.100204	1.06083	0.00356398	0.0125274	0.0416915	0.902024	0.954558	AT5G58620	zinc finger (CCCH-type) family protein	Q9LUZ4	Zinc finger CCCH domain-containing protein 66 OS=Arabidopsis thaliana GN=At5g58620 PE=2 SV=1	15.7118	13.0596	20.5462	23.7455	27.2441	21.1486
Potri.001G252900	1.106	0.001073	0.00435686	0.752247	0.0469639	0.113309	0.161346	0.633754	0.792437	0.515101	0.173231	0.322169	0.233151	0.549726	0.727468	AT5G05580	fatty acid desaturase 8	P48619	Omega-3 fatty acid desaturase, chloroplastic OS=Ricinus communis GN=FAD7A-1 PE=2 SV=1	8.20109	13.814	6.96726	9.17153	19.7416	8.18931
Potri.001G254100	-2.37993	0.00141054	0.00554953	-3.39016	0.00028458	0.00133337	-0.826546	0.128728	0.255932	0.183682	0.86296	1	-1.94111	0.00717624	0.0230235	AT1G74670	Gibberellin-regulated family protein	P27057	Protein GAST1 OS=Solanum lycopersicum GN=GAST1 PE=2 SV=1	5.42133	0.517091	3.92312	3.05697	0.587301	1.02164
Potri.001G254700	2.75248	9.53474e-06	6.10333e-05	-0.33743	0.65143	0.805064	-0.118504	0.866846	0.936674	2.9714	8.37599e-06	5.41909e-05	0.114128	0.873569	0.940168	AT1G07400	HSP20-like chaperones superfamily protein	P02519	17.3 kDa class I heat shock protein OS=Glycine max GN=HSP17.3-B PE=3 SV=1	3.49487	2.76601	3.37506	3.21927	21.6938	3.6529
Potri.001G255100	1.74801	0.00825098	0.0259723	2.75851	6.87732e-07	5.40589e-06	-1.39571	0.0389449	0.0970087	-2.40622	7.78701e-06	5.0681e-05	0.168644	0.839438	0.922069	AT4G16260	Glycosyl hydrolase superfamily protein	P52407	Glucan endo-1,3-beta-glucosidase, basic vacuolar isoform OS=Hevea brasiliensis GN=HGN1 PE=1 SV=2	1.88355	12.746	1.4917	0.715858	2.40452	1.67667
Potri.001G255800	-0.660786	0.0403212	0.099852	-0.817844	0.0172126	0.0487575	-0.333077	0.259025	0.435492	-0.176019	0.631443	0.790767	0.15633	0.657988	0.809728	AT3G21090	ABC-2 type transporter family protein	Q8RWI9	ABC transporter G family member 15 OS=Arabidopsis thaliana GN=ABCG15 PE=2 SV=2	72.2714	40.9988	59.3372	57.3721	36.2898	66.1282
Potri.001G257000	-1.61982	7.27496e-07	5.69401e-06	-0.100472	0.774662	0.885306	1.06661	0.000445367	0.00199149	-0.452741	0.222659	0.389428	-0.190082	0.632545	0.791557	AT5G04590	sulfite reductase	O82802	Sulfite reductase 1 [ferredoxin], chloroplastic OS=Nicotiana tabacum GN=SIR1 PE=1 SV=1	39.5079	36.8501	58.7209	82.7494	26.9247	51.4721
Potri.001G258100	-1.0448	0.00891762	0.0277687	-0.581024	0.183668	0.336943	-0.0661151	0.859114	0.932608	-0.529895	0.249622	0.423853	-0.254477	0.593876	0.762564	AT5G19855	Chaperonin-like RbcX protein			284.478	190.17	277.007	271.735	131.713	232.213
Potri.001G263700	0.358846	0.332538	0.520674	-0.779345	0.0797982	0.174859	0.108694	0.764408	0.879206	1.24688	0.00571001	0.018886	-0.119789	0.746753	0.868376	AT5G13710	sterol methyltransferase 1	Q9LM02	Cycloartenol-C-24-methyltransferase OS=Arabidopsis thaliana GN=SMT1 PE=2 SV=1	10.3696	6.04168	12.2679	11.1811	14.3386	11.2905
Potri.001G265300	0.708301	0.154385	0.294946	-0.55336	0.250583	0.425056	-1.1338	0.0137366	0.0402227	0.127865	0.804765	0.902758	1.19178	0.0337995	0.086182	AT2G28305	Putative lysine decarboxylase family protein	Q8RUN2	Cytokinin riboside 5'-monophosphate phosphoribohydrolase LOG1 OS=Arabidopsis thaliana GN=LOG1 PE=1 SV=1	11.2022	7.63354	5.07706	5.10502	8.34098	11.5977
Potri.001G265400	-1.05386	0.00313384	0.0111933	0.0235291	0.950534	0.97784	0.39451	0.223153	0.390075	-0.682879	0.0939494	0.199431	-0.0744405	0.845492	0.925344	AT3G63520	carotenoid cleavage dioxygenase 1	O65572	Carotenoid 9,10(9',10')-cleavage dioxygenase 1 OS=Arabidopsis thaliana GN=CCD1 PE=1 SV=2	93.2931	94.8272	117.72	122.633	59.0698	111.8
Potri.001G265600	-0.905855	0.00434957	0.0149041	-0.0986294	0.776207	0.886209	0.343298	0.244841	0.417884	-0.463928	0.205291	0.36658	0.140893	0.671159	0.818916	AT3G63520	carotenoid cleavage dioxygenase 1	Q8LP17	Carotenoid 9,10(9',10')-cleavage dioxygenase 1 OS=Pisum sativum GN=CCD1 PE=2 SV=1	16.4565	15.3691	18.0779	20.8777	11.1427	19.9324
Potri.001G265900	-1.05236	0.0010144	0.00414503	0.0229634	0.949657	0.977433	0.397587	0.191297	0.347564	-0.677734	0.0723374	0.161488	0.221164	0.543667	0.722477	AT3G63520	carotenoid cleavage dioxygenase 1	Q8LP17	Carotenoid 9,10(9',10')-cleavage dioxygenase 1 OS=Pisum sativum GN=CCD1 PE=2 SV=1	84.6956	86.0545	90.9545	111.57	53.7967	106.023
Potri.001G266000	1.12589	0.0146125	0.0424036	0.79706	0.0844973	0.183122	-0.234039	0.598335	0.765969	0.0947922	0.842871	0.923938	0.497456	0.443889	0.63421	AT5G12840	nuclear factor Y, subunit A1	Q9LXV5	Nuclear transcription factor Y subunit A-1 OS=Arabidopsis thaliana GN=NFYA1 PE=2 SV=1	21.0943	36.6526	18.9232	17.9355	39.1417	26.7143
Potri.001G268600	2.6888	0.0260921	0.0693402	1.61258	0.0107295	0.032559	-2.51514	0.0373214	1	-1.43892	0.0230683	0.0624931	1.31012	0.149123	1	AT4G37980	elicitor-activated gene 3-1	Q9ZRF1	Probable mannitol dehydrogenase OS=Fragaria ananassa GN=CAD PE=2 SV=1	0.77946	2.38358	0.320945	0.136352	0.879166	0.79582
Potri.001G271700	0.765164	0.203135	0.363677	2.20055	9.96938e-06	6.35767e-05	0.0295464	0.961314	0.982846	-1.40584	0.00399481	0.0138395	0.993199	0.0715313	0.160017	AT3G45640	mitogen-activated protein kinase 3	Q39023	Mitogen-activated protein kinase 3 OS=Arabidopsis thaliana GN=MPK3 PE=1 SV=2	4.40983	20.2699	3.48266	4.50107	7.64986	6.93257
Potri.001G271900	-1.27061	0.000552065	0.00241209	-1.12246	0.00663337	0.02151	0.277603	0.397523	0.589105	0.129456	0.771449	0.883386	-0.262162	0.476048	0.663881	AT5G26960	Galactose oxidase/kelch repeat superfamily protein	Q6NPN5	F-box/kelch-repeat protein At5g26960 OS=Arabidopsis thaliana GN=At5g26960 PE=2 SV=1	8.10773	3.72397	8.86742	9.82803	4.07358	7.39399
Potri.001G273700	-0.83665	0.150747	0.289544	-0.608684	0.482384	1	1.77689	0.00373008	0.0130352	1.54893	0.0668735	0.151457	-0.166564	0.776158	0.886182	AT1G46264	heat shock transcription factor B4	Q7XHZ0	Heat stress transcription factor B-4b OS=Oryza sativa subsp. japonica GN=HSFB4B PE=2 SV=1	0.619524	0.40628	1.42619	2.12303	1.18877	1.27068
Potri.001G274300	0.988371	0.0188697	0.0527112	-0.149631	0.760389	0.876793	0.177965	0.673543	0.820563	1.31597	0.00716183	0.0229836	0.338385	0.458911	0.648186	AT1G14980	chaperonin 10	P34893	10 kDa chaperonin OS=Arabidopsis thaliana GN=CPN10 PE=2 SV=1	9.47707	8.54339	8.85005	10.7213	21.2704	11.1895
Potri.001G275500	-1.09355	0.0325695	0.0835529	-1.15497	0.0564293	0.131822	-0.182535	0.700366	0.838699	-0.121114	0.848755	0.927096	-1.48518	0.0133119	0.0391597	AT2G26870	non-specific phospholipase C2	P95245	Phospholipase C 3 OS=Mycobacterium tuberculosis GN=plcC PE=3 SV=2	12.8181	5.75628	11.4949	11.2947	5.29277	4.10603
Potri.001G275800	-0.940694	0.00576694	0.019049	-0.827636	0.0195358	0.0542854	0.120676	0.692742	0.83362	0.00761776	0.984226	0.993144	-0.0809084	0.834239	0.919247	AT5G12300	Calcium-dependent lipid-binding (CaLB domain) family protein			12.3131	6.93781	12.5021	13.3873	6.97454	11.8202
Potri.001G277300	-0.954815	0.0027169	0.00987664	0.171515	0.60918	0.774201	0.568779	0.0465706	0.112525	-0.557551	0.125309	0.250603	-0.00206348	0.995073	0.997895	AT3G01900	cytochrome P450, family 94, subfamily B, polypeptide 2	O81117	Cytochrome P450 94A1 OS=Vicia sativa GN=CYP94A1 PE=2 SV=2	27.8574	31.3741	30.8173	41.32	21.3173	30.7733
Potri.001G277800	1.07338	0.00383366	0.0133504	0.318119	0.507535	0.691833	-0.321554	0.452413	0.642149	0.433709	0.313434	0.49933	-0.235426	0.618311	0.781063	AT1G07170	PHF5-like protein	Q0WMV8	PHD finger-like domain-containing protein 5B OS=Arabidopsis thaliana GN=At1g07170 PE=2 SV=1	14.6746	18.2949	14.6949	11.7428	24.711	12.4823
Potri.001G278500	-0.889584	0.0120629	0.035997	0.0792842	0.837122	0.920805	0.258386	0.415796	0.607248	-0.710482	0.0880579	0.18931	0.330969	0.390766	0.582293	AT2G30020	Protein phosphatase 2C family protein	O80871	Probable protein phosphatase 2C 25 OS=Arabidopsis thaliana GN=At2g30020 PE=1 SV=1	98.6028	104.173	74.1254	117.943	63.6619	93.2392
Potri.001G279100	-1.57494	3.00748e-05	0.000174478	-0.350565	0.403601	0.595179	0.235796	0.51896	0.701706	-0.988574	0.0215239	0.0589343	0	1	1	AT1G07110	fructose-2,6-bisphosphatase	Q9MB58	6-phosphofructo-2-kinase/fructose-2,6-bisphosphatase OS=Arabidopsis thaliana GN=FKFBP PE=1 SV=1	81.4956	63.9152	109.825	95.9657	32.2117	77.9832
Potri.001G281700	1.68331	6.6444e-06	4.38162e-05	0.422446	0.3137	0.49963	-1.1798	0.00135604	0.00535984	0.0810633	0.848408	0.926904	1.93913	6.77559e-06	4.46094e-05	AT1G07050	CCT motif family protein	Q9LU68	Protein CHLOROPLAST IMPORT APPARATUS 2 OS=Arabidopsis thaliana GN=CIA2 PE=2 SV=1	28.836	38.6459	9.60257	12.7286	40.8796	36.8234
Potri.001G281800	1.34212	0.000122498	0.000624126	-0.127849	0.738043	0.862933	-0.661539	0.056081	0.131151	0.808431	0.0357975	0.0904226	0.923815	0.019299	0.0537263	AT2G30150	UDP-Glycosyltransferase superfamily protein	O64732	UDP-glycosyltransferase 87A1 OS=Arabidopsis thaliana GN=UGT87A1 PE=2 SV=1	8.12366	7.43473	4.95674	5.13581	13.0205	9.40355
Potri.001G283700	-1.41798	0.0644465	1	1.02001	0.0671098	0.151894	-0.542026	0.37724	1	-2.98002	3.68922e-05	0.000210182	-0.442314	0.529025	1	AT5G10530	Concanavalin A-like lectin protein kinase family protein	Q9LXA5	L-type lectin-domain containing receptor kinase IX.1 OS=Arabidopsis thaliana GN=LECRK91 PE=2 SV=1	0.846423	1.71649	0.57974	0.581328	0.217554	0.426662
Potri.001G285900	0.834054	0.0147932	0.0428508	0.14573	0.694321	0.834683	-0.358527	0.288976	0.471216	0.329798	0.37856	0.569793	0.0437662	0.905955	0.956513	AT5G64440	fatty acid amide hydrolase	Q7XJJ7	Fatty acid amide hydrolase OS=Arabidopsis thaliana GN=FAAH PE=1 SV=1	5.78257	6.3972	5.07027	4.51018	8.04024	5.22644
Potri.001G286200	-1.20004	0.00463231	0.0157461	-0.71572	0.100682	0.210704	0.139709	0.696644	0.836219	-0.344613	0.482957	0.670122	0.0697421	0.862844	0.934574	AT5G64480				13.0341	7.93647	12.8648	14.3594	6.25012	13.502
Potri.001G286700	-1.02551	0.104472	0.217	-1.7725	0.00118797	0.0047674	0.0930041	0.855063	0.930457	0.839987	0.204724	0.365821	-0.434646	0.46103	0.65013	AT5G56000	HEAT SHOCK PROTEIN 81.4	Q0J4P2	Heat shock protein 81-1 OS=Oryza sativa subsp. japonica GN=HSP81-1 PE=2 SV=2	275.058	80.5099	315.989	293.373	144.115	233.792
Potri.001G286900	-0.715747	0.0235918	0.063691	-1.18199	0.000492586	0.00217895	0.00821773	0.977892	0.990341	0.474459	0.183216	0.336311	-0.472785	0.181764	0.334269	AT5G09650	pyrophosphorylase 6	Q9LXC9	Soluble inorganic pyrophosphatase 1, chloroplastic OS=Arabidopsis thaliana GN=PPA1 PE=1 SV=1	98.0148	43.1994	110.65	98.5747	60.0211	79.7313
Potri.001G287400	-0.98861	0.0148026	0.0428744	-0.219493	0.579885	0.751641	0.289918	0.398631	0.590211	-0.479199	0.288459	0.470624	-0.294764	0.557723	0.733993	AT2G22780	peroxisomal NAD-malate dehydrogenase 1	P19446	Malate dehydrogenase, glyoxysomal OS=Citrullus lanatus PE=1 SV=1	237.709	204.161	288.858	290.617	146.46	235.479
Potri.001G287500	-1.52574	0.00199669	0.00753707	-0.908236	0.100103	0.209746	0.580595	0.172882	0.321675	-0.036908	0.951441	0.978261	-0.0405495	0.932738	0.969469					4.99251	2.66019	4.93227	7.46612	2.593	4.79557
Potri.001G289500	-0.239904	0.459153	0.648413	-0.57196	0.0841048	0.182435	-0.275913	0.333568	0.521817	0.0561417	0.87777	0.942344	-1.18062	0.000782034	0.00328911	AT4G14960	Tubulin/FtsZ family protein	P33629	Tubulin alpha chain OS=Prunus dulcis GN=TUBA PE=2 SV=1	37.4414	25.1869	36.5468	30.9239	26.1864	16.1231
Potri.001G290200	1.73237	0.00423002	0.0145456	1.30743	0.0115114	0.0345831	-1.2668	0.0418821	0.103046	-0.841862	0.0902001	0.193022	0.518525	0.446227	0.636392	AT3G19660				5.82093	14.4068	2.29649	2.41906	8.03788	3.28969
Potri.001G292000	-1.3338	8.3777e-05	0.000442622	-0.355466	0.315402	0.501539	0.166505	0.596044	0.764218	-0.811827	0.0310294	0.0802159	-0.128593	0.725306	0.854884	AT1G49975				60.6018	47.3674	70.886	68.0155	26.9833	64.8411
Potri.001G293300	-1.39156	0.00278861	0.0101044	-0.716132	0.179569	0.33117	0.508696	0.218525	0.384012	-0.166729	0.771766	0.883573	-0.701203	0.1694	0.316689	AT2G17150	Plant regulator RWP-RK family protein	Q7X9B9	Protein NLP2 OS=Arabidopsis thaliana GN=NLP2 PE=2 SV=3	3.28055	1.99696	4.36146	4.66745	1.77901	2.68256
Potri.001G295500	1.57029	0.00217753	0.00813273	2.04228	4.18028e-05	0.000235489	-0.453869	0.38983	0.581346	-0.92586	0.0547746	0.128631	-0.0365507	0.951478	0.978279	AT1G27730	salt tolerance zinc finger	Q96289	Zinc finger protein ZAT10 OS=Arabidopsis thaliana GN=ZAT10 PE=2 SV=1	2.68567	11.0621	1.6538	1.96076	5.82273	1.61242
Potri.001G297000	0.0830699	0.831761	0.917875	1.10054	0.00548608	0.0182416	-0.113829	0.765424	0.879815	-1.1313	0.00526898	0.017612	-0.000845813	0.998377	0.999316	AT1G49850	RING/U-box superfamily protein	Q4KLR8	E3 ubiquitin-protein ligase ZNRF3 OS=Xenopus laevis GN=znrf3 PE=2 SV=1	6.392	13.7067	5.82425	5.90705	6.25716	5.82083
Potri.001G298300	3.46505	0.00420492	0.0144706	1.98293	0.0161115	1	-1.2733	0.329178	1	0.208824	0.753352	0.872485	1.83408	0.146104	1	AT2G14960	Auxin-responsive GH3 family protein	O82333	Probable indole-3-acetic acid-amido synthetase GH3.1 OS=Arabidopsis thaliana GN=GH3.1 PE=2 SV=1	0.22533	0.890718	0.0981463	0.0932219	1.02944	0.349936
Potri.001G299000	-1.01987	0.0169351	0.0480865	-0.586667	0.213847	0.377871	0.296017	0.444942	0.635188	-0.137191	0.78585	0.891891	0.0132215	0.975332	0.989189	AT4G34260	1,2-alpha-L-fucosidases	Q8L7W8	Alpha-L-fucosidase 2 OS=Arabidopsis thaliana GN=At4g34260 PE=2 SV=1	9.65608	6.42979	9.93397	11.8553	5.84653	10.0254
Potri.001G299400	-1.42697	0.00418844	0.0144216	-1.29987	0.0200103	0.0554019	0.299095	0.479643	0.667164	0.171999	0.780665	0.888845	-0.592794	0.191087	0.347273	AT2G15220	Plant basic secretory protein (BSP) family protein			6.67981	2.71309	9.68424	8.21866	3.05661	6.42121
Potri.001G299500	-1.73061	6.19119e-07	4.9047e-06	-1.45379	4.38633e-05	0.000246024	0.00635524	0.982641	0.992447	-0.270464	0.501316	0.6864	-0.55919	0.111298	0.228219	AT2G15220	Plant basic secretory protein (BSP) family protein			41.0963	15.0027	42.5262	41.2777	12.438	28.8618
Potri.001G300700	-1.49396	6.51958e-05	0.000352664	-1.98812	4.11374e-07	3.3558e-06	-0.168605	0.5674	0.741756	0.325553	0.474496	0.662479	-0.165466	0.630504	0.790076	AT4G34220	Leucine-rich repeat protein kinase family protein	Q94C77	Receptor protein kinase-like protein At4g34220 OS=Arabidopsis thaliana GN=At4g34220 PE=2 SV=1	10.0666	2.53746	7.36616	8.95629	3.1798	6.56796
Potri.001G301400	-1.22301	0.0117602	0.035224	-0.0782921	0.876763	0.941834	0.268695	0.540891	0.72019	-0.876024	0.108237	0.223207	-0.153401	0.746316	0.868097	AT2G15320	Leucine-rich repeat (LRR) family protein	C0LGT6	LRR receptor-like serine/threonine-protein kinase EFR OS=Arabidopsis thaliana GN=EFR PE=1 SV=1	3.26084	3.0886	3.48061	3.9284	1.68288	3.12951
Potri.001G302500	1.77169	0.0116055	0.0348249	1.27076	0.0944846	1	0.31311	0.702313	1	0.814036	0.197559	0.356141	0.000886674	0.999285	1	AT4G06744	Leucine-rich repeat (LRR) family protein	Q8W3M4	Uncharacterized protein At4g06744 OS=Arabidopsis thaliana GN=At4g06744 PE=2 SV=1	0.404565	0.976171	0.311462	0.502625	1.71623	0.311653
Potri.001G302600	-1.68671	0.00374103	0.0130683	-0.615814	0.360756	0.551177	0.533082	0.334581	0.52293	-0.537816	0.441035	1	-0.949494	0.135332	0.266171	AT5G67210	Protein of unknown function (DUF579)			1.53675	1.00283	1.758	2.22371	0.690759	0.910317
Potri.001G305800	-0.52999	0.393288	1	1.92515	0.000302145	0.00140701	0.0228489	0.96682	0.985381	-2.43229	6.02221e-05	0.000328156	0.0259993	0.968187	1	AT1G34320	Protein of unknown function (DUF668)			1.11537	4.2359	0.853065	1.13317	0.784791	0.868577
Potri.001G307300	-1.47256	0.000250721	0.00119019	-0.802657	0.0556945	0.130409	0.287029	0.4007	0.592283	-0.382875	0.41545	0.606911	-0.269921	0.473818	0.661863	AT5G17680	disease resistance protein (TIR-NBS-LRR class), putative	Q40392	TMV resistance protein N OS=Nicotiana glutinosa GN=N PE=1 SV=1	3.61551	2.07274	4.192	4.41137	1.5896	3.4767
Potri.001G308200	-3.98193	1.6293e-05	9.96907e-05	-1.37646	0.0600979	0.138815	1.00274	0.0515706	0.122405	-1.60273	0.130612	1	0.924374	0.093013	0.197838	AT3G25820	terpene synthase-like sequence-1,8-cineole	Q93X23	Myrcene synthase, chloroplastic OS=Quercus ilex PE=1 SV=1	1.20449	0.463924	1.12786	2.41355	0.152748	2.14052
Potri.001G308300	-3.82373	0.000441802	0.00197723	-0.874732	0.320256	1	0.854861	0.110725	0.227282	-2.09414	0.105279	1	0.897151	0.119553	0.241542	AT3G25820	terpene synthase-like sequence-1,8-cineole	Q93X23	Myrcene synthase, chloroplastic OS=Quercus ilex PE=1 SV=1	0.883625	0.481889	0.859685	1.59811	0.112862	1.60106
Potri.001G309300	-0.819979	0.00935846	0.0289469	-0.325849	0.32541	0.512788	0.0788482	0.782543	0.889955	-0.415281	0.245275	0.418423	-0.169437	0.610002	0.774817	AT5G09820	Plastid-lipid associated protein PAP / fibrillin family protein	Q5M755	Probable plastid-lipid-associated protein 7, chloroplastic OS=Arabidopsis thaliana GN=PAP7 PE=2 SV=1	34.6031	27.6073	37.5345	36.5469	20.702	33.3753
Potri.001G310600	-1.48447	9.88102e-06	6.3064e-05	-1.21633	0.00130203	0.00517123	0.57761	0.0589982	0.136731	0.309471	0.442407	0.632806	-0.957446	0.00833456	0.0261991	AT5G64290	dicarboxylate transport 2.1	Q41364	2-oxoglutarate/malate translocator, chloroplastic OS=Spinacia oleracea GN=SODIT1 PE=1 SV=1	13.0461	5.61475	20.6119	19.4697	6.9581	10.6145
Potri.001G311300	1.2607	0.000499227	0.00220511	0.954452	0.0191922	0.053473	-0.455672	0.193516	0.350613	-0.149423	0.720533	0.85184	0.525442	0.140696	0.274397	AT1G17840	white-brown complex homolog protein 11	Q8RXN0	ABC transporter G family member 11 OS=Arabidopsis thaliana GN=ABCG11 PE=1 SV=1	32.6443	63.2595	28.798	23.8032	57.0354	41.4511
Potri.001G311500	1.6566	1.38837e-06	1.03543e-05	1.01305	0.00584556	0.0192743	-0.610663	0.0662486	0.1503	0.0328862	0.93054	0.968394	0.523915	0.130546	0.258747	AT1G17840	white-brown complex homolog protein 11	Q8RXN0	ABC transporter G family member 11 OS=Arabidopsis thaliana GN=ABCG11 PE=1 SV=1	8.68002	17.5178	7.81265	5.68451	17.9217	11.2334
Potri.001G311700	0.518284	0.130246	0.258284	0.939117	0.00805895	0.0254495	-0.111307	0.695595	0.835516	-0.53214	0.186164	0.340441	-0.854368	0.0107526	0.0326199	AT5G64260	EXORDIUM like 2			51.6619	99.0542	57.906	47.826	68.4988	32.0282
Potri.001G312300	1.42386	2.131e-05	0.000127407	1.068	0.00191944	0.00728043	-0.491202	0.107864	0.222597	-0.135348	0.714991	0.84826	0.483683	0.152956	0.292823	AT1G17840	white-brown complex homolog protein 11	Q8RXN0	ABC transporter G family member 11 OS=Arabidopsis thaliana GN=ABCG11 PE=1 SV=1	12.7301	26.689	11.455	9.05658	24.299	16.0176
Potri.001G312800	1.0035	0.0222774	0.0606773	-0.712156	0.129045	0.25643	-0.420624	0.301549	0.485763	1.29503	0.00918624	0.0284864	-0.554937	0.211654	0.374972	AT1G33540	serine carboxypeptidase-like 18	Q9C7Z9	Serine carboxypeptidase-like 18 OS=Arabidopsis thaliana GN=SCPL18 PE=2 SV=2	19.98	12.196	26.1275	14.9271	29.9268	17.7846
Potri.001G315000	1.19039	0.000387345	0.0017575	0.342764	0.367674	0.558457	-0.109883	0.748508	0.869456	0.737742	0.0485157	0.1164	0.531621	0.171492	0.319688	AT2G32800	protein kinase family protein	O48837	Receptor like protein kinase S.2 OS=Arabidopsis thaliana GN=LECRKS2 PE=2 SV=2	5.1086	6.47865	3.97246	4.73395	10.8036	5.74239
Potri.001G315400	0.367751	0.32371	0.510893	-0.973899	0.0343444	0.0873414	0.14142	0.702672	0.840229	1.48307	0.00132676	0.00525743	-1.21604	0.00735678	0.0235224	AT3G24100	Uncharacterised protein family SERF			16.1037	8.19885	16.1209	17.7622	22.9193	6.93944
Potri.001G317100	-2.13246	0.00297886	0.0107055	0.339468	0.657082	1	1.534	0.0193303	0.0538002	-0.937918	0.251918	1	-0.741044	0.241401	1	AT4G13750	Histidine kinase-, DNA gyrase B-, and HSP90-like ATPase family protein			0.481524	0.609268	1.12317	1.39444	0.318029	0.672002
Potri.001G317700	0.699458	0.0819926	0.178724	-0.602984	0.237463	0.408532	0.157086	0.706111	0.842479	1.45953	0.00342747	0.0121081	0.434078	0.327597	0.51523	AT2G31740	S-adenosyl-L-methionine-dependent methyltransferases superfamily protein	A5PK19	Methyltransferase-like protein 13 OS=Bos taurus GN=METTL13 PE=2 SV=1	2.16566	1.42585	2.15098	2.41478	3.92135	2.90607
Potri.001G318200	0.704461	0.0437315	0.106799	0.10164	0.813335	0.907594	0.407708	0.277725	0.458076	1.01053	0.0131911	0.0388556	0.807759	0.0433661	0.106058	AT5G06043				28.469	30.547	24.2417	37.7663	61.5416	42.4348
Potri.001G318500	1.38482	5.70756e-05	0.000312551	0.817453	0.0156038	0.0448469	-0.207753	0.490004	0.676427	0.359611	0.34011	0.528983	-0.298839	0.383543	0.574909	AT2G32830	phosphate transporter 1;5	Q8GYF4	Probable inorganic phosphate transporter 1-5 OS=Arabidopsis thaliana GN=PHT1-5 PE=2 SV=2	13.7367	24.2081	13.1433	11.8944	31.061	10.6843
Potri.001G319200	-2.96261	0.000213471	0.0010301	-3.18794	0.000145629	0.000729673	-0.437166	0.366805	0.557544	-0.21184	0.840644	1	0.28788	0.539437	0.718989	AT4G13840	HXXXD-type acyl-transferase family protein	Q9FI78	Hydroxycinnamoyl-Coenzyme A shikimate/quinate hydroxycinnamoyltransferase OS=Arabidopsis thaliana GN=HCT PE=2 SV=1	2.52934	0.277551	2.4589	1.86813	0.239647	3.00194
Potri.001G320000	-2.08137	7.58985e-10	9.32688e-09	-1.65771	1.16751e-05	7.34733e-05	-0.36615	0.281467	0.46245	-0.789815	0.0359881	0.0908246	-0.633888	0.114285	0.233069	AT3G23820	UDP-D-glucuronate 4-epimerase 6	Q9LIS3	UDP-glucuronate 4-epimerase 6 OS=Arabidopsis thaliana GN=GAE6 PE=1 SV=1	196.608	62.3135	184.751	152.539	36.0433	119.061
Potri.001G320800	-1.26907	0.000543696	0.00237937	-0.962772	0.00711405	0.0228508	-0.454725	0.132075	0.261115	-0.761028	0.066074	0.149979	-1.44733	0.000134895	0.000681013	AT5G03170	FASCICLIN-like arabinogalactan-protein 11	Q8LEE9	Fasciclin-like arabinogalactan protein 12 OS=Arabidopsis thaliana GN=FLA12 PE=2 SV=2	20.6556	10.5978	18.8518	15.0713	6.25348	6.91296
Potri.001G324700	1.06383	0.00920008	0.0285239	0.925752	0.0459165	0.11122	0.141061	0.761987	0.877745	0.279142	0.491953	0.678153	-0.173226	0.715815	0.848788	AT3G26890				3.79553	7.21027	4.96442	4.18539	8.74946	4.40273
Potri.001G325100	0.244348	0.506392	0.690836	1.03464	0.00704864	0.0226705	-0.0656948	0.855134	0.93049	-0.855986	0.0287412	0.075213	0.128678	0.737896	0.862843	AT5G13180	NAC domain containing protein 83	Q52QH4	NAC domain-containing protein 68 OS=Oryza sativa subsp. japonica GN=NAC68 PE=2 SV=1	7.38197	15.1227	7.40131	7.05337	8.35512	8.09179
Potri.001G325800	4.05837	0.0308436	0.0798137	3.10419	0.00276513	0.0100302	-1.71663	0.398481	1	-0.762457	0.268852	0.447449	-1.01611	0.533005	1	AT3G02000	Thioredoxin superfamily protein	Q7G8Y5	Glutaredoxin-C1 OS=Oryza sativa subsp. japonica GN=GRXC1 PE=3 SV=1	0.339378	2.91835	0.353517	0.103258	1.72034	0.174796
Potri.001G325900	0.9319	0.0172187	0.048772	-0.0808994	0.853836	0.929797	-0.289209	0.494419	0.680356	0.723591	0.0763965	0.168818	0.282118	0.527438	0.708938	AT3G26980	membrane-anchored ubiquitin-fold protein 4 precursor	Q9LSD8	Membrane-anchored ubiquitin-fold protein 4 OS=Arabidopsis thaliana GN=MUB4 PE=1 SV=1	22.8195	21.5751	19.6132	18.6743	35.6267	23.8492
Potri.001G327000	1.5312	1.93633e-05	0.00011675	1.39503	0.000180568	0.000885892	-0.663915	0.0420506	0.10339	-0.527745	0.187866	0.342801	0.700963	0.0551084	0.129276	AT3G01990	ACT domain repeat 6			31.0548	81.6722	20.9288	19.6007	56.6509	34.0216
Potri.001G328100	1.04371	0.00691386	0.0222963	0.240222	0.598371	0.765994	0.0359475	0.930884	0.968566	0.839438	0.0513075	0.12189	0.33218	0.44399	0.634303	AT5G14105				10.1168	11.9497	9.93204	10.3721	21.3823	12.5036
Potri.001G328300	0.403786	0.53513	0.715401	0.870815	0.0810908	0.177132	-1.67464	0.00434076	0.0148775	-2.14167	0.000185971	0.000909806	-0.0913228	0.890512	0.94881	AT3G01960				7.47664	13.6725	2.42557	2.34202	3.09843	2.27679
Potri.001G329900	-1.65013	8.30961e-06	5.37967e-05	-0.270787	0.469539	0.657963	0.349455	0.284719	0.466261	-1.02989	0.0126372	0.0374585	-0.679881	0.127115	0.253417	AT1G60550	enoyl-CoA hydratase/isomerase D	Q8GYN9	1,4-Dihydroxy-2-naphthoyl-CoA synthase, peroxisomal OS=Arabidopsis thaliana GN=MENB PE=1 SV=2	26.9232	22.3158	33.3805	34.3023	10.9291	20.8367
Potri.001G331600	-1.00296	0.00363975	0.0127593	-0.549442	0.129965	0.25785	0.186453	0.552467	0.729706	-0.267068	0.493509	0.679545	-0.455917	0.245939	0.419258	AT3G27160	Ribosomal protein S21 family protein			229.517	156.826	275.158	261.182	130.323	200.603
Potri.001G331700	1.25534	0.0022245	0.00828687	0.243688	1	1	-0.52658	1	1	0.485068	0.284677	0.466213	-1.0445	1	1	AT3G27170	chloride channel B	P92942	Chloride channel protein CLC-b OS=Arabidopsis thaliana GN=CLC-B PE=1 SV=1	2.95247	3.49577	2.04701	2.0496	4.89287	0.99242
Potri.001G332300	-0.989261	0.116954	0.237381	1.45011	0.0184862	0.0518042	2.194	0.000154682	0.000770472	-0.245375	0.711709	0.846133	-0.678843	1	1	AT5G14180	Myzus persicae-induced lipase 1	Q67ZU1	Triacylglycerol lipase 2 OS=Arabidopsis thaliana GN=LIP2 PE=2 SV=1	1.04533	2.85615	3.45475	4.78314	2.40944	2.15807
Potri.001G333700	0.865129	0.049148	0.117649	-0.390909	0.432219	0.623116	0.0527855	0.902383	0.954744	1.30882	0.00967206	0.0297814	0.342152	0.452567	0.642286	AT3G01800	Ribosome recycling factor	B8FGE3	Ribosome-recycling factor OS=Desulfatibacillum alkenivorans (strain AK-01) GN=frr PE=3 SV=1	4.56653	3.48266	4.39214	4.73671	8.62793	5.56767
Potri.001G334500	1.6866	3.69224e-06	2.55289e-05	1.82699	1.26813e-05	7.92411e-05	0.109128	0.788733	0.893556	-0.031266	0.933897	0.970019	0.727225	0.0774227	0.170646	AT5G50360				4.84086	17.1752	6.25968	5.22123	16.8069	10.3626
Potri.001G335300	1.36662	0.000123089	0.00062686	1.82666	4.42685e-07	3.592e-06	-0.356502	0.248727	0.422732	-0.816546	0.0424832	0.10427	0.162688	0.663019	0.813253	AT5G40780	lysine histidine transporter 1	Q9FKS8	Lysine histidine transporter 1 OS=Arabidopsis thaliana GN=LHT1 PE=1 SV=1	18.2366	64.688	16.009	14.2438	36.7298	17.92
Potri.001G336800	0.625688	0.0660786	0.149988	0.756285	0.0399511	0.0990904	-0.00250177	0.994079	0.997458	-0.133099	0.719927	0.851444	0.947734	0.00917926	0.0284675	AT3G27330	zinc finger (C3HC4-type RING finger) family protein	B9SLR1	UPF0392 protein RCOM_0530710 OS=Ricinus communis GN=RCOM_0530710 PE=3 SV=1	3.49403	5.90188	3.26877	3.48797	5.38175	6.30494
Potri.001G337100	0.848319	0.0145693	0.0422957	0.637386	0.0919384	0.195996	-0.147913	0.671251	0.818979	0.0630199	0.867268	0.936895	0.72039	0.0528838	0.124955	AT3G28050	nodulin MtN21 /EamA-like transporter family protein	Q6J163	Auxin-induced protein 5NG4 OS=Pinus taeda PE=2 SV=1	7.69668	11.9722	6.70544	6.94668	12.5068	11.0481
Potri.001G339200	-0.686033	0.10352	0.21542	0.461466	0.247804	0.421579	-0.141522	0.702687	0.840238	-1.28902	0.00390551	0.0135684	-0.211126	0.6052	0.771198	AT5G14370	CCT motif family protein	Q9C9A9	Zinc finger protein CONSTANS-LIKE 7 OS=Arabidopsis thaliana GN=COL7 PE=2 SV=1	12.5994	17.3487	10.5642	11.4222	7.09958	9.12601
Potri.001G340800	-0.922804	0.0100106	0.0306761	-0.454412	0.258619	0.434991	0.336371	0.317159	0.503517	-0.132022	0.753749	0.872728	-0.293026	0.493313	0.679369	AT4G24770	31-kDa RNA binding protein	Q04836	31 kDa ribonucleoprotein, chloroplastic OS=Arabidopsis thaliana GN=RBP31 PE=1 SV=1	102.43	74.7542	124.916	129.326	68.2171	101.955
Potri.001G341900	0.469032	0.198763	0.357783	-0.177068	0.69269	0.833587	0.35144	0.354565	0.544601	0.997539	0.0220518	0.0601557	1.08263	0.00775267	0.0246129	AT5G60040	nuclear RNA polymerase C1	O14802	DNA-directed RNA polymerase III subunit RPC1 OS=Homo sapiens GN=POLR3A PE=1 SV=2	1.528	1.35152	1.2329	1.94947	2.69842	2.61115
Potri.001G343600	-1.01243	0.0049622	0.0167162	-0.573521	0.116894	0.237285	0.362442	0.23213	0.401715	-0.0764636	0.853575	0.929661	-0.172137	0.656676	0.808804	AT3G27540	beta-1,4-N-acetylglucosaminyltransferase family protein	Q02527	Beta-1,4-mannosyl-glycoprotein 4-beta-N-acetylglucosaminyltransferase OS=Rattus norvegicus GN=Mgat3 PE=1 SV=2	25.375	17.0513	25.9856	32.6221	16.1711	23.0629
Potri.001G344100	0.925108	0.0337728	0.0861264	-0.0733647	0.846768	0.926021	0.131048	0.710293	0.845213	1.12952	0.0136179	0.0399274	0.678894	0.0842513	0.182693	AT3G01590	Galactose mutarotase-like superfamily protein	Q40784	Putative glucose-6-phosphate 1-epimerase OS=Cenchrus ciliaris PE=2 SV=1	40.1485	38.1579	35.9489	43.9662	83.4841	57.551
Potri.001G346200	-0.902765	0.0121403	0.0361947	-0.267688	0.480055	0.667533	0.117067	0.718089	0.850267	-0.51801	0.206415	0.368076	-0.376155	0.365052	0.555704	AT3G27820	monodehydroascorbate reductase 4	Q9LK94	Probable monodehydroascorbate reductase, cytoplasmic isoform 2 OS=Arabidopsis thaliana GN=At3g27820 PE=2 SV=1	192.581	159.967	221.025	208.859	111.711	170.297
Potri.001G347300	-2.74555	7.29826e-06	4.77559e-05	-1.74719	0.010311	0.0314649	0.522133	0.248302	0.422202	-0.476227	0.549821	1	-1.092	0.0300221	0.0780234	AT3G01550	phosphoenolpyruvate (pep)/phosphate translocator 2	Q8H0T6	Phosphoenolpyruvate/phosphate translocator 2, chloroplastic OS=Arabidopsis thaliana GN=PPT2 PE=2 SV=1	2.7458	0.817922	4.09869	3.94318	0.587967	1.92273
Potri.001G347600	1.28515	0.000830201	0.00346882	0.86378	0.0526487	0.124497	-0.231053	0.56667	0.741171	0.190319	0.657192	0.809166	2.3959	2.4082e-06	1.72193e-05	AT5G23240	DNAJ heat shock N-terminal domain-containing protein	Q2JW78	Chaperone protein DnaJ OS=Synechococcus sp. (strain JA-3-3Ab) GN=dnaJ PE=3 SV=1	21.502	39.1294	7.67987	18.32	44.6472	40.4195
Potri.001G347900	0.791803	0.0723952	0.161594	-0.427034	0.428694	0.619721	0.101524	0.824161	0.913687	1.32036	0.0120557	0.0359784	0.239862	0.619559	0.782006	AT5G14580	polyribonucleotide nucleotidyltransferase, putative	B3DZ86	Polyribonucleotide nucleotidyltransferase OS=Methylacidiphilum infernorum (isolate V4) GN=pnp PE=3 SV=2	1.08966	0.810478	1.04808	1.1691	2.02399	1.23766
Potri.001G348600	-1.43395	9.79695e-05	0.000510042	-0.517757	0.19685	0.355178	0.46308	0.192037	0.348576	-0.453116	0.272406	0.451729	-0.69018	0.0798057	0.174872	AT5G14760	L-aspartate oxidase	Q8XWM7	L-aspartate oxidase 1 OS=Ralstonia solanacearum (strain GMI1000) GN=nadB1 PE=3 SV=1	16.7059	11.6684	22.4113	23.0288	8.5233	13.89
Potri.001G351800	-1.33519	6.69577e-05	0.000361319	0.159916	0.657191	0.809166	0.37515	0.22476	0.392165	-1.11996	0.00343329	0.0121261	-0.332625	0.39374	0.585287	AT4G18240	starch synthase 4	Q6MAS9	Glycogen synthase OS=Protochlamydia amoebophila (strain UWE25) GN=glgA PE=3 SV=1	37.8781	42.3182	47.5706	49.1269	19.4709	37.7754
Potri.001G351900	-1.39859	0.000155741	0.000775223	0.142019	0.700804	0.838992	0.463521	0.153566	0.29373	-1.07709	0.00857058	0.0268376	-0.349853	0.35501	0.545084					25.9576	28.6428	32.205	35.793	13.5763	25.2701
Potri.001G352100	-1.29995	0.000100453	0.000521715	-0.100095	0.781689	0.889459	-0.319383	0.303576	0.488094	-1.51924	6.92536e-05	0.000372545	-0.00607569	0.986959	0.994355	AT4G18210	purine permease 10	O49726	Probable purine permease 9 OS=Arabidopsis thaliana GN=PUP9 PE=2 SV=2	109.629	102.281	86.0016	87.858	35.6827	85.6402
Potri.001G352500	-1.37693	6.19497e-05	0.00033668	-0.869299	0.021387	0.0586173	0.463734	0.137325	0.269228	-0.0438965	0.913549	0.960204	-0.143162	0.678359	0.823879	AT4G18160	Ca2+ activated outward rectifying K+ channel 6	Q9SVV6	Two-pore potassium channel 3 OS=Arabidopsis thaliana GN=TPK3 PE=2 SV=1	11.3306	6.20251	13.0118	15.6261	6.01663	11.7826
Potri.001G353500	2.17391	9.76436e-08	8.80689e-07	0.361066	0.541343	0.720554	-0.0586344	0.886743	0.946915	1.75421	0.00287216	0.0103694	1.5436	0.000681388	0.00290977	AT1G29390	cold regulated 314 thylakoid membrane 2			33.1674	42.5994	28.7343	31.8465	143.706	83.7664
Potri.001G356200	1.66253	0.00457694	0.0155819	1.4026	0.0243496	0.0654165	0.214403	0.744778	1	0.47433	0.384964	0.576373	-0.237783	0.740578	1	AT3G20300	Protein of unknown function (DUF3537)			0.620239	1.63977	0.640705	0.719616	2.27809	0.543348
Potri.001G356400	0.853942	0.00881153	0.0274844	0.496497	0.140615	0.27427	-0.566212	0.0612245	0.14094	-0.208768	0.560044	0.735865	0.612025	0.0860203	0.185773	AT4G22320				30.0084	42.3354	21.994	20.2673	36.6318	33.6156
Potri.001G356500	0.858648	0.0109394	0.0331058	0.229452	0.558937	0.734966	0.211264	0.543057	0.72197	0.84046	0.0285608	0.074818	0.183056	0.628888	0.788888	AT5G55230	microtubule-associated proteins 65-1	Q9FLP0	65-kDa microtubule-associated protein 1 OS=Arabidopsis thaliana GN=MAP65-1 PE=1 SV=1	4.7625	5.58351	4.3733	5.51356	9.99795	4.96494
Potri.001G358200	-1.07809	0.00978125	0.0300702	-0.954567	0.0344467	0.0875583	0.227095	0.527084	0.708633	0.103576	0.835552	0.919961	-0.353552	0.388369	0.579848	AT5G07220	BCL-2-associated athanogene 3	Q9LYP4	BAG family molecular chaperone regulator 3 OS=Arabidopsis thaliana GN=BAG3 PE=1 SV=1	9.46221	4.88247	9.07857	11.0753	5.24588	7.10539
Potri.001G358600	1.18889	0.0333714	0.0852716	1.67935	0.000494425	0.00218618	-0.814632	0.129782	0.257564	-1.30509	0.00982209	0.0301777	0.401372	0.443524	0.633861	AT1G30320	Remorin family protein			1.79077	5.73555	1.23042	1.01815	2.32115	1.62509
Potri.001G358800	1.17747	0.000574476	0.00249924	0.703362	0.0761512	0.168381	-0.20727	0.552634	0.729847	0.266842	0.494255	0.680215	0.275596	0.460088	0.649282	AT1G04970	lipid-binding serum glycoprotein family protein	Q9MAU5	Putative BPI/LBP family protein At1g04970 OS=Arabidopsis thaliana GN=At1g04970 PE=2 SV=1	6.94727	11.3122	6.72361	6.01755	13.6105	8.13888
Potri.001G359100	1.60615	0.000640215	0.00275255	0.518378	0.359549	0.549909	0.127512	0.810285	0.905892	1.21528	0.017004	0.0482543	1.25379	0.0223888	0.0609322	AT3G20440	Alpha amylase family protein	D2WL32	1,4-alpha-glucan-branching enzyme 3, chloroplastic/amyloplastic OS=Arabidopsis thaliana GN=SBE3 PE=1 SV=1	1.53673	2.20113	1.18702	1.67874	5.11072	2.83065
Potri.001G360700	-0.628632	0.0495643	0.118471	-1.09192	0.00155121	0.00603462	0.204995	0.497096	0.68271	0.668282	0.0642001	0.146503	-0.451394	0.197596	0.356194	AT4G26690	PLC-like phosphodiesterase family protein	Q9SZ11	Probable glycerophosphoryl diester phosphodiesterase 2 OS=Arabidopsis thaliana GN=GPDL2 PE=1 SV=3	44.0845	20.6817	56.9614	50.8155	32.8669	41.6579
Potri.001G360800	-0.395226	0.244697	0.417703	-1.08026	0.00170199	0.0065496	0.256798	0.399054	0.590633	0.941835	0.0122004	0.0363478	-0.341539	0.346022	0.535411	AT5G55480	SHV3-like 1	Q9SZ11	Probable glycerophosphoryl diester phosphodiesterase 2 OS=Arabidopsis thaliana GN=GPDL2 PE=1 SV=3	45.2446	21.3981	55.1569	54.0594	41.1051	43.5297
Potri.001G362100	-0.819312	0.0107678	0.0326597	-0.311255	0.358508	0.548808	0.302574	0.29896	0.482787	-0.205484	0.573515	0.746639	-0.111926	0.73898	0.863522	AT1G55930	CBS domain-containing protein / transporter associated domain-containing protein	Q84R21	DUF21 domain-containing protein At1g55930, chloroplastic OS=Arabidopsis thaliana GN=CBSDUFCH2 PE=2 SV=2	13.8269	11.1437	16.5105	17.0533	9.66432	15.278
Potri.001G363400	-1.86823	0.000303234	0.00141157	-0.331668	0.537805	0.717629	0.772821	0.0786795	0.172882	-0.763744	0.205587	0.366977	-0.158352	0.733777	0.860259	AT5G36930	Disease resistance protein (TIR-NBS-LRR class) family	Q40392	TMV resistance protein N OS=Nicotiana glutinosa GN=N PE=1 SV=1	2.04533	1.62525	2.79736	3.49466	0.957218	2.50657
Potri.001G364100	-0.962221	0.0064766	0.0210683	-0.162748	0.66004	0.811179	0.359693	0.255392	0.431006	-0.43978	0.274235	0.453919	-0.0424662	0.907916	0.957468	AT3G13120	Ribosomal protein S10p/S20e family protein	Q9M4Y3	30S ribosomal protein S10, chloroplastic OS=Mesembryanthemum crystallinum GN=RPS10 PE=2 SV=1	76.2196	68.0886	84.5249	97.8013	50.1981	82.0732
Potri.001G365600	-0.908942	0.00495422	0.0166931	-0.167204	0.621124	0.783173	0.337933	0.240006	0.411756	-0.403806	0.274152	0.453819	-0.00656031	0.985076	0.993522	AT3G13120	Ribosomal protein S10p/S20e family protein	Q9M4Y3	30S ribosomal protein S10, chloroplastic OS=Mesembryanthemum crystallinum GN=RPS10 PE=2 SV=1	89.7049	79.8882	95.2318	113.382	60.3845	94.7998
Potri.001G367700	-0.87773	0.0475544	0.114492	-1.7044	0.00116733	0.00469436	0.143219	0.712766	0.846831	0.969886	0.0866692	0.186907	-1.10765	0.016527	0.0470968					10.3134	3.16467	12.5793	11.3898	6.1986	5.8374
Potri.001G367900	-1.02666	0.00115273	0.00464241	-1.09103	0.00129698	0.0051535	0.25624	0.375285	0.566393	0.320607	0.376247	0.567383	-0.610566	0.068203	0.153908	AT5G55730	FASCICLIN-like arabinogalactan 1	Q9FM65	Fasciclin-like arabinogalactan protein 1 OS=Arabidopsis thaliana GN=FLA1 PE=1 SV=1	45.0655	21.155	55.672	53.8245	26.4195	36.4618
Potri.001G371800	1.04049	0.00128615	0.00511529	0.2748	0.426895	0.617998	-0.0255244	0.933634	0.969901	0.740168	0.0402045	0.0996111	0.635561	0.0683368	0.154157	AT4G21740				18.3495	22.1997	15.5599	18.0277	37.0817	24.1729
Potri.001G373100	-0.233784	0.489703	0.676152	-1.00739	0.00730512	0.0233793	0.186694	0.54518	0.723732	0.960304	0.016473	0.0469651	-0.302109	0.376993	0.568165	AT3G15095				6.57087	3.26864	7.79608	7.47866	6.35986	6.32314
Potri.001G373200	-0.893357	0.00416197	0.014342	-0.326815	0.365359	0.556024	0.56012	0.0646415	0.147322	-0.00642252	0.986087	0.993966	0.0395221	0.913718	0.960287	AT3G15090	GroES-like zinc-binding alcohol dehydrogenase family protein	Q0VC50	Reticulon-4-interacting protein 1, mitochondrial OS=Bos taurus GN=RTN4IP1 PE=2 SV=1	21.8284	17.4037	25.7834	32.1836	17.3264	26.4995
Potri.001G373600	-1.85896	5.70876e-06	3.81069e-05	-0.413151	0.279825	0.460533	-0.253319	0.44364	0.633975	-1.69913	0.000172938	0.000852082	0.0345318	0.92549	0.966003	AT5G46020				337.676	253.589	255.627	283.298	78.0981	261.82
Potri.001G374200	-3.55991	0.0027275	0.00991048	-3.01059	0.0141886	0.0413516	0.184636	0.822741	0.912899	-0.364685	0.807436	1	-1.93891	0.0432093	0.10574	AT3G58120	Basic-leucine zipper (bZIP) transcription factor family protein	Q9MA75	Transcription factor VIP1 OS=Arabidopsis thaliana GN=VIP1 PE=1 SV=1	1.45699	0.180791	2.29981	1.65591	0.140409	0.599821
Potri.001G375300	-0.555142	0.260509	0.437309	1.03682	0.0214363	0.0587317	-0.182149	0.680268	0.825173	-1.77411	0.000400819	0.00181206	-0.222656	0.649252	0.803534	AT1G53210	sodium/calcium exchanger family protein / calcium-binding EF hand family protein			2.69675	5.53291	2.55269	2.37689	1.61769	2.18762
Potri.001G375400	-1.57973	0.0103086	0.0314589	1.2174	0.0119234	0.0356407	-0.0625553	0.89731	0.952202	-2.85968	3.36896e-06	2.34609e-05	-0.240311	0.652013	0.805473	AT1G53210	sodium/calcium exchanger family protein / calcium-binding EF hand family protein			1.63228	3.79548	1.54229	1.56301	0.522899	1.30564
Potri.001G377900	-2.06455	0.000152494	0.000760654	-1.27307	0.135582	0.266556	0.829335	0.127908	0.25465	0.0378521	0.964617	0.98437	-1.18401	0.0551289	0.129316	AT1G78430	ROP interactive partner 2	Q9M9F9	Interactor of constitutive active ROPs 4 OS=Arabidopsis thaliana GN=ICR4 PE=2 SV=2	2.5688	1.06291	4.39791	4.56441	1.09117	1.93563
Potri.001G379000	-1.27182	0.000760211	0.00320712	-0.49068	0.22284	0.389666	0.620422	0.0771143	0.170097	-0.160717	0.706011	0.842409	-0.522925	0.273956	0.45359	AT1G17100	SOUL heme-binding family protein	Q9Y5Z4	Heme-binding protein 2 OS=Homo sapiens GN=HEBP2 PE=1 SV=1	375.893	267.52	525.681	577.87	239.318	365.853
Potri.001G380500	-1.27095	5.4641e-05	0.000300415	-0.474911	0.18298	0.335979	0.164085	0.595378	0.763713	-0.631951	0.0807444	0.176523	-0.16054	0.661091	0.811906	AT1G78510	solanesyl diphosphate synthase 1	Q8S948	Solanesyl diphosphate synthase 1 OS=Arabidopsis thaliana GN=SPS1 PE=1 SV=1	83.4437	60.0387	96.6057	93.495	38.7431	86.4322
Potri.001G380800	1.46511	0.0794624	0.174271	1.81021	0.00240536	0.00887512	-1.01433	0.209859	1	-1.35943	0.0314477	0.0811248	0.874746	0.458212	1	AT1G78530	Protein kinase superfamily protein	Q9SYM9	Receptor-like serine/threonine-protein kinase At1g78530 OS=Arabidopsis thaliana GN=At1g78530 PE=2 SV=1	0.944088	3.31085	0.490433	0.467378	1.29036	0.8993
Potri.001G381300	-1.17412	0.000244508	0.0011637	-0.861555	0.00923131	0.0286073	0.162078	0.569307	0.74329	-0.15049	0.677414	0.823223	-0.00623953	0.985176	0.993562	AT3G14720	MAP kinase 19	Q9LUC3	Mitogen-activated protein kinase 19 OS=Arabidopsis thaliana GN=MPK19 PE=2 SV=2	33.8281	18.6176	34.5628	37.8501	16.7734	34.4136
Potri.001G382400	0.0433979	0.927791	0.967085	1.29123	0.0116318	0.0348918	0.401322	0.413403	0.604896	-0.846514	0.0907526	0.193968	0.899125	0.106057	0.219622	AT1G17020	senescence-related gene 1	Q39224	Protein SRG1 OS=Arabidopsis thaliana GN=SRG1 PE=2 SV=1	1.89888	4.64726	1.27121	2.50788	2.58446	2.37073
Potri.001G384700	-1.69966	0.00233975	0.00866176	-0.673126	0.216334	0.381142	0.069336	0.87768	0.942296	-0.957195	0.132744	1	0.0502611	0.919389	0.963034	AT3G14840	Leucine-rich repeat transmembrane protein kinase	C0LGN2	Probable leucine-rich repeat receptor-like serine/threonine-protein kinase At3g14840 OS=Arabidopsis thaliana GN=LRR-RLK PE=1 SV=1	1.20349	0.754767	1.03581	1.26275	0.388748	1.07254
Potri.001G387000	0.269956	0.543495	0.722332	-1.11061	0.100812	0.210922	0.0677151	0.905582	0.956328	1.44828	0.0116481	0.0349341	0.643789	0.200172	0.359691					6.47198	2.99717	4.20259	6.783	8.17874	6.56624
Potri.001G388900	4.65344	0	0	3.51764	0	0	-1.80408	4.04059e-06	2.7739e-05	-0.668278	0.130262	0.258306	0.518279	0.172213	0.320722			P43309	Polyphenol oxidase, chloroplastic OS=Malus domestica PE=2 SV=1	7.19382	82.3901	4.17779	2.06004	51.8445	5.98363
Potri.001G391100	-1.28947	0.000516303	0.00227216	-0.765075	0.0496552	0.11865	0.0508453	0.874931	0.940883	-0.473553	0.271526	0.450678	0.479547	0.173346	0.322337	AT4G13010	Oxidoreductase, zinc-binding dehydrogenase family protein	Q9SV68	Putative quinone-oxidoreductase homolog, chloroplastic OS=Arabidopsis thaliana GN=At4g13010 PE=2 SV=1	18.9895	11.1739	17.9063	19.6707	8.04729	24.9669
Potri.001G392600	-0.641261	0.129906	0.257757	-0.383507	0.283724	0.465082	0.0873842	0.77398	0.884898	-0.17037	0.713095	0.847044	-0.978849	0.00403944	0.0139742	AT1G53300	tetratricopetide-repeat thioredoxin-like 1	Q9MAH1	TPR repeat-containing thioredoxin TTL1 OS=Arabidopsis thaliana GN=TTL1 PE=1 SV=1	13.5198	10.3639	15.6647	14.364	9.2095	7.94804
Potri.001G393700	-1.06828	0.00190304	0.0072258	-0.873561	0.0173751	0.0491488	0.314991	0.333257	0.521471	0.12027	0.753973	0.872877	-0.429308	0.247716	0.421468	AT1G53250				49.6663	27.1078	57.9933	61.7851	29.4645	43.0669
Potri.001G393800	2.21165	4.13249e-10	5.26143e-09	1.71319	1.6639e-06	1.22382e-05	-0.357748	0.222737	0.389529	0.14072	0.730637	0.858286	-0.0130434	0.969892	0.986759	AT3G14440	nine-cis-epoxycarotenoid dioxygenase 3	Q9LRR7	9-cis-epoxycarotenoid dioxygenase NCED3, chloroplastic OS=Arabidopsis thaliana GN=NCED3 PE=2 SV=1	23.4951	77.0366	17.9464	18.3351	84.9294	17.7849
Potri.001G395900	2.29178	0.00727619	0.0232993	3.02573	0.100196	1	2.6546	0.155967	1	1.92065	0.0143956	0.0418661	0.905409	0.33251	1	AT5G39050	HXXXD-type acyl-transferase family protein	Q9FNP9	Agmatine coumaroyltransferase OS=Arabidopsis thaliana GN=ACT PE=1 SV=1	0.0411661	0.335254	0.270363	0.259212	1.26925	0.50641
Potri.001G396500	0.722855	0.0877309	0.188744	1.00561	0.00685934	0.0221437	0.0187453	0.958065	0.981335	-0.264012	0.545233	0.723774	-0.250365	0.537965	0.717763	AT3G15180	ARM repeat superfamily protein			15.5812	31.2838	17.6012	15.7849	26.0522	14.797
Potri.001G397200	0.582667	0.0835628	0.181484	0.941838	0.0146361	0.0424614	-0.0493668	0.883604	0.945337	-0.408538	0.289112	0.471372	0.0478427	0.90278	0.954942	AT3G15210	ethylene responsive element binding factor 4	O80340	Ethylene-responsive transcription factor 4 OS=Arabidopsis thaliana GN=ERF4 PE=1 SV=1	13.3032	25.555	7.19701	12.8556	19.2528	7.43968
Potri.001G398100	-0.131689	0.709111	0.84443	0.419298	0.25373	0.428953	-0.372203	0.262872	0.440194	-0.92319	0.0167962	0.0477492	-0.162614	0.657743	0.809553	AT3G15260	Protein phosphatase 2C family protein	Q9LDA7	Probable protein phosphatase 2C 39 OS=Arabidopsis thaliana GN=At3g15260 PE=2 SV=1	31.6684	42.3494	30.4576	24.4671	22.3326	27.211
Potri.001G398700	-0.904046	0.035505	0.0898063	-1.66881	0.000999837	0.00409222	0.115957	0.756074	0.874152	0.880721	0.109447	0.225187	-0.905065	0.0261194	0.0694022	AT5G53880				7.67243	2.41308	12.0774	8.31457	4.44319	6.44942
Potri.001G398800	0.949256	0.0183516	0.0514831	1.41605	5.0378e-05	0.000279036	0.177849	0.54854	0.726504	-0.288948	0.514122	0.697553	-0.294579	0.381388	0.5727	AT5G53870	early nodulin-like protein 1	Q5JNJ5	Early nodulin-like protein 1 OS=Oryza sativa subsp. japonica GN=ENODL1 PE=1 SV=1	37.8883	101.107	43.499	42.8591	82.7556	35.4652
Potri.001G399600	-1.525	2.28372e-05	0.000135726	-0.255022	0.542803	0.72176	0.266268	0.434911	0.625686	-1.00371	0.0209455	0.0575882	-0.29596	0.486551	0.673348	AT3G15354	SPA1-related 3	Q9LJR3	Protein SPA1-RELATED 3 OS=Arabidopsis thaliana GN=SPA3 PE=1 SV=1	56.5938	47.4241	68.7966	68.0649	23.6512	56.0369
Potri.001G401300	-1.53256	0.000662051	0.00283605	-0.758934	0.0801034	0.175393	-0.227343	0.534077	0.714525	-1.00097	0.0483166	0.116005	-1.3821	0.00319175	0.0113747	AT5G60020	laccase 17	Q9FJD5	Laccase-17 OS=Arabidopsis thaliana GN=LAC17 PE=2 SV=1	4.37738	2.58674	4.35994	3.73919	1.2925	1.67273
Potri.001G402600	2.38554	0.000741995	0.00313864	0.328138	0.710617	0.845424	-1.09979	0.18586	0.340015	0.957606	0.212928	0.376655	-0.0431966	0.962758	0.983518	AT1G07750	RmlC-like cupins superfamily protein	Q09151	Glutelin type-A 3 OS=Oryza sativa subsp. japonica GN=GLUA3 PE=2 SV=2	1.75591	2.20436	1.22821	0.81928	4.28106	1.19198
Potri.001G403000	-0.696578	0.0551592	0.129374	0.437541	0.230637	0.399804	-0.0158964	0.960465	0.982446	-1.15002	0.00431446	0.0147988	-0.44347	0.301678	0.485914	AT4G27450	Aluminium induced protein with YGL and LRDR motifs	P24805	Stem-specific protein TSJT1 OS=Nicotiana tabacum GN=TSJT1 PE=2 SV=1	34.5532	46.7953	33.4541	34.1746	21.0869	24.6009
Potri.001G404100	4.30525	0	0	4.43581	0	0	-0.113746	0.770419	0.882787	-0.244298	0.647523	0.802315	0.144432	0.73322	0.859923	AT4G27410	NAC (No Apical Meristem) domain transcriptional regulator superfamily protein	Q93VY3	NAC domain-containing protein 72 OS=Arabidopsis thaliana GN=NAC072 PE=2 SV=1	7.66048	165.793	4.50182	7.0797	139.967	4.97584
Potri.001G404600	-0.807123	0.0468911	0.113163	0.204587	0.619686	0.782104	-0.504928	0.142989	0.277897	-1.51664	0.00110287	0.00446416	-0.853121	0.0964594	0.203663	AT1G52870	Peroxisomal membrane 22 kDa (Mpv17/PMP22) family protein	Q2KIY1	Peroxisomal membrane protein 2 OS=Bos taurus GN=PXMP2 PE=2 SV=3	237.428	273.602	247.348	167.314	95.6237	136.928
Potri.001G404700	-0.9282	0.00559673	0.0185592	-0.365208	0.273842	0.453452	0.27264	0.349154	0.538799	-0.290353	0.435824	0.626554	-0.409064	0.24582	0.419108	AT3G15520	Cyclophilin-like peptidyl-prolyl cis-trans isomerase family protein	P82869	Peptidyl-prolyl cis-trans isomerase CYP37, chloroplastic OS=Arabidopsis thaliana GN=CYP37 PE=1 SV=3	28.8919	22.4305	33.8987	34.9019	18.3414	25.5295
Potri.001G405500	-0.778113	0.0202026	0.0558536	-1.28439	0.000958486	0.00394172	0.135158	0.660219	0.811301	0.641433	0.118662	0.240119	-0.493051	0.161799	0.305742	AT5G54380	protein kinase family protein	Q9LK35	Receptor-like protein kinase THESEUS 1 OS=Arabidopsis thaliana GN=THE1 PE=1 SV=1	7.79097	3.19855	7.79715	8.55615	4.98934	5.54004
Potri.001G407000	-1.13938	0.00042362	0.00190407	0.447622	0.194285	0.351656	0.22981	0.420039	0.611379	-1.3572	0.000319047	0.00147742	-0.498999	0.166432	0.312427	AT5G54280	myosin 2	P08799	Myosin-2 heavy chain OS=Dictyostelium discoideum GN=mhcA PE=1 SV=3	10.5053	14.3271	14.6355	12.3194	5.59244	10.356
Potri.001G407900	-1.17573	0.00113456	0.00457767	0.335175	0.447603	0.63767	0.841361	0.0133499	0.0392546	-0.669546	0.143665	0.278917	-0.828626	0.0456598	0.110703	AT4G27360	Dynein light chain type 1 family protein	Q22799	Dynein light chain 1, cytoplasmic OS=Caenorhabditis elegans GN=dlc-1 PE=1 SV=1	22.7212	28.6635	40.5162	40.7105	18.0209	22.8133
Potri.001G409300	0.401087	0.414597	0.606071	0.207432	0.678158	0.823744	-0.376086	0.422003	0.613267	-0.182431	0.72658	0.855686	1.71154	0.000405079	0.00182932	AT4G21380	receptor kinase 3	O81832	G-type lectin S-receptor-like serine/threonine-protein kinase At4g27290 OS=Arabidopsis thaliana GN=At4g27290 PE=2 SV=4	1.41017	1.62823	0.909627	1.08657	1.43482	2.97913
Potri.001G409700	-1.24679	0.000314283	0.00145761	-0.148202	0.678196	0.823769	0.0258329	0.932842	0.969515	-1.07276	0.00615141	0.0201469	-0.141608	0.682237	0.82652	ATCG00770	ribosomal protein S8	A4GYU6	30S ribosomal protein S8, chloroplastic OS=Populus trichocarpa GN=rps8 PE=3 SV=1	748.424	675.358	882.671	761.946	321.072	800.148
Potri.001G409800	0.700564	0.08271	0.179984	-0.245725	0.536487	0.716532	0.120284	0.750547	0.870734	1.06657	0.0114445	0.0344109	0.375254	0.346658	0.536095	AT5G54580	RNA-binding (RRM/RBD/RNP motifs) family protein	Q43472	Glycine-rich RNA-binding protein blt801 OS=Hordeum vulgare GN=blt801 PE=1 SV=1	14.4719	12.2055	14.6205	15.7302	25.5639	18.9638
Potri.001G411800	0.436716	0.339067	0.527838	1.25855	0.0038472	0.0133914	-0.351681	0.425068	0.61623	-1.17351	0.00935079	0.028926	0.746339	0.112615	0.230361	AT4G27280	Calcium-binding EF-hand family protein	Q9LSQ6	Calcium-binding protein PBP1 OS=Arabidopsis thaliana GN=PBP1 PE=1 SV=1	7.55067	18.0653	5.22118	5.91724	8.0091	8.75869
Potri.001G412000	-0.462237	0.226812	0.394858	0.476926	0.182772	0.335687	-0.0644355	0.858744	0.932403	-1.0036	0.0080298	0.0253699	-0.37669	0.373124	0.564146	AT4G27290	S-locus lectin protein kinase family protein	O81832	G-type lectin S-receptor-like serine/threonine-protein kinase At4g27290 OS=Arabidopsis thaliana GN=At4g27290 PE=2 SV=4	6.39903	8.90601	5.80262	6.11951	4.44191	4.4692
Potri.001G412500	1.16645	0.000259354	0.0012269	0.0621884	0.860105	0.933124	0.0264577	0.93228	0.969248	1.13072	0.00168011	0.00647527	0.226788	0.502128	0.687109					17.28	18.0412	18.7191	17.5999	39.5043	21.9055
Potri.001G413500	-0.978636	0.00167778	0.00646723	-0.541913	0.104077	0.216343	0.197911	0.492016	0.678211	-0.238812	0.499731	0.685025	-0.243118	0.485288	0.672215	AT2G31670	Stress responsive alpha-beta barrel domain protein			77.7891	53.4302	88.3756	89.227	45.279	74.6701
Potri.001G414600	-0.760152	0.10016	0.209838	-1.05954	0.014465	0.0420377	-0.881984	0.0175125	0.0494802	-0.582596	0.256548	0.432435	0.0503167	0.895535	0.951322	AT4G27280	Calcium-binding EF-hand family protein	Q9LSQ6	Calcium-binding protein PBP1 OS=Arabidopsis thaliana GN=PBP1 PE=1 SV=1	21.6651	10.3946	18.5129	11.756	6.94112	19.1699
Potri.001G414700	-1.63225	1.24719e-07	1.10641e-06	-0.251646	0.454055	0.643672	-0.0413917	0.885225	0.946158	-1.42199	6.21183e-05	0.000337515	0.0160428	0.964337	0.984241	AT5G54470	B-box type zinc finger family protein			51.7341	43.4534	41.2089	50.2709	16.2166	41.6697
Potri.001G415100	0.457026	0.400738	0.592321	-1.99813	0.000408048	0.00184129	-2.67505	1.27037e-06	9.53796e-06	-0.219893	0.69308	0.833849	-0.505589	0.396227	0.5878	AT5G23960	terpene synthase 21	Q6Q3H3	(-)-germacrene D synthase OS=Vitis vinifera GN=VIT_19s0014g04930 PE=1 SV=1	15.3783	3.84957	19.7782	2.4079	3.30535	13.9313
Potri.001G416500	2.28552	0.0409527	0.10115	1.85244	0.0111935	0.0337651	-1.21219	0.278871	0.459399	-0.779108	0.284741	0.466287	-2.04062	0.131471	0.260179	AT1G11530	C-terminal cysteine residue is changed to a serine 1	Q8LDI5	Thioredoxin-like protein CXXS1 OS=Arabidopsis thaliana GN=CXXS1 PE=2 SV=2	2.28469	8.25024	1.79168	0.9861	4.80764	0.435486
Potri.001G420300	-1.41403	1.55066e-05	9.52676e-05	-0.699288	0.0531769	0.125529	0.778731	0.00944101	0.0291667	0.0639873	0.867843	0.937198	-0.612385	0.082956	0.180416	AT4G27070	tryptophan synthase beta-subunit 2	O50046	Tryptophan synthase beta chain 2, chloroplastic OS=Camptotheca acuminata GN=TSB PE=2 SV=1	11.5562	7.1172	17.6768	19.8261	7.43997	11.5627
Potri.001G420700	-1.17205	0.0165996	0.0472722	0.213004	0.690013	0.831775	-0.0149296	0.969487	0.986582	-1.39998	0.0217636	0.0594903	-0.459241	0.300881	0.484992	AT5G54840	Ras-related small GTP-binding family protein	P87027	Septum-promoting GTP-binding protein 1 OS=Schizosaccharomyces pombe (strain 972 / ATCC 24843) GN=spg1 PE=1 SV=1	21.1926	24.5643	20.383	20.9744	9.30826	14.826
Potri.001G420800	-0.98375	0.0040941	0.0141382	-0.602817	0.0927455	0.197376	0.157208	0.612376	0.776597	-0.223724	0.563163	0.73837	-0.549883	0.148527	0.286232	AT3G47860	chloroplastic lipocalin			159.972	105.336	175.725	178.389	90.2049	120.033
Potri.001G420900	-0.7966	0.0105566	0.0321076	-0.537402	0.104705	0.217389	0.178563	0.532306	0.713041	-0.0806344	0.819596	0.911132	-0.231122	0.498994	0.684382	AT1G50900	Ankyrin repeat family protein	Q8VY88	Protein LHCP TRANSLOCATION DEFECT OS=Arabidopsis thaliana GN=LTD PE=1 SV=1	119.693	82.4698	128.289	135.463	77.9869	109.299
Potri.001G422300	-1.36687	0.0149375	0.0432075	0.0499947	0.935005	0.970541	0.922861	0.0735825	0.163745	-0.493999	0.448695	0.638688	0.471755	0.410455	0.601978	AT1G50830	Aminotransferase-like, plant mobile domain family protein			2.32445	2.40641	2.31564	4.40685	1.70868	3.21132
Potri.001G424700	-3.51347	0	0	-1.94937	1.32834e-06	9.93969e-06	0.62188	0.0838206	0.181935	-0.942223	0.0126634	0.0375245	-0.530099	0.156116	0.297487	AT4G27030	fatty acid desaturase A	A6QLM0	Transmembrane protein 189 OS=Bos taurus GN=TMEM189 PE=2 SV=1	145.944	37.7891	156.298	224.589	19.6666	108.238
Potri.001G427000	-1.84141	0.000364452	0.0016642	-0.294537	0.514785	0.698121	-0.232734	0.558394	0.73452	-1.77961	0.00147218	0.00576252	-0.469661	0.274249	0.453935	AT4G27220	NB-ARC domain-containing disease resistance protein	Q42484	Disease resistance protein RPS2 OS=Arabidopsis thaliana GN=RPS2 PE=1 SV=1	12.1547	9.91014	13.2686	10.3439	2.88645	9.58171
Potri.001G428700	-0.892253	0.0080404	0.0253989	-0.0220825	0.962724	0.983504	-0.109119	0.734853	0.860934	-0.979289	0.0423833	0.104066	-0.405001	0.28753	0.469536	AT4G27190	NB-ARC domain-containing disease resistance protein	Q9T048	Disease resistance protein At4g27190 OS=Arabidopsis thaliana GN=At4g27190 PE=2 SV=1	19.1746	18.8833	23.9693	17.7778	9.57818	18.1025
Potri.001G428800	0.971031	0.0022382	0.00833171	0.167836	0.615701	0.779091	-0.154737	0.595896	0.764109	0.648458	0.0694519	0.156202	-0.315411	0.344159	0.533388	AT4G26090	NB-ARC domain-containing disease resistance protein			54.2553	60.9489	65.2148	48.7373	95.5369	52.408
Potri.001G429000	2.12488	0.00165415	0.00638678	0.192961	0.817811	0.910138	-0.687333	0.391798	0.583336	1.24459	0.0824468	0.179523	0.224741	0.810288	0.905893					5.45507	6.23573	4.06606	3.3876	14.7756	4.75147
Potri.001G429600	0.93726	0.00315782	0.011268	0.137065	0.688589	0.830819	-0.103599	0.73179	0.859016	0.696597	0.0500868	0.119499	-0.317873	0.343462	0.532634	AT4G27190	NB-ARC domain-containing disease resistance protein	O81825	Probable disease resistance protein At4g27220 OS=Arabidopsis thaliana GN=At4g27220 PE=2 SV=1	7.52258	8.27232	9.10454	7.00133	13.4068	7.30414
Potri.001G429900	1.47719	0.00195632	0.00740286	0.0316627	0.958637	0.981595	-0.0814772	0.877363	0.942131	1.36405	0.0161354	0.0461431	-0.443626	0.475561	0.66344					50.1867	51.3003	63.1052	47.4309	132.05	46.4003
Potri.001G430100	-2.16592	0.000107596	0.000555144	-0.316267	0.523516	0.705624	0.101595	0.810238	0.905866	-1.74806	0.00454808	0.0154962	-0.173734	0.723741	0.853896	AT3G20340				9.20545	7.39332	7.41288	9.87707	2.20101	6.57185
Potri.001G430200	-1.31767	0.00215486	0.00805877	-0.383229	0.349898	0.539607	0.0111667	0.974605	0.988877	-0.923275	0.0539361	0.127005	-0.103638	0.790785	0.894742	AT1G50670	OTU-like cysteine protease family protein	Q55BI3	Ubiquitin thioesterase OTU1 OS=Dictyostelium discoideum GN=yod1 PE=3 SV=1	13.568	10.4028	12.6499	13.6734	5.48553	11.773
Potri.001G430900	-1.36027	7.60063e-05	0.000405302	-0.209172	0.562288	0.737672	0.0317888	0.91753	0.962134	-1.11931	0.00437301	0.0149746	0.00100738	0.997772	0.999062	AT1G17220	Translation initiation factor 2, small GTP-binding protein	P57997	Translation initiation factor IF-2, chloroplastic OS=Phaseolus vulgaris GN=IF2CP PE=2 SV=1	41.7923	36.1517	42.8427	42.7233	16.6412	42.8726
Potri.001G431300	-0.603155	0.0874878	0.188325	0.610202	0.0839093	0.182091	-0.176831	0.577153	0.749522	-1.39019	0.000311043	0.00144413	-0.464667	0.193853	0.351063	AT1G78380	glutathione S-transferase TAU 19	Q03666	Probable glutathione S-transferase OS=Nicotiana tabacum PE=2 SV=1	20.6946	31.5898	22.7249	18.3074	12.052	16.4673
Potri.001G433600	-0.72814	0.248482	0.422424	-0.00486988	0.99253	0.996777	-1.10194	0.0401555	0.0995101	-1.82521	0.00308126	0.0110276	0.486508	0.378113	0.569329					16.179	16.1245	9.04504	7.53765	4.55034	12.6726
Potri.001G433700	-1.10357	0.000862915	0.00359031	-0.215632	0.517151	0.700159	-0.179024	0.535645	0.715833	-1.06697	0.00394327	0.0136828	0.00333887	0.991926	0.996513	AT4G27190	NB-ARC domain-containing disease resistance protein	Q9T048	Disease resistance protein At4g27190 OS=Arabidopsis thaliana GN=At4g27190 PE=2 SV=1	16.3176	14.0522	17.0706	14.4133	6.70743	17.1101
Potri.001G435400	-1.69305	0.000716311	0.00304203	-0.377788	0.426386	0.617506	0.224423	0.574089	0.747091	-1.09083	0.0525329	0.124272	-0.434604	0.341263	0.530249	AT3G20340				8.8567	6.81626	8.78872	10.3474	3.20017	6.50275
Potri.001G436400	-1.19271	0.000771107	0.00324813	-0.746104	0.0381663	0.0953929	-0.201518	0.509438	0.693506	-0.648128	0.107344	0.221744	-0.163515	0.644107	0.799853	AT1G17200	Uncharacterised protein family (UPF0497)	B9GHX8	CASP-like protein POPTRDRAFT_1070325 OS=Populus trichocarpa GN=POPTRDRAFT_1070325 PE=3 SV=1	23.4821	14.0003	17.4412	20.4209	8.93371	15.5724
Potri.001G436600	-0.388166	0.249314	0.423466	0.555268	0.113138	0.23121	-0.153603	0.622621	0.784293	-1.09704	0.00325173	0.0115624	-0.438543	0.214905	0.379274	AT1G78380	glutathione S-transferase TAU 19	Q03666	Probable glutathione S-transferase OS=Nicotiana tabacum PE=2 SV=1	24.6642	36.2426	25.4145	22.1732	16.9425	18.7529
Potri.001G442100	-1.14378	0.00169423	0.0065231	-0.042029	0.908025	0.95752	0.185724	0.556397	0.732912	-0.916022	0.0243004	0.0653048	0.248743	0.470268	0.658629	AT4G21390	S-locus lectin protein kinase family protein	O81906	G-type lectin S-receptor-like serine/threonine-protein kinase B120 OS=Arabidopsis thaliana GN=B120 PE=1 SV=1	17.2083	16.7142	19.6209	19.5725	8.85799	23.313
Potri.001G442600	1.63869	7.98141e-05	0.000423607	0.920759	0.0142669	0.0415467	-0.728382	0.0455368	0.110458	-0.0104466	0.980413	0.991463	1.1134	0.00388842	0.0135165	AT2G36840	ACT-like superfamily protein			19.6269	37.1559	15.7339	11.8464	36.8878	34.041
Potri.001G449100	1.53619	4.99594e-05	0.000276931	0.0631003	0.873882	0.940329	-0.033072	0.924972	0.965744	1.44002	0.000645847	0.00277403	1.38872	0.00153039	0.00596319	AT1G32860	Glycosyl hydrolase superfamily protein	Q8L868	Glucan endo-1,3-beta-glucosidase 11 OS=Arabidopsis thaliana GN=At1g32860 PE=1 SV=1	30.7907	32.1673	18.9373	30.0929	87.2776	49.5866
Potri.001G449600	-2.30163	2.08085e-10	2.75668e-09	-1.90868	1.53854e-07	1.34517e-06	0.19338	0.503083	0.687958	-0.199572	0.638119	0.79557	-0.649956	0.0560959	0.13118	AT5G42110				113.684	30.2781	125.368	129.991	26.3664	79.8972
Potri.001G450100	-1.03618	0.00478447	0.0161948	-0.328913	0.414399	0.605876	0.0709934	0.826853	0.91517	-0.63627	0.14644	0.283087	-0.382402	0.792604	0.895787	AT1G64720	Polyketide cyclase/dehydrase and lipid transport superfamily protein	Q9NQZ5	StAR-related lipid transfer protein 7, mitochondrial OS=Homo sapiens GN=STARD7 PE=1 SV=2	121.835	96.997	137.086	127.98	62.4053	105.167
Potri.001G450600	-1.50506	0.00284631	0.0102876	-1.13306	0.0555296	0.13009	0.676258	0.12468	0.249618	0.304257	0.634923	0.793273	-0.404143	0.37615	0.567285	AT1G32960	Subtilase family protein	O65351	Subtilisin-like protease OS=Arabidopsis thaliana GN=ARA12 PE=1 SV=1	1.60335	0.731042	2.35705	2.56213	0.902678	1.78119
Potri.001G450700	-1.11183	0.0082024	0.0258406	-0.956209	0.0275723	0.0726348	-0.208046	0.556652	0.733121	-0.363669	0.457846	0.647192	-0.0680164	0.858145	0.932078	AT3G61460	brassinosteroid-responsive RING-H2			20.2911	10.4582	19.9869	17.5662	8.12799	19.0665
Potri.001G450900	-0.790982	0.0101478	0.031039	-0.32675	0.321586	0.508522	0.123556	0.663409	0.81353	-0.340677	0.330848	0.518798	-0.151336	0.650891	0.804679	AT2G46800	zinc transporter of Arabidopsis thaliana	Q9ZT63	Metal tolerance protein 1 OS=Arabidopsis thaliana GN=MTP1 PE=1 SV=2	48.3367	38.5403	54.2927	52.6588	30.4342	48.886
Potri.001G451300	1.60947	0.00458939	0.0156187	1.3329	0.00579763	0.0191368	-1.19295	0.0330819	0.0846504	-0.916387	0.0627272	0.143761	1.54581	0.00236526	0.00874501	AT4G10500	2-oxoglutarate (2OG) and Fe(II)-dependent oxygenase superfamily protein	Q96330	Flavonol synthase/flavanone 3-hydroxylase OS=Arabidopsis thaliana GN=FLS1 PE=1 SV=1	2.48013	6.24767	1.59767	1.08483	3.31023	4.6647
Potri.001G451600	-2.23918	3.59605e-08	3.47069e-07	-0.350962	0.347279	0.53676	0.527361	0.090548	0.193618	-1.36086	0.00281449	0.0101865	-1.26868	0.0014462	0.00567269	AT4G10500	2-oxoglutarate (2OG) and Fe(II)-dependent oxygenase superfamily protein	Q05963	Naringenin,2-oxoglutarate 3-dioxygenase OS=Callistephus chinensis GN=FHT PE=2 SV=1	16.9896	13.3209	30.0235	24.487	5.1865	12.461
Potri.001G451900	2.64238	9.76152e-06	6.23624e-05	0.856994	0.162923	0.307369	-0.394204	0.551072	0.728566	1.39118	0.0106879	0.0324506	0.360202	0.57747	0.749764	AT4G10490	2-oxoglutarate (2OG) and Fe(II)-dependent oxygenase superfamily protein	P24397	Hyoscyamine 6-dioxygenase OS=Hyoscyamus niger GN=H6H PE=1 SV=1	1.39087	2.51922	1.48872	1.05832	6.60774	1.91093
Potri.001G452000	2.01455	0.116599	1	2.01315	0.00684962	0.0221167	-1.80387	0.16248	1	-1.80247	0.0136908	0.0401084	-0.971304	0.31367	1	AT2G36090	F-box family protein	Q9SIH5	Probable F-box protein At1g60180 OS=Arabidopsis thaliana GN=At2g36090 PE=2 SV=1	0.598101	2.41432	0.580038	0.1713	0.692145	0.295846
Potri.001G452100	1.42793	0.000375325	0.00170856	-0.185841	0.703973	0.841084	-0.153596	0.722185	0.852905	1.46018	0.00158744	0.00615894	0.331985	0.463612	0.652517	AT1G61570	translocase of the inner mitochondrial membrane 13	Q9XGY5	Mitochondrial import inner membrane translocase subunit Tim13 OS=Oryza sativa subsp. japonica GN=TIM13 PE=3 SV=2	6.35091	5.58332	6.15498	5.70952	15.3621	7.74755
Potri.001G452700	1.11676	0.00407916	0.0140933	1.25946	0.0024716	0.00908967	-0.0749899	0.854031	0.929906	-0.217693	0.584162	0.755023	0.171216	0.690301	0.831975	AT1G33060	NAC 014	Q7GCL7	NAC domain-containing protein 74 OS=Oryza sativa subsp. japonica GN=NAC74 PE=2 SV=1	2.63882	6.31749	2.56981	2.50516	5.43266	2.89362
Potri.001G453600	0.798425	0.0216628	0.0592572	-0.38231	0.333276	0.521491	0.235344	0.491265	0.677544	1.41608	0.000401955	0.00181668	-0.121032	0.756925	0.87467	AT5G09810	actin 7	P53492	Actin-7 OS=Arabidopsis thaliana GN=ACT7 PE=1 SV=1	20.7021	15.8828	23.9987	24.3702	42.3847	22.0675
Potri.001G454500	-0.998276	0.00658002	0.0213599	-0.643973	0.0769579	0.169818	0.0929431	0.75902	0.875946	-0.26136	0.532988	0.713615	-0.163056	0.656513	0.808695	AT1G76890	Duplicated homeodomain-like superfamily protein	Q9C882	Trihelix transcription factor GTL1 OS=Arabidopsis thaliana GN=GTL1 PE=1 SV=2	45.5954	29.1787	50.3931	48.6295	24.3438	45.0077
Potri.001G454900	0.643946	0.0765894	0.169164	-0.188704	0.661092	0.811908	0.246123	0.504188	0.688922	1.07877	0.0113854	0.0342598	0.193851	0.653358	0.806435	AT1G33265	Transmembrane proteins 14C			10.4577	9.1755	9.59963	12.403	19.3808	10.9802
Potri.001G459400	-1.09034	0.00539099	0.0179662	-0.640943	0.118304	0.239546	0.0991212	0.77189	0.88365	-0.350274	0.43917	0.629726	0.112353	0.768775	0.881811	AT5G23530	carboxyesterase 18	Q9LT10	Probable carboxylesterase 18 OS=Arabidopsis thaliana GN=CXE18 PE=2 SV=1	10.5343	6.75559	9.47924	11.2835	5.29932	10.247
Potri.001G462200	-1.07914	0.00159327	0.00617899	-1.35294	6.15753e-05	0.000334835	-0.550409	0.0542456	0.127604	-0.276607	0.473761	0.661813	-1.01402	0.00273377	0.00993034	AT1G30700	FAD-binding Berberine family protein	Q9SVG4	Reticuline oxidase-like protein OS=Arabidopsis thaliana GN=At4g20830 PE=1 SV=2	47.0443	18.4175	36.4116	32.1231	15.2042	18.0297
Potri.001G462300	-1.68234	0.000217681	0.00104833	-1.4296	0.000578809	0.00251602	-0.466266	0.158058	0.300322	-0.719002	0.166824	0.31299	-1.24452	0.00271539	0.00987173	AT1G30700	FAD-binding Berberine family protein	Q9SVG4	Reticuline oxidase-like protein OS=Arabidopsis thaliana GN=At4g20830 PE=1 SV=2	25.0762	9.30914	20.4186	18.1511	5.65547	8.61765
Potri.001G462400	-1.31981	0.000207371	0.00100356	-1.55779	7.80684e-06	5.08003e-05	-0.362911	0.206796	0.368578	-0.124926	0.758676	0.875739	-1.1934	0.000500732	0.00221099	AT1G30700	FAD-binding Berberine family protein	Q9SVG4	Reticuline oxidase-like protein OS=Arabidopsis thaliana GN=At4g20830 PE=1 SV=2	30.4302	10.3363	26.2922	23.6624	9.47888	11.4968
Potri.001G462500	-1.4169	0.000210946	0.00101911	-1.46102	8.33754e-05	0.000440696	-0.322764	0.279444	0.460077	-0.278645	0.528086	0.70948	-1.04124	0.00501242	0.0168635	AT1G30700	FAD-binding Berberine family protein	Q9SVG4	Reticuline oxidase-like protein OS=Arabidopsis thaliana GN=At4g20830 PE=1 SV=2	17.7824	6.45921	13.4255	14.2177	5.32474	6.52357
Potri.001G462600	-1.54622	6.05236e-07	4.80234e-06	-0.67626	0.0495615	0.118466	0.316294	0.293654	0.476627	-0.553662	0.11575	0.235434	-0.562979	0.119133	0.240869	AT1G01980	FAD-binding Berberine family protein	Q9SVG4	Reticuline oxidase-like protein OS=Arabidopsis thaliana GN=At4g20830 PE=1 SV=2	59.6338	37.3179	69.4306	74.2517	25.4243	46.9978
Potri.001G463100	-1.09306	0.0137046	0.0401432	-0.763769	0.119945	0.242155	0.301593	0.440367	0.630864	-0.0276966	0.958631	0.981594	-0.904504	0.0401747	0.0995498	AT2G34790	FAD-binding Berberine family protein	Q9SVG4	Reticuline oxidase-like protein OS=Arabidopsis thaliana GN=At4g20830 PE=1 SV=2	3.70523	2.18221	5.16038	4.56671	2.14072	2.75676
Potri.001G463200	-1.06938	0.00240583	0.00887668	-0.449818	0.216266	0.381054	0.388093	0.209824	0.37256	-0.231466	0.563687	0.738793	-0.164391	0.649249	0.803531	AT3G26710	cofactor assembly of complex C			55.9205	40.9413	63.3774	73.181	34.8726	56.552
Potri.001G463800	-0.388852	0.354338	0.544359	-1.74264	0.00236373	0.00873998	0.531114	0.194302	0.35168	1.8849	0.00117378	0.00471725	-0.846189	0.0468324	0.113048	AT2G34770	fatty acid hydroxylase 1	Q2LAM0	Fatty acid 2-hydroxylase OS=Rattus norvegicus GN=Fa2h PE=1 SV=2	13.245	3.95791	18.8943	19.1396	14.6176	10.51
Potri.001G466000	-0.797913	0.0720187	0.160909	-1.20393	0.0110085	0.0332841	0.301145	0.492302	0.678469	0.707165	0.139139	0.272013	-0.408423	0.410674	0.60219	AT5G56000	HEAT SHOCK PROTEIN 81.4	P36181	Heat shock cognate protein 80 OS=Solanum lycopersicum GN=HSC80 PE=2 SV=1	276.643	120.088	344.235	340.857	196.055	259.363
Potri.001G467300	-3.42007	7.57564e-09	8.0815e-08	-3.17165	4.09715e-06	2.80959e-05	0.305551	0.44508	0.635316	0.0571316	0.944121	1	-1.37239	0.00377725	0.0131784	AT5G56040	Leucine-rich receptor-like protein kinase family protein	C0LGR3	Probable LRR receptor-like serine/threonine-protein kinase At4g26540 OS=Arabidopsis thaliana GN=At4g26540 PE=1 SV=1	1.87523	0.20811	2.43955	2.31758	0.216516	0.942283
Potri.001G468100	-1.89344	2.171e-05	0.000129589	-0.395518	0.378238	0.56946	0.229629	0.5533	0.730391	-1.2683	0.0112347	0.0338715	-0.77515	0.232641	0.40236	AT4G26530	Aldolase superfamily protein	P46256	Fructose-bisphosphate aldolase, cytoplasmic isozyme 1 OS=Pisum sativum PE=2 SV=1	880.735	669.549	1156.06	1032.69	277.963	675.519
Potri.001G468300	-0.970979	0.0025007	0.00918313	-0.263562	0.433392	0.624242	0.156213	0.590344	0.759835	-0.551204	0.129426	0.257017	-0.194508	0.556513	0.733008	AT4G26500	chloroplast sulfur E	Q84W65	SufE-like protein, chloroplastic OS=Arabidopsis thaliana GN=EMB1374 PE=1 SV=2	25.9563	21.6223	26.5476	28.9246	14.7562	23.1992
Potri.001G468500	-0.523213	0.134516	0.264908	0.144679	0.676577	0.822651	-0.522057	0.0793485	0.174068	-1.18995	0.00242628	0.00894268	-1.03026	0.00327123	0.0116236	AT4G05030	Copper transport protein family			67.2469	74.3404	63.5266	46.8293	32.5848	31.1041
Potri.001G470000	1.22217	0.0137593	0.0402799	-0.10629	0.854313	0.930051	-0.231449	0.656688	0.808813	1.09701	0.0488322	0.117025	0.387961	0.487712	0.674381	AT5G23810	amino acid permease 7	Q9FF99	Probable amino acid permease 7 OS=Arabidopsis thaliana GN=AAP7 PE=1 SV=1	2.2876	2.12512	1.79979	1.94853	4.54585	2.3551
Potri.001G470500	0.51037	0.291829	0.474513	1.32184	0.0144107	0.0419034	0.635125	0.223904	0.391058	-0.176349	0.726173	0.855436	0.281739	0.595675	0.76394	AT5G56110	myb domain protein 103	Q8GWP0	Transcription factor MYB39 OS=Arabidopsis thaliana GN=MYB39 PE=2 SV=1	1.20908	3.02253	1.53348	1.87779	2.67475	1.86419
Potri.001G470700	-1.49752	0.0157457	0.0451932	-0.932054	0.213823	0.37784	0.844088	0.132087	0.261134	0.278619	0.726105	0.855393	0.477658	0.406422	0.597983	AT1G60950	2Fe-2S ferredoxin-like superfamily protein	P04669	Ferredoxin, chloroplastic OS=Silene pratensis GN=PETF PE=2 SV=1	2.30636	1.20879	3.18232	4.14022	1.4663	4.43131
Potri.001G471200	1.42904	0.000398927	0.00180442	0.607705	0.118628	0.240064	-0.291711	0.379438	0.570686	0.529628	0.241387	0.413502	0.464878	0.246641	0.420133	AT5G53300	ubiquitin-conjugating enzyme 10	P35135	Ubiquitin-conjugating enzyme E2-17 kDa OS=Solanum lycopersicum PE=2 SV=1	132.486	201.886	114.729	108.232	291.434	158.348
Potri.001G471300	1.03481	0.0137031	0.0401395	-0.241901	0.666863	0.815926	0.323265	0.495756	0.681526	1.59998	0.00195236	0.00738998	0.0573447	0.910696	0.95883	AT1G55690	Sec14p-like phosphatidylinositol transfer family protein	Q10137	Sec14 cytosolic factor OS=Schizosaccharomyces pombe (strain 972 / ATCC 24843) GN=sec14 PE=2 SV=1	3.63603	3.07474	4.8317	4.54925	9.3207	5.02762
Potri.001G471700	-1.00592	0.00814479	0.0256839	-0.367239	0.355769	0.545897	0.201574	0.546288	0.724657	-0.437112	0.317291	0.503669	-0.160002	0.692702	0.833594	AT5G56180	actin-related protein 8	Q9FKT0	Actin-related protein 8 OS=Arabidopsis thaliana GN=ARP8 PE=2 SV=1	23.8756	18.5099	24.4736	27.4557	13.6716	21.9045
Potri.002G004000	1.62241	6.55397e-06	4.32658e-05	1.32561	0.000260076	0.00122993	-0.178998	0.544048	0.722807	0.117804	0.777779	0.887136	0.186003	0.578323	0.750425	AT1G76490	hydroxy methylglutaryl CoA reductase 1	P29057	3-hydroxy-3-methylglutaryl-coenzyme A reductase 1 OS=Hevea brasiliensis GN=HMGR1 PE=2 SV=1	23.3051	58.4116	25.4736	20.5858	63.3813	28.979
Potri.002G004500	0.980642	0.248718	0.422721	1.98054	0.000405542	0.00183121	-1.55038	0.0590922	0.136909	-2.55027	2.2333e-05	0.000132985	0.222593	0.755208	0.873622	AT2G33590	NAD(P)-binding Rossmann-fold superfamily protein	Q9S9N9	Cinnamoyl-CoA reductase 1 OS=Arabidopsis thaliana GN=CCR1 PE=1 SV=1	1.203	4.74753	0.921916	0.41073	0.810512	1.07572
Potri.002G004900	0.447823	0.348885	0.538506	1.5405	0.000937682	0.0038659	-0.0960447	0.840455	0.922615	-1.18872	0.0108451	0.0328603	0.223229	0.641928	0.798297	AT3G57710	Protein kinase superfamily protein	O64798	Inactive serine/threonine-protein kinase At1g67470 OS=Arabidopsis thaliana GN=At1g67470 PE=2 SV=1	2.5562	7.43584	2.7697	2.39157	3.26205	3.23319
Potri.002G005500	0.71664	0.0292239	0.0762743	1.00679	0.00274828	0.00997654	-0.127142	0.656127	0.808417	-0.417297	0.263918	0.441465	0.392196	0.243013	0.415565	AT1G76430	phosphate transporter 1;9	Q9S735	Probable inorganic phosphate transporter 1-9 OS=Arabidopsis thaliana GN=PHT1-9 PE=2 SV=1	28.344	56.9556	21.3179	25.953	42.6499	27.9774
Potri.002G006100	-2.11428	1.93647e-10	2.57601e-09	-0.734431	0.0350647	0.0888713	0.404799	0.1628	0.307193	-0.975054	0.0111515	0.0336564	-0.257253	0.439835	0.630356	AT1G42550	plastid movement impaired1			15.1698	9.11786	16.7616	20.0833	4.63845	14.0241
Potri.002G007100	-1.10017	0.001369	0.00540475	-1.20029	0.00121844	0.00487564	0.133382	0.688284	0.830617	0.233501	0.540141	0.71957	-0.272906	0.487618	0.674301	AT1G42970	glyceraldehyde-3-phosphate dehydrogenase B subunit	P12859	Glyceraldehyde-3-phosphate dehydrogenase B, chloroplastic OS=Pisum sativum GN=GAPB PE=2 SV=2	227.562	99.0323	243.128	249.604	116.431	201.225
Potri.002G007300	-2.54784	0.000179032	0.000879137	-1.78271	0.0638936	1	1.66824	0.00272925	0.00991604	0.903109	0.384425	1	-0.939581	0.0826692	0.179912	AT5G24318	O-Glycosyl hydrolases family 17 protein	Q8VYE5	Glucan endo-1,3-beta-glucosidase 12 OS=Arabidopsis thaliana GN=At4g29360 PE=1 SV=1	0.646157	0.187797	2.55541	2.05367	0.351198	1.33235
Potri.002G009400	0.616351	0.393996	1	2.65018	1.46668e-07	1.28654e-06	-1.15593	0.0928854	0.197617	-3.18976	7.16259e-09	7.66769e-08	0.174899	0.788142	1	AT1G76360	Protein kinase superfamily protein	P46573	Protein kinase APK1B, chloroplastic OS=Arabidopsis thaliana GN=APK1B PE=2 SV=2	1.03374	6.48925	0.697745	0.463917	0.711181	0.787674
Potri.002G010100	-0.427993	0.332023	0.520103	-0.975221	0.0106134	0.0322552	0.364314	0.243586	0.416293	0.911541	0.0642823	0.146653	-0.303074	0.420743	0.612063	AT2G30600	BTB/POZ domain-containing protein	Q8LEV3	BTB/POZ domain-containing protein At2g30600 OS=Arabidopsis thaliana GN=At2g30600/At2g30610 PE=2 SV=1	28.3974	14.4447	29.0585	36.5551	27.1712	23.5526
Potri.002G010700	-1.10277	0.00249631	0.0091689	0.298349	0.414099	0.605583	0.340856	0.284394	0.465874	-1.06026	0.00906446	0.0281621	-0.689319	0.109224	0.224819	AT3G26040	HXXXD-type acyl-transferase family protein	Q94FT4	Salutaridinol 7-O-acetyltransferase OS=Papaver somniferum GN=SALAT PE=1 SV=1	10.7844	13.262	12.44	13.6586	6.35975	7.7146
Potri.002G010900	-0.919319	0.00903268	0.0280772	-0.082373	0.824365	0.913794	0.164479	0.608291	0.773536	-0.672467	0.0914588	0.195177	0.068174	0.85449	0.930145	AT5G42310	Pentatricopeptide repeat (PPR-like) superfamily protein	Q8L844	Pentatricopeptide repeat-containing protein At5g42310, mitochondrial OS=Arabidopsis thaliana GN=At5g42310 PE=2 SV=1	19.9038	18.7992	19.1416	22.3074	11.7952	20.0678
Potri.002G013200	0.326908	0.367299	0.558069	1.88182	9.55876e-06	6.11742e-05	0.328957	0.305247	0.490002	-1.22595	0.00735901	0.0235285	-0.0180274	0.960082	0.982263	AT1G20450	Dehydrin family protein			68.4105	252.119	55.8313	85.9308	107.785	55.138
Potri.002G014000	3.37097	1.58096e-13	3.08271e-12	-2.16433	3.36763e-05	0.000193437	-1.35834	0.0017974	0.00687138	4.17696	1.04361e-14	2.3279e-13	-3.4406	1	1	AT1G76140	Prolyl oligopeptidase family protein	P48147	Prolyl endopeptidase OS=Homo sapiens GN=PREP PE=1 SV=2	5.42548	1.21035	14.3152	2.1161	21.8927	1.31848
Potri.002G014600	2.42774	0.0134338	0.0394656	0.694981	0.507795	1	-0.0426537	0.971415	1	1.69011	0.0358816	0.0905992	0.753397	0.523266	1					0.343118	0.555461	0.327087	0.333122	1.79237	0.551389
Potri.002G014700	1.0879	0.00644747	0.0209862	2.1295	2.88494e-05	0.000167989	-0.612949	0.224521	0.391857	-1.65455	4.40981e-05	0.000247229	0.286767	0.526303	0.707966	AT4G35750	SEC14 cytosolic factor family protein / phosphoglyceride transfer family protein	Q7JUR6	Protein GDAP2 homolog OS=Drosophila melanogaster GN=CG18812 PE=2 SV=1	13.0444	57.0778	9.56869	8.52919	18.13	11.6729
Potri.002G015900	1.02564	0.00393693	0.0136637	0.38336	0.275968	0.455996	-0.517289	0.108152	0.223068	0.12499	0.744172	0.866761	0.447574	0.225591	0.393263	AT5G27280	Zim17-type zinc finger protein			62.2959	81.2572	50.1631	43.5251	88.611	68.4097
Potri.002G016000	-1.5138	0.000716084	0.00304119	-1.15294	0.0105118	0.0319907	0.598177	0.143876	0.279235	0.237316	0.625	0.786025	-0.401025	0.454426	0.644014	AT1G76100	plastocyanin 1	P11970	Plastocyanin B, chloroplastic OS=Populus nigra GN=PETE PE=1 SV=2	1075.85	483.817	1309.92	1628.62	570.323	992.027
Potri.002G016100	-1.47907	0.00294442	0.0105965	-0.804375	0.11168	0.228842	0.083961	0.837861	0.921214	-0.590731	0.307275	0.492328	-0.567393	0.241627	0.413806	AT4G35790	phospholipase D delta	Q9C5Y0	Phospholipase D delta OS=Arabidopsis thaliana GN=PLDDELTA PE=1 SV=2	2.34815	1.34457	2.45565	2.48886	0.892805	1.65716
Potri.002G016200	0.229479	0.530364	0.711398	0.420486	0.280585	0.461444	-0.40167	0.258332	0.434633	-0.592677	0.137619	0.269678	0.947252	0.0114777	0.0344965	AT2G16980	Major facilitator superfamily protein	P70187	Hippocampus abundant transcript 1 protein OS=Mus musculus GN=Hiat1 PE=2 SV=3	6.91227	9.25123	5.48305	5.23246	6.1346	10.5724
Potri.002G017200	5.17516	0	0	4.66959	0	0	-0.717421	0.252395	0.427303	-0.211843	0.69052	0.832125	2.28844	1.11822e-05	7.06262e-05	AT1G60420	DC1 domain-containing protein	Q0JIL1	Probable nucleoredoxin 2 OS=Oryza sativa subsp. japonica GN=Os01g0794400 PE=2 SV=1	2.70616	68.8713	2.35208	1.64584	59.4658	11.4905
Potri.002G018300	2.83249	7.89025e-08	7.22358e-07	-0.2852	0.479896	0.667389	-0.359162	0.272678	0.452044	2.75853	1.8151e-06	1.3261e-05	0.2327	0.5321	0.712862	AT4G39330	cinnamyl alcohol dehydrogenase 9	Q7XWU3	Probable cinnamyl alcohol dehydrogenase 6 OS=Oryza sativa subsp. japonica GN=CAD6 PE=2 SV=2	19.03	15.6165	15.6239	14.8361	105.678	18.3586
Potri.002G018400	0.89457	0.0107301	0.0325606	-0.311122	0.450171	0.640053	-0.497668	0.161249	0.304938	0.708023	0.082698	0.179963	1.12752	0.00416877	0.0143624	AT2G17770	basic region/leucine zipper motif 27			9.05867	7.30143	5.30607	6.41581	11.9274	11.5928
Potri.002G019700	-1.8672	5.28326e-09	5.76465e-08	-1.67516	1.04902e-06	7.98953e-06	0.532769	0.072871	0.162456	0.340734	0.347951	0.537488	-0.221818	0.512614	0.696258	AT3G21570				67.1274	21.0196	62.876	97.1134	26.6193	53.9152
Potri.002G019800	-1.09397	0.0021172	0.00793486	-0.949082	0.0110579	0.0334115	-0.371675	0.256061	0.431834	-0.516559	0.195357	0.353131	-0.246554	0.482783	0.669963	AT1G20080	Calcium-dependent lipid-binding (CaLB domain) family protein	Q5M7N9	Extended synaptotagmin-3 OS=Xenopus tropicalis GN=esyt3 PE=2 SV=1	65.4642	33.908	59.9663	50.5962	23.7029	50.546
Potri.002G020400	-0.66567	0.167611	0.314111	-0.850736	0.0975063	0.205418	-0.156714	0.712896	0.846916	0.0283513	0.959706	0.98209	-1.53082	0.00644841	0.0209887	AT4G38660	Pathogenesis-related thaumatin superfamily protein	P50699	Thaumatin-like protein OS=Arabidopsis thaliana GN=At1g18250 PE=2 SV=2	3.53055	1.9577	3.02506	3.16714	1.99655	1.04692
Potri.002G020700	0.665606	0.10445	0.216965	1.65348	1.10668e-05	6.99568e-05	-0.343339	0.342592	0.531699	-1.33121	0.00163803	0.00633165	0.153876	0.725415	0.854956	AT2G17880	Chaperone DnaJ-domain superfamily protein	Q9FYB5	Chaperone protein dnaJ 11, chloroplastic OS=Arabidopsis thaliana GN=ATJ11 PE=1 SV=2	11.8889	37.4014	6.80837	9.37102	14.8646	7.57468
Potri.002G020800	0.793029	0.0332632	0.0850405	1.31683	0.000327993	0.00151441	-0.495424	0.137942	0.270175	-1.01923	0.0112368	0.0338769	-0.294327	0.459399	0.648644	AT2G17880	Chaperone DnaJ-domain superfamily protein	Q9FYB5	Chaperone protein dnaJ 11, chloroplastic OS=Arabidopsis thaliana GN=ATJ11 PE=1 SV=2	20.7013	51.5709	13.0853	14.6846	25.4441	10.6705
Potri.002G021800	-0.89959	0.0092922	0.0287693	0.185101	0.596347	0.764449	-0.0608029	0.843038	0.924026	-1.14549	0.00285308	0.010309	-0.552663	0.135885	0.267019	AT1G20010	tubulin beta-5 chain	Q9ZRB0	Tubulin beta-3 chain OS=Triticum aestivum GN=TUBB3 PE=2 SV=1	10.3132	11.725	11.0825	9.88755	5.30011	7.55564
Potri.002G022100	1.09384	0.00478547	0.0161978	-0.585332	0.226441	0.394377	-0.122507	0.764133	0.879044	1.55667	0.000851786	0.00354908	-0.342642	0.445834	0.636026	AT5G42146				13.2401	8.82445	13.1246	12.1622	25.9592	10.35
Potri.002G022600	2.04046	8.04026e-07	6.24622e-06	0.808871	0.0404686	0.100154	-0.866688	0.0204681	0.0564731	0.364901	0.398774	0.590356	0.186075	0.634618	0.793055	AT1G75750	GAST1 protein homolog 1	Q93X17	Snakin-2 OS=Solanum tuberosum GN=SN2 PE=1 SV=1	36.5733	64.0706	31.7363	20.057	82.5097	36.1053
Potri.002G023200	-1.19432	0.00813126	0.0256474	0.116111	0.788477	0.893405	0.00898611	0.981796	0.992067	-1.30144	0.00736428	0.0235432	-0.37912	0.372338	0.563322	AT1G75710	C2H2-like zinc finger protein			4.51252	4.89071	4.66614	4.54072	1.98426	3.58782
Potri.002G023600	-1.03817	0.00423859	0.0145715	-0.347645	0.341362	0.530356	0.189468	0.546691	0.724984	-0.501053	0.219418	0.385173	-0.510414	0.259893	0.43655	AT1G75690	DnaJ/Hsp40 cysteine-rich domain superfamily protein	Q8GSJ6	Protein disulfide-isomerase LQY1 OS=Arabidopsis thaliana GN=LQY1 PE=1 SV=1	141.087	110.875	165.623	160.887	78.3435	116.271
Potri.002G024200	-1.11565	0.00467948	0.0158855	-1.34209	0.00267218	0.0097332	0.428135	0.226248	0.394124	0.654574	0.172418	0.321013	-0.426985	0.250508	0.424966	AT1G19920	Pseudouridine synthase/archaeosine transglycosylase-like family protein	Q43870	ATP sulfurylase 2 OS=Arabidopsis thaliana GN=APS2 PE=1 SV=1	6.08632	2.40073	7.87587	8.1891	3.77912	5.85818
Potri.002G025500	-1.03953	0.0031684	0.0113014	-1.22253	0.000806496	0.00338057	-0.405311	0.179927	0.331678	-0.222319	0.585159	0.755808	0.420173	0.238311	0.40961	AT4G31500	cytochrome P450, family 83, subfamily B, polypeptide 1	O65782	Cytochrome P450 83B1 OS=Arabidopsis thaliana GN=CYP83B1 PE=1 SV=1	18.3917	7.88143	13.6064	13.8871	6.75586	18.2065
Potri.002G026300	-1.35403	0.00229219	0.00850778	-0.981695	0.0269032	0.0711526	-0.205757	0.569563	0.743496	-0.578097	0.259677	0.436285	0.546654	0.173554	0.322634	AT4G31500	cytochrome P450, family 83, subfamily B, polypeptide 1	O65782	Cytochrome P450 83B1 OS=Arabidopsis thaliana GN=CYP83B1 PE=1 SV=1	6.30837	3.19446	4.80031	5.46988	2.1398	7.01178
Potri.002G026500	-1.17117	0.00271515	0.00987093	-1.00923	0.00901545	0.0280312	-0.448548	0.161141	0.30478	-0.61049	0.171647	0.319911	0.473297	0.206494	0.368181	AT4G31500	cytochrome P450, family 83, subfamily B, polypeptide 1	O65782	Cytochrome P450 83B1 OS=Arabidopsis thaliana GN=CYP83B1 PE=1 SV=1	13.4965	6.70523	8.81185	9.88998	4.39175	12.2333
Potri.002G027000	-1.29532	0.0387065	0.0965139	-2.38483	1	1	0.188666	0.715275	0.84844	1.27818	1	1	-1.01589	0.063457	0.145121	AT1G75620	glyoxal oxidase-related protein	I1S2N3	Galactose oxidase OS=Gibberella zeae (strain PH-1 / ATCC MYA-4620 / FGSC 9075 / NRRL 31084) GN=GAOA PE=3 SV=1	1.58181	0.302865	2.66928	1.80281	0.734549	1.32002
Potri.002G028200	1.58226	0.012663	0.0375236	1.18107	0.0420641	0.103416	-0.527579	0.422526	0.613763	-0.126388	0.819746	0.911219	2.30398	0.0108774	0.0329442	AT1G75540	salt tolerance homolog2	Q9LQZ7	Probable salt tolerance-like protein At1g75540 OS=Arabidopsis thaliana GN=At1g75540 PE=1 SV=1	1.15247	2.61315	0.319177	0.799486	2.39396	1.57616
Potri.002G029300	2.91219	1.57108e-07	1.37163e-06	0.495827	0.27221	0.451494	-0.591849	0.227481	0.395722	1.82452	0.000466225	0.00207451	1.67286	0.00084337	0.00351774	AT2G16430	purple acid phosphatase 10	Q9SDZ9	Purple acid phosphatase 2 OS=Ipomoea batatas GN=PAP2 PE=1 SV=1	2.77877	3.91843	1.65414	1.84369	13.8786	5.27414
Potri.002G029900	-1.08807	0.00309908	0.011084	-0.0324979	0.932909	0.96955	0.321933	0.328024	0.515696	-0.733637	0.0803489	0.175822	-0.0726558	0.859066	0.932582	AT1G75460	ATP-dependent protease La (LON) domain protein			232.322	227.148	230.858	290.404	136.603	219.52
Potri.002G030500	-0.904539	0.10283	0.214272	-0.280052	0.62892	0.788909	0.28063	0.567447	0.741793	-0.343857	0.5878	1	1.77881	0.000737537	0.00312194	AT1G75450	cytokinin oxidase 5	Q67YU0	Cytokinin dehydrogenase 5 OS=Arabidopsis thaliana GN=CKX5 PE=2 SV=1	1.0147	0.835667	0.691811	1.23258	0.658449	2.3739
Potri.002G032500	1.73755	0.00057603	0.00250528	0.863354	0.0387569	0.0966181	-0.962694	0.00565569	0.0187295	-0.0884996	0.873342	0.940046	0.246371	0.563102	0.738322	AT1G19660	Wound-responsive family protein			91.8758	167.146	55.355	47.1413	157.201	65.6632
Potri.002G032900	-1.65963	8.83035e-08	8.02044e-07	-0.833096	0.0129683	0.0382943	0.282407	0.326879	0.514429	-0.54413	0.124865	0.249903	-0.151663	0.656967	0.809009	AT1G22100	Inositol-pentakisphosphate 2-kinase family protein	Q93YN9	Inositol-pentakisphosphate 2-kinase OS=Arabidopsis thaliana GN=IPK1 PE=1 SV=1	38.3537	21.5288	43.9212	46.6467	14.7646	39.5384
Potri.002G033000	-1.83202	2.38932e-05	0.00014144	-0.653705	0.115699	0.23535	0.337855	0.33008	0.517952	-0.840461	0.0864832	0.186585	0.82368	0.0241999	0.0650747	AT1G19630	cytochrome P450, family 722, subfamily A, polypeptide 1	Q05JG2	Abscisic acid 8'-hydroxylase 1 OS=Oryza sativa subsp. japonica GN=CYP707A5 PE=2 SV=1	6.51238	4.13956	6.49937	8.23084	2.3118	11.5033
Potri.002G033100	-1.33316	0.000602253	0.00260658	-0.359341	0.339215	0.528001	0.016702	0.958879	0.981708	-0.957117	0.0270623	0.0715071	0.263566	0.464359	0.653214	AT5G66440				14.921	11.6312	12.6552	15.0947	5.99106	15.1918
Potri.002G033400	1.84768	7.16782e-08	6.60454e-07	0.9821	0.00424955	0.0146045	-0.300986	0.292231	0.474982	0.564596	0.150201	0.288729	0.189354	0.580481	0.752106	AT1G27680	ADPGLC-PPase large subunit	P55233	Glucose-1-phosphate adenylyltransferase large subunit, chloroplastic/amyloplastic OS=Beta vulgaris GN=AGPS1 PE=2 SV=1	21.7372	42.9383	24.367	17.644	63.5046	27.7846
Potri.002G033600	3.62985	1	1	0.250113	0.563013	0.73825	-1.86103	3.43695e-05	0.000197055	1.51871	1	1	2.33197	8.79461e-07	6.78651e-06	AT5G42800	dihydroflavonol 4-reductase	Q9XES5	Bifunctional dihydroflavonol 4-reductase/flavanone 4-reductase OS=Malus domestica GN=DFR PE=1 SV=1	23.6639	28.1435	9.65036	6.51419	80.6405	48.5888
Potri.002G035000	-0.337963	0.730599	1	-3.00915	0.00774993	0.0246052	-1.8763	0.0261988	0.0695801	0.794884	0.520221	1	2.56297	0.00775598	0.024622	AT1G75250	RAD-like 6			1.78351	0.221529	0.408885	0.485794	0.38434	2.41619
Potri.002G036300	-1.04357	0.0106831	0.032438	-0.826212	0.0861545	0.186008	0.583069	0.112561	0.230273	0.365709	0.476518	0.664323	-0.208584	0.638733	0.796012	AT1G03905	P-loop containing nucleoside triphosphate hydrolases superfamily protein	Q3EDJ0	ABC transporter I family member 19 OS=Arabidopsis thaliana GN=ABCI19 PE=2 SV=1	17.6254	9.94087	21.4578	26.4034	12.809	18.5692
Potri.002G038800	0.776468	0.0370786	0.0931214	-0.394192	0.282799	0.464017	0.0391511	0.905478	0.956277	1.20981	0.00287181	0.0103683	-0.204529	0.579603	0.751427	AT2G31200	actin depolymerizing factor 6	Q8SAG3	Actin-depolymerizing factor OS=Vitis vinifera PE=2 SV=1	112.494	85.5986	113.527	115.589	197.996	98.5214
Potri.002G039000	2.02021	0.00529016	0.0176738	0.43403	0.501917	0.686926	-0.945203	0.207858	0.369978	0.640981	0.298019	0.481697	1.27474	0.0803298	0.175789	AT3G23240	ethylene response factor 1	Q8LDC8	Ethylene-responsive transcription factor 1B OS=Arabidopsis thaliana GN=ERF1B PE=1 SV=2	1.26848	1.71372	0.760913	0.658793	2.67235	1.84106
Potri.002G039100	2.72274	0.00347825	0.0122642	2.06533	0.00282073	0.0102065	-1.21105	0.230799	1	-0.553645	0.331548	0.51958	0.573369	0.511809	1	AT3G23240	ethylene response factor 1	Q8LDC8	Ethylene-responsive transcription factor 1B OS=Arabidopsis thaliana GN=ERF1B PE=1 SV=2	0.734357	3.07351	0.513625	0.317209	2.09397	0.764271
Potri.002G040700	-2.31912	7.80254e-07	6.07518e-06	-2.74853	7.00753e-07	5.50054e-06	0.217409	0.543472	0.722313	0.646818	0.305993	0.490867	-0.802177	0.0416895	0.102654	AT1G06650	2-oxoglutarate (2OG) and Fe(II)-dependent oxygenase superfamily protein	Q84MB3	1-aminocyclopropane-1-carboxylate oxidase homolog 1 OS=Arabidopsis thaliana GN=At1g06620 PE=2 SV=1	7.27544	1.0826	9.58063	8.45875	1.69504	5.49433
Potri.002G045000	-1.8371	2.93216e-06	2.06456e-05	-0.590453	0.099733	0.20913	-0.136854	0.652986	0.806168	-1.3835	0.00152092	0.00593033	-0.485402	0.172144	0.320623	AT5G43700	AUX/IAA transcriptional regulator family protein	O24542	Auxin-induced protein 22D OS=Vigna radiata var. radiata GN=AUX22D PE=2 SV=1	18.9045	12.5551	17.8988	17.1936	4.81223	12.7851
Potri.002G045100	-0.452046	0.175505	0.325417	-1.05395	0.00380703	0.0132692	0.430461	0.169916	0.317427	1.03237	0.00682506	0.0220478	0.165948	0.633377	0.792168	AT1G47720	Primosome PriB/single-strand DNA-binding	Q9SX99	Protein OSB1, mitochondrial OS=Arabidopsis thaliana GN=OSB1 PE=1 SV=1	26.168	12.6037	27.1958	35.2657	25.7794	30.511
Potri.002G046200	4.12611	0.123783	1	4.33118	8.11464e-05	0.000429989	-2.57743	0.355784	1	-2.7825	1	1	1.45882	0.460549	1	AT2G38830	Ubiquitin-conjugating enzyme/RWD-like protein	Q9LHG8	Protein ELC OS=Arabidopsis thaliana GN=ELC PE=1 SV=1	0.26032	5.2399	0.117388	0.0436138	0.761568	0.32268
Potri.002G047500	0.826039	0.0513862	0.122045	1.28174	0.0110973	0.0335144	0.699493	0.137352	0.269268	0.243795	0.597181	0.765083	0.439439	0.394458	0.586014	AT3G63380	ATPase E1-E2 type family protein / haloacid dehalogenase-like hydrolase family protein	Q9LY77	Calcium-transporting ATPase 12, plasma membrane-type OS=Arabidopsis thaliana GN=ACA12 PE=2 SV=1	0.755876	1.83777	0.747338	1.22749	2.17611	1.01345
Potri.002G050800	1.42074	0.00146194	0.00572709	1.77182	0.000287131	0.00134408	0.522298	0.287937	0.470007	0.171224	0.699267	0.837963	-0.155421	0.767127	0.880834	AT3G22550	Protein of unknown function (DUF581)			3.00835	10.273	3.955	4.32071	11.5676	3.55107
Potri.002G054100	1.69768	0.000263838	0.00124587	-0.491433	0.223688	0.390771	-0.464362	0.174358	0.323782	1.72475	0.000766428	0.00323048	0.642548	0.107435	0.221893	AT4G09820	basic helix-loop-helix (bHLH) DNA-binding superfamily protein	Q9FT81	Transcription factor TT8 OS=Arabidopsis thaliana GN=TT8 PE=1 SV=2	12.9886	9.23905	14.4845	9.41405	30.5372	22.6115
Potri.002G054400	0.708443	0.052639	0.124479	-0.70501	0.110377	0.226708	-0.365916	0.300345	0.484388	1.04754	0.0203274	0.0561452	0.923672	0.0144177	0.0419208	AT5G19160	TRICHOME BIREFRINGENCE-LIKE 11			7.97058	4.88946	6.24171	6.18498	10.1065	11.8401
Potri.002G055100	2.47768	1.92778e-07	1.65898e-06	0.0405614	0.92126	0.963949	-0.958143	0.0221829	0.0604582	1.47897	0.00159089	0.0061708	1.80422	1.5019e-05	9.25223e-05	AT3G59030	MATE efflux family protein	Q9LYT3	Protein TRANSPARENT TESTA 12 OS=Arabidopsis thaliana GN=TT12 PE=2 SV=1	10.5432	10.8439	7.76432	5.4268	30.2273	27.1161
Potri.002G055300	0.886952	0.0167573	0.047655	1.41354	0.000340051	0.00156417	-0.0730612	0.843738	0.924408	-0.599648	0.128683	0.255863	0.369515	0.358528	0.548828	AT3G59050	polyamine oxidase 3	Q9SKX5	Probable polyamine oxidase 2 OS=Arabidopsis thaliana GN=PAO2 PE=2 SV=1	6.44319	17.164	5.61257	6.12502	11.3268	7.25099
Potri.002G056300	-0.897313	0.00447744	0.0152866	-0.0894175	0.789653	0.894079	0.334532	0.246899	0.420449	-0.473363	0.186744	0.341247	-0.0848887	0.816937	0.90965	AT1G03600	photosystem II family protein	Q9LR64	Thylakoid lumenal protein At1g03610, chloroplastic OS=Arabidopsis thaliana GN=At1g03600 PE=1 SV=1	76.6381	72.0323	73.1305	96.6382	51.8837	68.9516
Potri.002G056400	2.16371	4.39151e-08	4.18223e-07	1.76732	4.90379e-06	3.31463e-05	-0.828569	0.0357767	0.0903789	-0.432186	0.264611	0.442322	0.103311	0.810848	0.906219					13.7487	46.8037	8.95832	7.74174	34.688	9.62335
Potri.002G056800	-1.52509	5.19543e-05	0.000286983	-1.2446	0.00209625	0.00786588	0.499511	0.138967	0.271748	0.219017	0.616969	0.780065	-0.26925	0.499895	0.685164	AT5G17230	PHYTOENE SYNTHASE	Q9SSU8	Phytoene synthase, chloroplastic OS=Daucus carota GN=PSY PE=2 SV=1	99.5525	42.0136	138.236	140.741	48.9014	114.702
Potri.002G057400	0.20086	0.56522	0.740021	0.908424	0.01291	0.0381471	0.261403	0.377188	0.568365	-0.44616	0.276169	0.456237	-0.0215626	0.952026	0.978536	AT1G06570	phytoene desaturation 1	P93836	4-hydroxyphenylpyruvate dioxygenase OS=Arabidopsis thaliana GN=HPD PE=1 SV=2	43.5099	81.6678	51.2129	52.1529	59.9437	50.4532
Potri.002G060100	-0.911707	0.158696	0.301238	-0.528398	0.453302	0.642975	0.0462533	0.939803	0.972792	-0.337055	0.646386	0.801493	-1.66753	0.0116693	0.0349885	AT3G58850	phy rapidly regulated 2			2.11879	1.46901	3.2743	2.18782	1.16295	1.03072
Potri.002G060300	0.113279	0.79856	0.899229	-1.51059	0.00530069	0.0177042	0.0402465	0.912664	0.959784	1.66411	0.00527943	0.0176426	-0.388723	0.359704	0.550072	AT2G42860				9.63119	3.38024	11.1098	9.90365	10.7126	8.48573
Potri.002G061300	0.126379	0.747364	0.868755	1.00665	0.0118261	0.0353928	-0.0602658	0.864969	0.935686	-0.940535	0.0301782	0.0783626	0.0474399	0.907836	0.957428	AT1G34190	NAC domain containing protein 17	Q84K00	NAC domain-containing protein 78 OS=Arabidopsis thaliana GN=NAC078 PE=2 SV=2	10.3736	20.8429	9.45385	9.94915	10.86	9.76989
Potri.002G063500	0.848808	0.0267756	0.0708686	1.20955	0.00125232	0.00499578	-0.0565975	0.860387	0.933273	-0.417342	0.330385	0.518288	0.631463	0.109701	0.225602	AT1G71710	DNAse I-like superfamily protein	Q84MA2	Type I inositol 1,4,5-trisphosphate 5-phosphatase 1 OS=Arabidopsis thaliana GN=IP5P1 PE=1 SV=2	29.0798	67.2518	26.7962	27.9611	50.3583	41.511
Potri.002G065400	-0.0482183	0.905959	0.956515	0.613696	0.121264	0.244245	-0.403025	0.28732	0.469304	-1.06494	0.0120667	0.0360069	-0.0288744	0.944333	0.97494	AT5G42440	Protein kinase superfamily protein	Q9LYN8	Leucine-rich repeat receptor protein kinase EXS OS=Arabidopsis thaliana GN=EXS PE=1 SV=1	5.49117	8.40245	4.74502	4.15281	4.01631	4.651
Potri.002G065600	1.70244	0.0521275	0.123487	1.76959	0.0159424	0.0456723	-0.293391	0.759438	1	-0.360543	0.563471	0.738616	0.646517	0.548993	1	AT2G33710	Integrase-type DNA-binding superfamily protein	Q70II3	Ethylene-responsive transcription factor ERF110 OS=Arabidopsis thaliana GN=ERF110 PE=2 SV=2	0.3353	1.14323	0.232018	0.273598	0.890428	0.363197
Potri.002G066600	-0.999893	0.00187358	0.00712739	-1.13936	0.000754061	0.00318398	-0.161293	0.57338	0.746538	-0.0218239	0.952759	0.978887	-0.530521	0.111682	0.228846	AT2G21770	cellulose synthase A9	Q94JQ6	Cellulose synthase A catalytic subunit 6 [UDP-forming] OS=Arabidopsis thaliana GN=CESA6 PE=1 SV=2	12.9308	5.87007	11.1253	11.563	5.78194	7.70208
Potri.002G069000	-1.08741	0.00150814	0.00588645	0.31664	0.358555	0.548855	0.346566	0.238431	0.409762	-1.05748	0.00631898	0.0206235	-0.393049	0.340615	0.529532	AT1G43670	Inositol monophosphatase family protein	P46276	Fructose-1,6-bisphosphatase, cytosolic OS=Solanum tuberosum PE=2 SV=1	66.3579	82.6439	75.5213	84.3761	39.7079	57.5108
Potri.002G069800	1.27411	0.00131543	0.00521773	0.866543	0.0662864	0.150368	0.230806	0.595057	0.763476	0.638375	0.144489	0.280162	-0.377464	0.368716	0.559543	AT1G43710	Pyridoxal phosphate (PLP)-dependent transferases superfamily protein	P54772	Histidine decarboxylase OS=Solanum lycopersicum GN=HDC PE=2 SV=1	10.6849	19.4817	14.0693	12.5386	30.3247	10.8304
Potri.002G070700	-0.148858	0.675761	0.822089	-1.23905	0.00408296	0.0141046	-0.0623457	0.836749	0.920599	1.02784	0.0288896	0.0755397	0.237919	0.525206	0.70704	AT1G21340	Dof-type zinc finger DNA-binding family protein	P68349	Dof zinc finger protein DOF1.2 OS=Arabidopsis thaliana GN=DOF1.2 PE=2 SV=1	24.1191	10.2181	31.7782	23.099	20.8345	37.4757
Potri.002G070900	-1.4553	0.000614517	0.00265385	-1.8138	4.06434e-05	0.000229526	-0.413094	0.227191	0.395345	-0.0545986	0.914542	0.960675	-1.6924	5.11062e-05	0.000282702	AT5G48940	Leucine-rich repeat transmembrane protein kinase family protein	Q9LHP4	Receptor-like protein kinase 2 OS=Arabidopsis thaliana GN=RCH2 PE=1 SV=1	4.29148	1.22068	4.55205	3.22295	1.17534	1.40846
Potri.002G071800	1.14623	0.00152827	0.00595584	0.627863	0.130984	0.259425	-0.378302	0.332077	0.520164	0.140061	0.718987	0.850849	-0.00980964	0.982957	0.992591	AT5G42240	serine carboxypeptidase-like 42	Q9FH05	Serine carboxypeptidase-like 42 OS=Arabidopsis thaliana GN=SCPL42 PE=2 SV=1	11.954	18.4722	9.06686	9.19671	20.3554	9.00542
Potri.002G072400	-1.33825	1.61851e-05	9.90888e-05	-0.499178	0.136568	0.268071	0.274007	0.342356	0.531443	-0.56506	0.110678	0.227205	-0.346849	0.329751	0.517591	AT1G77090	Mog1/PsbP/DUF1795-like photosystem II reaction center PsbP family protein	O49292	PsbP domain-containing protein 4, chloroplastic OS=Arabidopsis thaliana GN=PPD4 PE=1 SV=2	88.5715	62.6652	107.71	107.097	42.3571	84.6926
Potri.002G076300	1.7185	1.4695e-07	1.28881e-06	0.960483	0.00916529	0.0284308	0.223003	0.501279	0.686368	0.981016	0.00709775	0.0228062	-0.579172	0.124171	0.248817					19.1569	37.2786	22.7572	22.3592	73.5826	15.2325
Potri.002G077900	-0.85467	0.0181474	0.0509968	-1.07093	0.00885675	0.0276058	-0.0743737	0.811429	0.906544	0.141887	0.751687	0.871444	-0.118027	0.737574	0.862647	AT1G77280	Protein kinase protein with adenine nucleotide alpha hydrolases-like domain	Q8H1D6	Receptor-like cytosolic serine/threonine-protein kinase RBK1 OS=Arabidopsis thaliana GN=RBK1 PE=1 SV=1	13.3122	6.33677	13.2506	12.6433	6.99166	12.2097
Potri.002G078600	0.0245063	0.954545	0.979701	-0.28799	0.542134	0.72121	-0.0756352	0.854575	0.930191	0.236861	0.627122	0.787588	-1.2344	0.0086427	0.0270309	AT1G77330	2-oxoglutarate (2OG) and Fe(II)-dependent oxygenase superfamily protein	Q0WPW4	1-aminocyclopropane-1-carboxylate oxidase 5 OS=Arabidopsis thaliana GN=At1g77330 PE=2 SV=1	4.10789	3.36453	5.20822	3.89808	3.96486	2.2136
Potri.002G078900	1.10058	0.015325	0.0441631	-0.232963	0.696265	0.835967	0.144093	0.770431	0.882794	1.47764	0.00882304	0.027515	0.526517	0.281284	0.462235	AT1G21600	plastid transcriptionally active 6			6.43604	5.47634	6.30326	7.11206	15.2512	9.07951
Potri.002G079400	1.4295	0.000229775	0.00110052	0.33884	0.347873	0.537403	-1.45198	7.89462e-06	5.13258e-05	-0.361328	0.388092	0.579564	-1.69159	7.89777e-06	5.13443e-05	AT1G77380	amino acid permease 3	Q39134	Amino acid permease 3 OS=Arabidopsis thaliana GN=AAP3 PE=1 SV=2	42.5697	53.8396	41.2329	15.56	41.9113	12.7651
Potri.002G079900	-0.970165	0.0173189	0.0490144	-0.308028	0.473377	0.661474	-0.0303303	0.933829	0.969987	-0.692468	0.137416	0.269366	-0.131687	0.773082	0.884359	AT1G21680	DPP6 N-terminal domain-like protein	Q28TS0	Protein TolB OS=Jannaschia sp. (strain CCS1) GN=tolB PE=3 SV=1	301.073	243.19	302.885	294.81	150.485	276.462
Potri.002G081000	1.7252	1.96188e-05	0.000118151	1.37586	0.00030309	0.00141097	0.0802055	0.794208	0.896722	0.429542	0.352907	0.542824	1.09412	0.00359229	0.0126139	AT1G01720	NAC (No Apical Meristem) domain transcriptional regulator superfamily protein	Q39013	NAC domain-containing protein 2 OS=Arabidopsis thaliana GN=NAC002 PE=2 SV=2	48.9332	126.993	35.838	51.7307	171.035	76.5078
Potri.002G082200	-0.892274	0.0384752	0.096034	0.371308	0.327553	0.515178	-0.336551	0.332051	0.520135	-1.60013	0.000469404	0.00208711	-0.37727	0.33886	0.527611	AT3G57040	response regulator 9	O80366	Two-component response regulator ARR9 OS=Arabidopsis thaliana GN=ARR9 PE=1 SV=1	9.47792	12.2599	9.86403	7.50588	4.0439	7.59425
Potri.002G082400	2.24184	9.53484e-06	6.10338e-05	1.01846	0.0265101	0.0702754	-1.14386	0.02392	0.0644385	0.0795193	0.862426	0.934343	-0.276203	0.576059	0.74866	AT1G44350	IAA-leucine resistant (ILR)-like gene 6	Q8VYX0	IAA-amino acid hydrolase ILR1-like 6 OS=Arabidopsis thaliana GN=ILL6 PE=2 SV=2	2.31837	4.69645	2.10648	1.04917	4.96258	1.73945
Potri.002G083200	-2.19293	2.1238e-10	2.81044e-09	-0.52871	0.19487	0.352463	0.285818	0.397714	0.5893	-1.3784	0.000867586	0.00360769	-0.627398	0.165473	0.311055	AT1G44446	Pheophorbide a oxygenase family protein with Rieske [2Fe-2S] domain	Q9MBA1	Chlorophyllide a oxygenase, chloroplastic OS=Arabidopsis thaliana GN=CAO PE=1 SV=1	93.1391	64.5616	115.618	113.546	24.8332	74.8448
Potri.002G083300	-2.58657	1.02361e-08	1.07136e-07	-1.38586	0.00106761	0.00433749	0.162069	0.638111	0.795566	-1.03864	0.0434907	0.10631	-0.846213	0.0336854	0.0859412	AT1G21790	TRAM, LAG1 and CLN8 (TLC) lipid-sensing domain containing protein			28.4225	10.8762	36.2345	31.8016	5.29437	20.1552
Potri.002G085100	-2.80701	2.00407e-07	1.72003e-06	-1.4111	0.00734322	0.0234851	0.370396	0.335675	0.524131	-1.02551	0.113795	0.232276	0.282674	0.52755	0.709032	AT1G21890	nodulin MtN21 /EamA-like transporter family protein	Q6J163	Auxin-induced protein 5NG4 OS=Pinus taeda PE=2 SV=1	12.8871	4.84587	14.1648	16.6593	2.38046	17.2307
Potri.002G086900	-1.75312	6.7255e-06	4.4307e-05	-0.0650371	0.865077	0.935745	0.199894	0.558504	0.734609	-1.48819	0.000475621	0.0021118	-0.438629	1	1	AT4G36020	cold shock domain protein 1	P27484	Glycine-rich protein 2 OS=Nicotiana sylvestris GN=GRP-2 PE=2 SV=1	11.4428	10.9384	12.8062	13.1434	3.8991	9.44886
Potri.002G088600	-1.12248	0.00182887	0.00697715	-2.20844	3.36519e-10	4.33604e-09	0.130392	0.665063	0.814688	1.21635	0.00255946	0.00937277	0.880323	0.0231189	0.0626083	AT1G77760	nitrate reductase 1	P17569	Nitrate reductase [NADH] OS=Cucurbita maxima PE=2 SV=1	35.1678	7.60918	24.8844	38.4943	17.6806	45.8069
Potri.002G090200	-1.27055	6.17788e-05	0.000335834	0.0605963	0.857882	0.931942	0.765259	0.00847459	0.0265783	-0.565892	0.117381	0.238066	-0.359821	0.276483	0.456612	AT1G36370	serine hydroxymethyltransferase 7	Q54EW1	Serine hydroxymethyltransferase 2 OS=Dictyostelium discoideum GN=shmt2 PE=3 SV=1	13.29	13.8601	18.6959	22.5888	9.36305	14.569
Potri.002G090300	-0.788039	0.076705	0.169372	-1.31528	0.00818414	0.0257911	-0.0676833	0.858414	0.932221	0.459558	0.402731	0.594309	-0.129901	0.757333	0.874927	AT1G22030				4.07596	1.63792	3.87839	3.88916	2.25233	3.54444
Potri.002G090700	1.75451	1.18268e-05	7.43458e-05	0.750798	0.0534882	0.126139	-0.308772	0.350808	0.54059	0.694937	0.122113	0.245593	0.626133	0.105699	0.219029	AT1G77920	bZIP transcription factor family protein	Q93ZE2	Transcription factor TGA7 OS=Arabidopsis thaliana GN=TGA7 PE=1 SV=1	36.3982	61.2481	30.5014	29.3853	99.1492	47.0765
Potri.002G091000	0.988913	0.00182006	0.00694755	0.0492254	0.889261	0.948192	0.121264	0.691797	0.832984	1.06095	0.00349755	0.0123235	0.740562	0.0350792	0.0889023	AT1G36320		Q84WN0	Uncharacterized protein At4g37920, chloroplastic OS=Arabidopsis thaliana GN=At4g37920 PE=1 SV=2	12.6363	13.0749	10.6519	13.7443	27.2782	17.7975
Potri.002G091500	2.14878	0.108898	0.224289	3.36278	0.000240847	0.00114803	-1.60917	0.237563	0.408656	-2.82318	0.00138091	0.00544632	-0.488494	0.683611	1	AT2G13810	AGD2-like defense response protein 1	Q9ZQI7	Aminotransferase ALD1 OS=Arabidopsis thaliana GN=ALD1 PE=2 SV=2	1.45914	15.0105	0.991672	0.478286	2.12097	0.706833
Potri.002G091900	0.957148	0.00264458	0.0096451	-0.0229615	0.946402	0.975911	-0.295638	0.327098	0.514673	0.684471	0.0547933	0.128668	0.0527979	0.876571	0.941734	AT1G22040	Galactose oxidase/kelch repeat superfamily protein	Q9LM55	F-box/kelch-repeat protein At1g22040 OS=Arabidopsis thaliana GN=At1g22040 PE=2 SV=1	12.4413	12.2449	11.4351	10.1361	19.6789	11.8613
Potri.002G092400	-1.38836	0.000174365	0.000858467	-0.771716	0.0649617	0.147914	0.0234585	0.944592	0.975055	-0.593184	0.182213	0.334899	-0.684617	0.131596	0.260373	AT1G77990	STAS domain / Sulfate transporter family	P53393	Low affinity sulfate transporter 3 OS=Stylosanthes hamata GN=ST3 PE=2 SV=1	80.9986	47.4425	105.196	82.3264	31.4486	65.45
Potri.002G092500	-1.43085	0.00033936	0.00156131	0.108216	0.799269	0.899622	0.93948	0.00943178	0.0291422	-0.599584	0.190299	0.346191	-0.469173	0.219348	0.385086	AT1G22150	sulfate transporter 1;3	Q9FEP7	Sulfate transporter 1.3 OS=Arabidopsis thaliana GN=SULTR1;3 PE=2 SV=1	2.04899	2.20859	3.49668	3.92962	1.45755	2.52592
Potri.002G092700	-0.459081	0.208346	0.370628	-0.908335	0.0110585	0.033413	0.20126	0.524705	0.706624	0.650514	0.104801	0.217547	0.214255	0.594701	0.763196	AT1G36160	acetyl-CoA carboxylase 1	Q38970	Acetyl-CoA carboxylase 1 OS=Arabidopsis thaliana GN=ACC1 PE=1 SV=1	32.512	17.3224	32.8072	37.3791	27.1914	38.0598
Potri.002G092900	-0.0636126	0.851301	0.928475	-1.31193	0.000131433	0.000665144	-0.127028	0.660132	0.811241	1.12129	0.00372247	0.0130119	0.350543	0.303954	0.488521	AT1G78020	Protein of unknown function (DUF581)			62.6226	25.2232	51.2205	57.3445	54.8709	65.3082
Potri.002G093100	0.576576	0.0875813	0.188486	-1.04965	0.00189614	0.00720251	-0.220749	0.452454	0.642185	1.40548	0.000189624	0.000925892	-0.178828	0.599734	0.767037	AT4G08685	Pollen Ole e 1 allergen and extensin family protein	P33050	Pollen-specific protein C13 OS=Zea mays GN=MGS1 PE=2 SV=1	74.027	35.7613	68.632	63.524	94.7337	60.6309
Potri.002G093300	1.53142	0.0106077	0.0322409	-0.682333	0.361976	0.552466	-0.249286	0.689666	0.831547	1.96446	0.00694915	0.0223944	0.396774	0.56771	0.742007	AT1G22170	Phosphoglycerate mutase family protein	Q6MEW4	2,3-bisphosphoglycerate-dependent phosphoglycerate mutase OS=Protochlamydia amoebophila (strain UWE25) GN=gpmA PE=3 SV=1	2.68181	1.67119	2.31852	2.25624	6.52211	3.05248
Potri.002G094100	1.47653	0.000135401	0.000683316	0.615638	0.155816	0.297045	0.0727079	0.855766	0.930827	0.933595	0.0268362	0.0710027	0.464528	0.295919	0.479255	AT1G78070	Transducin/WD40 repeat-like superfamily protein	Q9Y7K5	Uncharacterized WD repeat-containing protein C2A9.03 OS=Schizosaccharomyces pombe (strain 972 / ATCC 24843) GN=SPBC2A9.03 PE=2 SV=2	13.5419	20.7493	12.0564	14.2418	39.6318	16.6362
Potri.002G094500	-0.207801	0.680751	0.825499	-1.52711	0.0185585	0.0519756	-0.248865	0.617421	0.780397	1.07044	0.101638	0.212292	-1.34938	0.0123363	0.0366945	AT5G65140	Haloacid dehalogenase-like hydrolase (HAD) superfamily protein	Q5HZ05	Probable trehalose-phosphate phosphatase J OS=Arabidopsis thaliana GN=TPPJ PE=1 SV=1	3.06648	1.06398	4.08584	2.58062	2.23445	1.60353
Potri.002G094700	-3.02614	1.39049e-05	8.62152e-05	-1.13857	0.0417591	0.102796	-0.125082	0.783181	0.89032	-2.01265	0.00885069	1	-0.307205	0.516997	0.700027	AT1G78110				2.12203	0.963845	2.49402	1.9458	0.238858	2.01568
Potri.002G094800	0.394916	1	1	6.17422	4.48892e-05	0.000251255	1.95842	0.248964	1	-3.82089	1	1	-1.42005	0.289901	1	AT5G65160	tetratricopeptide repeat (TPR)-containing protein	Q9SIN1	Inactive TPR repeat-containing thioredoxin TTL3 OS=Arabidopsis thaliana GN=TTL3 PE=1 SV=2	0.0414475	2.99311	0.208439	0.161079	0.211798	0.0778931
Potri.002G094900	1.41866	0.000845194	0.00352455	0.483324	0.324395	0.511663	-0.0895969	0.845195	0.925185	0.845736	0.0653739	0.14868	0.497409	0.272372	0.451687	AT1G35830	VQ motif-containing protein			1.81297	2.53445	2.02522	1.7038	4.55487	2.85896
Potri.002G095300	-0.110918	0.730523	0.858211	-0.853126	0.0190565	0.0531518	0.184913	0.552358	0.729615	0.927121	0.0129872	0.0383419	0.107072	0.752176	0.871744	AT1G35780				22.8807	12.6664	23.0455	26.0096	24.0848	24.821
Potri.002G095900	1.28418	0.0013141	0.00521307	-0.361031	0.417099	0.608519	-0.460638	0.242617	0.415062	1.18457	0.00844536	0.0264996	1.03345	0.0126689	0.0375386	AT1G34580	Major facilitator superfamily protein	Q93Y91	Sugar transport protein 5 OS=Arabidopsis thaliana GN=STP5 PE=2 SV=1	4.39913	3.4252	3.16912	3.19669	7.78533	6.48692
Potri.002G096100	-1.19252	0.00284514	0.0102839	-1.43879	0.000661903	0.00283548	-0.0533179	0.871492	0.939095	0.192949	0.687208	0.829895	-0.410477	0.333542	0.521788	AT1G78170				13.337	4.91969	11.7665	12.8531	5.62368	8.85279
Potri.002G097400	-1.18398	0.0173341	0.0490508	-1.62141	0.131982	0.260972	0.189374	0.657771	0.809572	0.626802	0.570935	0.744583	-0.43928	0.319948	0.506678	AT1G78210	alpha/beta-Hydrolases superfamily protein	Q1LZ86	Monoacylglycerol lipase ABHD6 OS=Bos taurus GN=ABHD6 PE=2 SV=1	4.74647	1.54268	6.92296	5.41225	2.38211	5.1057
Potri.002G097500	0.978478	0.00243096	0.0089579	0.382651	0.282545	0.463718	0.0618432	0.841633	0.923251	0.65767	0.0736238	0.163819	1.4705	4.43668e-05	0.000248604	AT1G26480	general regulatory factor 12	P93212	14-3-3 protein 7 OS=Solanum lycopersicum GN=TFT7 PE=2 SV=2	15.9866	20.8422	10.9921	16.6867	32.8793	30.4611
Potri.002G097800	-0.110741	0.748655	0.869547	0.327442	0.378455	0.569684	-0.245123	0.451722	0.641499	-0.683306	0.0792444	0.17388	1.23883	0.000321906	0.00148931	AT1G78230	Outer arm dynein light chain 1 protein	Q9D2H9	Dynein assembly factor 1, axonemal OS=Mus musculus GN=Dnaaf1 PE=2 SV=1	8.46983	10.6278	6.85034	7.14637	6.61834	16.1673
Potri.002G098600	-1.40888	0.000376955	0.00171516	-0.00602036	0.989215	0.99533	1.08933	0.0038867	0.0135112	-0.313521	0.496926	0.682555	0.36955	0.314254	0.500254	AT4G08950	Phosphate-responsive 1 family protein			4.09528	4.07823	6.89505	8.71376	3.28165	8.90806
Potri.002G099600	1.4245	0.00269574	0.00980878	-0.0757689	0.902826	0.954966	-0.394202	0.447834	0.637884	1.10607	0.0581388	0.135096	0.28979	0.659079	0.810507	AT1G28220	purine permease 3	Q9FZ95	Purine permease 3 OS=Arabidopsis thaliana GN=PUP3 PE=2 SV=1	3.81815	3.6228	2.81303	2.90527	7.79838	3.43882
Potri.002G099700	1.74441	0.00375743	0.0131177	0.24577	0.770065	0.882569	0.0715851	0.913119	0.960002	1.57022	0.0494772	0.118302	0.458748	0.514293	0.6977	AT1G78290	Protein kinase superfamily protein	A2YNT8	Serine/threonine-protein kinase SAPK2 OS=Oryza sativa subsp. indica GN=SAPK2 PE=2 SV=2	1.74975	2.07472	1.72168	1.83876	6.16089	2.36619
Potri.002G100900	1.20946	0.000835496	0.00348843	0.548267	0.119459	0.241393	0.189529	0.51469	0.698036	0.850726	0.0393367	0.0978232	0.728987	0.0569585	0.132845	AT4G09020	isoamylase 3	Q9M0S5	Isoamylase 3, chloroplastic OS=Arabidopsis thaliana GN=ISA3 PE=1 SV=2	27.0122	39.5006	25.5976	30.8044	71.2358	42.4274
Potri.002G101200	0.806608	0.0286876	0.0750954	-0.537961	0.147145	0.28415	-1.09756	0.00107163	0.00435192	0.24701	0.538221	0.717983	0.332641	0.369638	0.560516	AT1G72230	Cupredoxin superfamily protein	Q41001	Blue copper protein OS=Pisum sativum PE=2 SV=1	24.6531	16.9796	14.8184	11.5205	20.1505	18.661
Potri.002G101300	0.916863	0.0107814	0.032695	-0.601429	0.0927687	0.197415	-1.20979	0.000181157	0.0008885	0.308503	0.430143	0.621126	0.56311	0.118076	0.239186	AT1G72230	Cupredoxin superfamily protein	Q41001	Blue copper protein OS=Pisum sativum PE=2 SV=1	28.7392	18.9421	14.7375	12.4249	23.4583	21.774
Potri.002G101500	0.711732	0.159419	0.302285	1.81304	0.000216947	0.00104516	-0.0305677	0.953938	0.979432	-1.13187	0.0149081	0.0431348	0.539845	0.365792	0.556486	AT2G14095				2.77891	9.76455	1.61794	2.72065	4.45579	2.35219
Potri.002G104000	0.0771938	0.823952	0.913574	-0.755284	0.0267031	0.0707081	0.0976187	0.740942	0.864743	0.930096	0.0161153	0.0460938	0.298557	0.41402	0.605504	AT4G24620	phosphoglucose isomerase 1	B2J5F1	Glucose-6-phosphate isomerase OS=Nostoc punctiforme (strain ATCC 29133 / PCC 73102) GN=pgi PE=3 SV=1	57.1115	33.8345	52.4875	61.1096	64.4684	64.5551
Potri.002G104600	-2.10295	1.2642e-07	1.12046e-06	-1.79737	0.000114791	0.000588535	0.620158	0.075864	0.167869	0.314583	0.532107	0.712868	-0.595239	0.117312	0.237954	AT1G09750	Eukaryotic aspartyl protease family protein	Q766C3	Aspartic proteinase nepenthesin-1 OS=Nepenthes gracilis GN=nep1 PE=1 SV=1	9.53498	2.74319	11.1891	14.6557	3.41158	7.40643
Potri.002G104700	1.07401	0.00655565	0.0212913	-0.0103326	0.981117	0.991768	-0.153047	0.682724	0.82686	0.931291	0.0403954	0.100004	0.914053	0.0294032	0.076668	AT1G09740	Adenine nucleotide alpha hydrolases-like superfamily protein			21.6853	21.5305	13.5222	19.5026	41.0583	25.4804
Potri.002G104800	-0.332634	0.283583	0.464916	0.449332	0.172606	0.321279	-0.106726	0.707469	0.843367	-0.888691	0.0115714	0.0347376	-0.277107	0.399131	0.590711	AT4G24560	ubiquitin-specific protease 16	Q9SB51	Ubiquitin carboxyl-terminal hydrolase 16 OS=Arabidopsis thaliana GN=UBP16 PE=2 SV=1	14.2441	19.4491	14.8355	13.2284	10.5045	12.2429
Potri.002G105900	1.06603	0.0165066	0.0470472	1.2017	0.00398124	0.0137983	-0.0133558	0.970923	0.987228	-0.149027	0.759805	0.876428	-0.529275	0.248056	0.421892	AT1G58200	MSCS-like 3	Q8L7W1	Mechanosensitive ion channel protein 3, chloroplastic OS=Arabidopsis thaliana GN=MSL3 PE=2 SV=1	9.62139	22.1302	12.5488	9.53273	19.9583	8.69512
Potri.002G106300	-1.02353	0.014532	0.0422034	-0.264164	0.481288	0.66862	-0.506849	0.1126	0.230337	-1.26621	0.00620533	0.0203007	-0.551232	0.132589	0.261909	AT4G38060				65.543	54.5764	64.6828	46.1264	22.6902	44.142
Potri.002G106400	-2.28733	0.000200393	1	-1.92124	0.00345178	0.0121829	-0.0763647	0.86918	0.937892	-0.442463	0.566235	1	-0.695005	0.190862	1	AT1G58210	kinase interacting family protein			1.17692	0.310741	1.08185	1.11625	0.228667	0.668266
Potri.002G106800	0.285595	0.367359	0.558133	1.17122	0.000496183	0.00219314	-0.105714	0.710776	0.84552	-0.991336	0.0063992	0.0208496	0.0834301	0.804964	0.902867	AT1G09970	Leucine-rich receptor-like protein kinase family protein	Q9LJM4	Receptor-like protein kinase HAIKU2 OS=Arabidopsis thaliana GN=IKU2 PE=1 SV=1	17.2364	38.8167	18.9307	16.0186	19.5253	20.0578
Potri.002G106900	0.789369	0.0169163	0.0480406	0.106904	0.747816	0.869035	-1.86606	8.15205e-10	9.97456e-09	-1.1836	0.000915788	0.0037854	-1.41329	3.31064e-05	0.000190452	AT1G09960	sucrose transporter 4	Q9FE59	Sucrose transport protein SUC4 OS=Arabidopsis thaliana GN=SUC4 PE=1 SV=2	22.217	23.9259	20.9388	6.09461	10.5334	7.86157
Potri.002G107200	0.973931	0.00336272	0.011908	-0.158118	0.67792	0.823577	-0.103297	0.755546	0.873831	1.02875	0.00693405	0.0223528	0.131285	0.71597	0.848892	AT1G58340	MATE efflux family protein	Q8RWF5	MATE efflux family protein 9 OS=Arabidopsis thaliana GN=DTXL5 PE=2 SV=1	7.49482	6.71681	7.4068	6.97696	13.704	8.11243
Potri.002G107800	-1.877	1.94004e-07	1.66882e-06	-1.00027	0.0142311	0.0414569	0.328681	0.361268	0.55172	-0.548048	0.179795	0.331494	-0.496825	0.265468	0.443367	AT1G58290	Glutamyl-tRNA reductase family protein	P93111	Glutamyl-tRNA reductase 1, chloroplastic OS=Cucumis sativus GN=HEMA1 PE=2 SV=1	175.188	87.5778	210.288	220.013	59.8984	149.024
Potri.002G108600	0.812697	0.0404643	0.100146	1.32207	0.00431996	0.0148153	-0.479279	0.236688	0.407544	-0.988652	0.0301304	0.0782592	-0.473943	0.322859	0.509943	AT5G64460	Phosphoglycerate mutase family protein			21.402	53.5102	14.8454	15.3524	26.9664	10.6886
Potri.002G109400	-0.89261	0.00659468	0.0214017	-0.144912	0.677952	0.8236	0.401936	0.174695	0.324262	-0.345762	0.358919	0.549246	-0.260671	0.445315	0.635538					32.3286	29.2391	41.7616	42.7151	23.008	34.8584
Potri.002G111700	-0.938978	0.00296095	0.0106488	-0.1805	0.584751	0.755484	-0.102928	0.719091	0.850911	-0.861406	0.015661	0.0449868	-0.0456843	0.889471	0.948294	AT5G49660	Leucine-rich repeat transmembrane protein kinase family protein	Q9SGP2	Receptor-like protein kinase HSL1 OS=Arabidopsis thaliana GN=HSL1 PE=2 SV=1	13.0985	11.5581	13.6724	12.1966	6.36175	13.2462
Potri.002G111900	-0.389681	0.328798	0.516546	-0.441106	0.260811	0.437685	-0.462988	0.175779	0.325806	-0.411563	0.352774	0.542686	-1.124	0.00615671	0.0201619	AT1G50010	tubulin alpha-2 chain	Q6VAG0	Tubulin alpha-2 chain OS=Gossypium hirsutum PE=2 SV=1	204.756	150.817	174.694	148.547	113.386	80.1531
Potri.002G112100	0.178766	0.699637	0.838206	-0.554378	0.160612	0.304014	0.498746	0.145624	0.281868	1.23189	0.0143885	0.0418483	-0.547325	0.138378	0.270846	AT5G49630	amino acid permease 6	P92934	Amino acid permease 6 OS=Arabidopsis thaliana GN=AAP6 PE=1 SV=1	39.38	26.8159	54.7012	55.6434	62.9836	37.4314
Potri.002G112500	-1.16683	0.000228036	0.00109307	-0.704486	0.0368127	0.09256	0.444903	0.129647	0.257356	-0.0174411	0.961103	0.982745	-0.452098	0.21456	0.378816	AT5G17870	plastid-specific 50S ribosomal protein 6	Q9FKP0	50S ribosomal protein 6, chloroplastic OS=Arabidopsis thaliana GN=PSRP6 PE=3 SV=1	117.699	72.2274	149.862	160.215	71.3595	109.546
Potri.002G112600	-1.22494	0.000151652	0.000756848	-1.7801	3.75046e-07	3.07946e-06	0.291915	0.316866	0.503186	0.847074	0.0246961	0.0662002	-0.139207	0.685202	0.828526	AT1G10020	Protein of unknown function (DUF1005)			25.461	7.4133	31.0649	31.171	13.3354	28.2075
Potri.002G112800	-1.76397	0.0014137	0.00556065	-1.71652	0.00172971	0.00664327	-0.196541	0.623357	0.784834	-0.243991	0.714672	0.848055	-0.436563	0.317624	0.504044	AT4G37820				10.4128	3.16844	10.8983	9.08667	2.67545	8.05269
Potri.002G113600	0.988243	0.00225701	0.00839341	-0.273065	0.486307	0.673131	-0.867516	0.00739401	0.0236255	0.393792	0.315076	0.501177	1.627	6.42548e-05	0.000348039	AT1G10070	branched-chain amino acid transaminase 2	Q9M439	Branched-chain-amino-acid aminotransferase 2, chloroplastic OS=Arabidopsis thaliana GN=BCAT2 PE=1 SV=1	47.0138	38.9067	21.7978	25.7678	51.1173	67.327
Potri.002G114300	-0.946153	0.00574412	0.0189838	0.0831751	0.830103	0.916964	0.770307	0.0207821	0.0572076	-0.259021	0.512748	0.696374	0.21769	0.543367	0.722229	AT3G30390	Transmembrane amino acid transporter family protein	Q9JM15	Sodium-coupled neutral amino acid transporter 1 OS=Rattus norvegicus GN=Slc38a1 PE=1 SV=1	7.96444	8.4371	8.7953	13.5844	7.0505	10.2278
Potri.002G117600	-3.69143	0.0047072	0.0159668	-3.09945	0.0100063	0.0306651	-0.174073	0.778351	0.887484	-0.76606	0.645399	1	-1.37179	0.0355741	0.0899509	AT4G33800				2.44048	0.284741	3.63402	2.16309	0.167433	1.40423
Potri.002G118800	0.40856	0.29938	0.483274	1.3066	0.00207628	0.00779993	0.292031	0.474272	0.66228	-0.606013	0.139855	0.273114	0.150479	0.723549	0.853771	AT3G01400	ARM repeat superfamily protein	O22193	U-box domain-containing protein 4 OS=Arabidopsis thaliana GN=PUB4 PE=1 SV=3	3.27931	8.11166	3.84381	4.01507	5.32944	4.26639
Potri.002G118900	0.896234	0.0126184	0.0374099	0.583435	0.200335	0.35991	-0.0279684	0.946901	0.976148	0.284831	0.476836	0.664612	-0.366413	0.397643	0.589227	AT3G03990	alpha/beta-Hydrolases superfamily protein	O07015	Sigma factor sigB regulation protein rsbQ OS=Bacillus subtilis (strain 168) GN=rsbQ PE=1 SV=1	5.86304	8.78525	5.55477	5.75047	10.7028	4.30888
Potri.002G119700	1.94399	8.12711e-05	0.000430587	1.5221	0.0105703	0.0321429	0.489808	0.394169	0.585726	0.911699	0.0778781	0.17146	0.582681	0.314842	0.500916	AT5G43150				19.2225	55.2086	17.2654	26.9933	103.862	25.8572
Potri.002G120200	-0.899075	0.00886795	0.0276356	-0.239492	0.489365	0.675849	-0.0482455	0.872261	0.939488	-0.707829	0.065777	0.14943	-0.556041	0.100552	0.210488	AT4G24230	acyl-CoA-binding domain 3	Q9STX1	Acyl-CoA-binding domain-containing protein 3 OS=Arabidopsis thaliana GN=ACBP3 PE=1 SV=1	16.4213	13.9096	18.8217	15.8813	8.51602	12.8019
Potri.002G120400	-1.63471	5.82269e-06	3.88066e-05	-1.10491	0.00464354	0.015779	-0.0188859	0.957396	0.981033	-0.548688	0.166708	0.312822	-0.427129	0.337862	0.526513	AT5G67360	Subtilase family protein	O65351	Subtilisin-like protease OS=Arabidopsis thaliana GN=ARA12 PE=1 SV=1	116.808	54.3078	147.206	115.289	37.1271	109.483
Potri.002G120700	5.001	0	0	-0.39694	0.555681	0.732332	-0.615611	0.32092	0.507763	4.78233	1.05027e-13	2.09079e-12	0.515398	0.38366	0.575032	AT4G24220	NAD(P)-binding Rossmann-fold superfamily protein	O74913	Uncharacterized protein C757.02c OS=Schizosaccharomyces pombe (strain 972 / ATCC 24843) GN=SPCC757.02c PE=2 SV=1	4.0359	3.06513	4.6935	2.63404	84.3479	6.70884
Potri.002G121200	2.78854	3.62834e-06	2.5121e-05	0.178338	0.753883	0.87282	-1.2846	0.0418909	0.103064	1.3256	0.0134109	0.0394081	0.0120031	0.983083	0.992645	AT4G37340	cytochrome P450, family 81, subfamily D, polypeptide 3	Q9FG65	Cytochrome P450 81D1 OS=Arabidopsis thaliana GN=CYP81D1 PE=2 SV=1	1.61427	1.82667	1.36952	0.662632	4.57832	1.38096
Potri.002G121400	3.28604	2.841e-07	2.3792e-06	0.5012	0.358865	0.549187	-1.83058	0.00652354	0.0212	0.954261	0.0589175	0.136577	0.50551	0.363472	0.554042	AT4G37340	cytochrome P450, family 81, subfamily D, polypeptide 3	Q9FG65	Cytochrome P450 81D1 OS=Arabidopsis thaliana GN=CYP81D1 PE=2 SV=1	1.82534	2.58356	1.20427	0.513197	5.00587	1.70961
Potri.002G122600	1.29971	0.000130264	0.000659781	0.82511	0.0185337	0.0519173	0.163287	0.565232	0.74003	0.637891	0.108051	0.222902	0.841812	0.027179	0.0717651	AT4G37260	myb domain protein 73	Q9FDW1	Transcription factor MYB44 OS=Arabidopsis thaliana GN=MYB44 PE=2 SV=1	36.2796	64.2754	41.6467	40.6271	100.016	74.6433
Potri.002G122800	3.98748	0.0107557	0.0326281	3.31644	0.00225242	0.00837837	-0.892724	0.613954	1	-0.22168	0.751693	0.871447	2.60987	0.026491	0.0702319					0.849489	8.46261	0.496519	0.457531	7.25725	3.031
Potri.002G123300	1.06714	0.00200877	0.00757699	0.926115	0.0135718	0.0398118	-0.152652	0.66562	0.815085	-0.0116296	0.974782	0.988955	0.508901	0.186503	0.340912	AT4G24240	WRKY DNA-binding protein 7	Q9STX0	Probable WRKY transcription factor 7 OS=Arabidopsis thaliana GN=WRKY7 PE=1 SV=1	6.17225	11.7282	4.74406	5.55253	11.6341	6.75064
Potri.002G123700	-0.520506	0.389874	0.581388	1.27644	0.0417294	0.102735	0.578202	0.35525	0.545343	-1.21875	0.0445971	0.108561	-1.59846	0.0156046	0.0448488	AT4G34131	UDP-glucosyl transferase 73B3	Q2V6J9	UDP-glucose flavonoid 3-O-glucosyltransferase 7 OS=Fragaria ananassa GN=GT7 PE=1 SV=1	0.920142	2.22896	1.75002	1.37376	0.957685	0.57791
Potri.002G124000	0.695453	0.0345959	0.0878759	0.348231	0.32037	0.507151	-0.17166	0.582358	0.7536	0.175562	0.631126	0.790537	0.967915	0.00620162	0.0202902	AT1G46768	related to AP2 1	Q8LC30	Ethylene-responsive transcription factor RAP2-1 OS=Arabidopsis thaliana GN=RAP2-1 PE=2 SV=1	12.2302	15.5691	9.04484	10.8582	17.5838	17.6918
Potri.002G124500	-2.03541	1.37121e-10	1.86027e-09	-1.7678	1.2188e-05	7.64165e-05	-0.497598	0.151768	0.291061	-0.765208	0.0432748	0.105873	-2.84735	1.52739e-10	2.0593e-09	AT5G67090	Subtilisin-like serine endopeptidase family protein	O64495	Subtilisin-like protease SDD1 OS=Arabidopsis thaliana GN=SDD1 PE=2 SV=1	69.4498	20.3943	124.699	49.1902	11.9994	17.3271
Potri.002G124600	-1.32637	0.0013822	0.0054509	-0.164953	0.679115	0.824383	-0.0162887	0.963175	0.98371	-1.17771	0.00955478	0.02947	-0.545272	1	1	AT1G45688				25.9267	23.1255	25.6762	25.6356	10.2227	17.5949
Potri.002G125800	-0.823673	0.00970459	0.0298679	-1.39591	4.77963e-05	0.000265991	0.124023	0.664539	0.814317	0.696259	0.0604235	0.139436	-0.261246	0.429078	0.620096	AT5G09890	Protein kinase family protein	Q9NBK5	Serine/threonine-protein kinase tricorner OS=Drosophila melanogaster GN=trc PE=1 SV=1	20.3574	7.7359	22.4197	22.1848	12.5345	18.7062
Potri.002G125900	4.01807	2.04465e-06	1.48048e-05	2.2655	0.0231908	0.0627715	0.0969073	0.934503	0.970307	1.84948	0.00110021	0.00445466	2.7795	0.000439305	0.00196728	AT5G42900	cold regulated gene 27			1.04105	5.00558	0.583314	1.11338	18.0386	4.00512
Potri.002G126300	1.28966	0.000434442	0.00194768	0.838645	0.0394235	0.0980012	-0.170357	0.65299	0.806169	0.280663	0.478162	0.665823	0.102631	0.79642	0.897994	AT4G25000	alpha-amylase-like	P17859	Alpha-amylase OS=Vigna mungo GN=AMY1.1 PE=2 SV=1	6.13175	10.9658	5.66348	5.44881	13.3208	6.08104
Potri.002G127000	-1.03636	0.0128425	0.0379771	0.160475	0.661383	0.812103	-0.67021	0.0483013	0.115975	-1.86704	2.09048e-05	0.000125202	-0.0425809	0.914292	0.960561	AT5G42380	calmodulin like 37			16.2885	18.205	8.93763	10.236	4.99062	8.67769
Potri.002G128200	-1.53728	0.0041496	0.0143048	-0.174631	0.776764	1	1.12969	0.0240866	0.064816	-0.232953	0.718005	1	-0.507246	0.315857	0.50205	AT4G34310	alpha/beta-Hydrolases superfamily protein			0.737064	0.653035	1.43468	1.61279	0.555661	1.00939
Potri.002G129100	1.5296	0.00725159	0.0232315	2.0168	0.000106194	0.000548597	-0.516537	0.395169	1	-1.00374	0.0348304	0.0883745	0.432219	0.491685	1	AT5G66850	mitogen-activated protein kinase kinase kinase 5	O22040	Mitogen-activated protein kinase kinase kinase ANP1 OS=Arabidopsis thaliana GN=ANP1 PE=1 SV=2	0.663424	2.68478	0.521679	0.463765	1.33892	0.703905
Potri.002G129300	0.727062	0.0318497	0.0819985	1.32304	0.000290973	0.00136027	-0.16605	0.59321	0.76206	-0.762028	0.0502323	0.119787	-0.0916617	0.781174	0.88915	AT4G33300	ADR1-like 1	Q9SZA7	Probable disease resistance protein At4g33300 OS=Arabidopsis thaliana GN=At4g33300 PE=2 SV=3	11.6371	29.1151	11.747	10.3719	17.1682	11.0239
Potri.002G130700	-0.475426	0.173522	0.322589	-1.57023	4.89052e-06	3.30632e-05	-0.525101	0.0688262	0.155055	0.569703	0.150275	0.288839	0.461105	0.180545	0.332552	AT5G42650	allene oxide synthase	P48417	Allene oxide synthase, chloroplastic OS=Linum usitatissimum GN=CYP74A PE=1 SV=1	43.5896	14.679	30.7721	30.2908	21.7868	42.3607
Potri.002G131300	0.95464	0.0174042	0.0492187	0.741	0.0938005	0.199174	0.0212342	0.95975	0.982112	0.234874	0.579498	0.751343	0.318441	0.474234	0.662244	AT1G65430	IBR domain-containing protein	Q8W468	Probable E3 ubiquitin-protein ligase ARI8 OS=Arabidopsis thaliana GN=ARI8 PE=2 SV=1	2.31206	3.86423	2.2119	2.34634	4.54744	2.75819
Potri.002G134300	-1.10974	0.00305623	0.0109493	0.362198	0.325911	0.513339	-0.312948	0.324274	0.51153	-1.78488	2.03925e-05	0.000122396	-0.780184	0.0785498	0.172653	AT1G75100	J-domain protein required for chloroplast accumulation response 1	Q0WQ57	Auxilin-related protein 2 OS=Arabidopsis thaliana GN=At4g12770 PE=1 SV=1	34.8097	44.7438	37.7354	28.0216	12.9846	21.9731
Potri.002G134600	0.983465	0.00573884	0.0189687	0.348621	0.34919	0.538838	-0.181401	0.558695	0.734764	0.453443	0.270314	0.449212	-0.047227	0.896531	0.951817	AT5G26667	P-loop containing nucleoside triphosphate hydrolases superfamily protein	O04905	UMP/CMP kinase OS=Arabidopsis thaliana GN=PYR6 PE=1 SV=1	54.4775	69.3686	50.1989	48.0408	94.9867	48.5822
Potri.002G135100	0.377818	0.261543	0.438576	0.999588	0.00489668	0.016524	-0.150157	0.647222	0.802094	-0.771927	0.0334666	0.0854735	0.591268	0.0954303	0.201937	AT3G60190	DYNAMIN-like 1E	Q9FNX5	Dynamin-related protein 1E OS=Arabidopsis thaliana GN=DRP1E PE=1 SV=1	6.70364	13.4034	5.80097	6.041	7.84952	8.73957
Potri.002G136200	1.05671	0.0034759	0.0122568	1.2946	0.000431023	0.00193394	-0.229916	0.536723	0.716729	-0.467814	0.190146	0.345978	-0.0375062	0.921403	0.964023	AT3G60410	Protein of unknown function (DUF1639)			12.2727	30.106	12.4094	10.4647	21.7684	12.091
Potri.002G136700	-1.0088	0.00129875	0.00515976	-0.705166	0.0385459	0.0961797	0.428512	0.139606	0.272731	0.124879	0.729476	0.857552	-0.29356	0.377982	0.569186	AT2G35680	Phosphotyrosine protein phosphatases superfamily protein	Q9ZQP1	Putative dual specificity protein phosphatase DSP8 OS=Arabidopsis thaliana GN=DSP8 PE=2 SV=2	23.8262	14.6143	28.3809	32.0664	15.9357	23.1556
Potri.002G137200	1.07607	0.00676753	0.0218866	0.0255047	0.947782	0.976564	-0.391744	0.278043	0.458452	0.658819	0.11955	0.241537	0.475037	0.24881	0.422837	AT3G60340	alpha/beta-Hydrolases superfamily protein	Q20390	Palmitoyl-protein thioesterase 1 OS=Caenorhabditis elegans GN=ppt-1 PE=2 SV=2	14.583	14.8431	10.776	11.1152	23.4341	14.9782
Potri.002G138100	-2.14622	0.00318061	0.0113396	-1.04872	0.117198	0.237772	-0.0774029	0.886926	0.94701	-1.1749	0.154586	0.295236	-0.796686	0.176888	0.327379					8.15421	3.94171	10.3355	7.72825	1.74584	5.94984
Potri.002G140300	0.752631	0.0226136	0.0614493	0.875744	0.0110821	0.0334745	0.0150706	0.958099	0.981353	-0.108043	0.777034	0.886692	0.0566777	0.868619	0.93761	AT2G44670	Protein of unknown function (DUF581)			87.5047	160.567	103.985	88.4236	148.982	108.152
Potri.002G142800	0.452274	0.311315	0.496919	0.467636	0.365064	0.555715	0.218771	0.646157	0.80133	0.203409	0.677378	0.823197	2.12869	1.99234e-05	0.000119827	AT2G45050	GATA transcription factor 2	O49743	GATA transcription factor 4 OS=Arabidopsis thaliana GN=GATA4 PE=2 SV=1	2.78583	3.85236	1.75047	3.24199	4.43567	7.65517
Potri.002G143200	-0.973613	0.00455079	0.0155041	-0.310022	0.390329	0.581853	0.310746	0.312028	0.497734	-0.352846	0.367848	0.558637	-0.188585	0.586941	0.757194	AT5G07670	RNI-like superfamily protein	Q8VYT5	F-box protein At5g07670 OS=Arabidopsis thaliana GN=At5g07670 PE=2 SV=1	10.373	8.36715	11.6773	12.8661	6.5518	10.2464
Potri.002G144900	1.59639	0.0512295	0.121737	-1.01317	0.230841	0.400067	-0.993552	0.23281	0.402581	1.61601	0.0520795	0.123395	2.56429	0.0070422	0.0226531	AT3G60670	PLATZ transcription factor family protein			1.21184	0.600415	0.418319	0.608635	1.84042	2.4742
Potri.002G145300	-0.70045	0.139787	0.273008	0.300202	0.475241	0.663155	-0.60718	0.130264	0.258308	-1.60783	0.00105053	0.00427592	0.872144	0.045751	0.110887	AT3G60690	SAUR-like auxin-responsive protein family	P33080	Auxin-induced protein X10A OS=Glycine max PE=2 SV=1	7.15959	8.81572	4.08027	4.70011	2.89236	7.46845
Potri.002G146100	-0.807855	0.00920291	0.0285314	-0.245669	0.467693	0.656292	0.49717	0.0897115	0.192181	-0.0650156	0.853987	0.929879	-0.406568	0.220027	0.385974	AT1G02020	nitroreductase family protein			18.4355	15.5489	24.5955	26.0206	14.8638	18.5553
Potri.002G146300	-1.62952	0.00105486	0.00429161	-0.454203	0.350996	0.540791	0.588287	0.156453	0.297982	-0.587033	0.293533	0.476484	-0.427129	0.500738	0.685902	AT2G45290	Transketolase	Q43848	Transketolase, chloroplastic OS=Solanum tuberosum PE=2 SV=1	485.13	354.103	645.332	729.374	235.73	479.96
Potri.002G149600	-0.587252	0.265361	0.443239	1.0993	0.0235252	0.0635387	-0.107925	0.822691	0.912874	-1.79447	0.000721042	0.00305977	-0.123313	0.831141	0.917534	AT3G60890	protein binding			4.00404	8.57867	2.65755	3.71544	2.47303	2.43983
Potri.002G149800	-0.849828	0.00630945	0.0205964	0.170202	0.605757	0.77162	0.354384	0.213308	0.377158	-0.665646	0.0591952	0.137104	-0.00745972	0.981874	0.992102	AT1G01930	zinc finger protein-related	Q66H85	Ankyrin repeat and zinc finger domain-containing protein 1 OS=Rattus norvegicus GN=Ankzf1 PE=2 SV=1	17.7013	19.9178	19.6259	22.63	12.5563	19.5247
Potri.002G154100	0.384228	0.359855	0.550231	-0.645587	0.196948	0.355312	0.15882	0.720894	0.852073	1.18863	0.0129581	0.0382682	0.348893	0.47192	0.66014	AT1G33060	NAC 014	Q52QH4	NAC domain-containing protein 68 OS=Oryza sativa subsp. japonica GN=NAC68 PE=2 SV=1	5.68663	3.63508	4.76399	6.34841	8.28569	6.06733
Potri.002G154400	-0.841957	0.00704799	0.0226687	-0.391019	0.243171	0.415764	0.103553	0.721025	0.852157	-0.347386	0.327346	0.514947	-0.284456	0.403914	0.595493	AT4G00750	S-adenosyl-L-methionine-dependent methyltransferases superfamily protein	Q9ZPH9	Probable methyltransferase PMT15 OS=Arabidopsis thaliana GN=At4g00750 PE=1 SV=1	42.4779	32.3933	47.423	45.6389	25.4613	38.9367
Potri.002G158000	0.893424	0.0101538	0.0310544	1.67262	2.26877e-06	1.62964e-05	-0.382741	0.256889	0.432857	-1.16193	0.00138308	0.00545399	0.639426	0.0811755	0.177282	AT4G11610	C2 calcium/lipid-binding plant phosphoribosyltransferase family protein			3.8774	12.3609	2.9389	2.97389	5.52423	4.57796
Potri.002G159500	-1.50542	0.000172232	0.000848953	-0.977698	0.0116085	0.0348326	-0.174026	0.587306	0.757477	-0.701744	0.123747	0.248161	0.0139885	0.968126	0.985977	AT4G23340	2-oxoglutarate (2OG) and Fe(II)-dependent oxygenase superfamily protein	O04705	Gibberellin 20 oxidase 1-D OS=Triticum aestivum GN=GA20ox1D PE=1 SV=1	15.7031	7.97385	15.8221	13.9187	4.90255	15.9763
Potri.002G161600	0.246091	0.625485	0.786389	1.57713	0.000556109	0.00242786	-0.430161	0.372949	0.563964	-1.7612	0.00023898	0.00113999	-0.267874	0.584346	0.755166	AT4G00330	calmodulin-binding receptor-like cytoplasmic kinase 2	Q8VZJ9	Probable leucine-rich repeat receptor-like protein kinase At4g00330 OS=Arabidopsis thaliana GN=At4g00330 PE=2 SV=1	2.38641	7.1205	2.62153	1.77115	2.10056	2.17729
Potri.002G163400	-1.1926	0.00189449	0.00719709	-1.52385	4.45004e-05	0.000249281	-0.177485	0.582236	0.753509	0.153767	0.71898	0.850845	-0.353896	0.31146	0.497086	AT1G01490	Heavy metal transport/detoxification superfamily protein			50.0469	17.4041	77.6407	44.2536	19.3616	60.7514
Potri.002G165000	1.9818	1.35598e-08	1.3943e-07	1.04235	0.00767334	0.0243952	-0.135542	0.714811	0.848145	0.803911	0.0298848	0.0777257	1.06052	0.00551228	0.0183167	AT2G46140	Late embryogenesis abundant protein	P46518	Late embryogenesis abundant protein Lea14-A OS=Gossypium hirsutum GN=LEA14-A PE=2 SV=1	11.3896	23.4577	11.0631	10.3683	40.9532	23.0741
Potri.002G166300	0.968531	0.0144067	0.0418935	-0.66893	0.140775	0.274517	0.295385	0.442749	0.633133	1.93285	3.04334e-05	0.000176369	-0.707193	0.0908497	0.194133	AT2G46240	BCL-2-associated athanogene 6	O82345	BAG family molecular chaperone regulator 6 OS=Arabidopsis thaliana GN=BAG6 PE=1 SV=1	2.32858	1.46461	2.32751	2.85766	5.59201	1.42562
Potri.002G166600	-0.952388	0.00557989	0.018511	-0.590522	0.12416	0.248799	0.278243	0.375181	0.566285	-0.0836231	0.837934	0.921252	0.00197652	0.995607	0.998135	AT5G41620		Q66GQ2	Uncharacterized protein At5g41620 OS=Arabidopsis thaliana GN=At5g41620 PE=1 SV=2	7.63581	5.07096	7.78871	9.26008	4.78539	7.79938
Potri.002G167100	0.622035	0.0477025	0.114784	0.722778	0.0534719	0.126106	0.816051	0.00956804	0.0295052	0.715307	0.0555524	0.130134	0.274732	0.419847	0.611193	AT2G46270	G-box binding factor 3	Q99089	Common plant regulatory factor 1 OS=Petroselinum crispum GN=CPRF1 PE=2 SV=1	12.3424	20.3694	16.2302	21.7298	33.4431	19.6348
Potri.002G167400	-0.056828	0.901219	0.95416	-1.07594	0.0913971	0.195071	0.875109	0.0702262	0.15763	1.89422	0.002185	0.00815722	0.446206	0.416992	0.608416	AT4G27950	cytokinin response factor 4	Q9SUE3	Ethylene-responsive transcription factor CRF4 OS=Arabidopsis thaliana GN=CRF4 PE=1 SV=2	2.36488	1.12181	1.94213	4.33753	4.16999	2.64606
Potri.002G167500	-2.40351	3.48157e-05	0.000199376	-1.80936	0.00300817	0.0107982	0.357955	0.412204	0.6037	-0.236196	0.742899	0.865951	-0.896731	0.0455826	0.11055					6.33294	1.8069	9.71632	8.11634	1.53403	5.21866
Potri.002G167700	-2.08787	3.37193e-06	2.34804e-05	-1.2811	0.0124278	0.0369247	0.457979	0.294915	0.478095	-0.348784	0.504697	0.689368	-0.459153	0.274339	0.454045	AT4G27940	manganese tracking factor for mitochondrial SOD2	Q6DHC3	Solute carrier family 25 member 40 OS=Danio rerio GN=slc25a40 PE=2 SV=1	23.7693	9.7806	30.7883	32.6499	7.68017	22.3958
Potri.002G167900	-0.368271	0.290888	0.473431	1.04283	0.00335553	0.011886	-0.261898	0.412245	0.603742	-1.67299	1.19227e-05	7.4899e-05	0.0540227	0.87908	0.943021	AT5G41761				23.4103	48.2313	20.9283	19.524	15.1254	21.7268
Potri.002G168600	-1.36234	1.08566e-05	6.87429e-05	-0.4544	0.174568	0.324082	0.204628	0.477858	0.665546	-0.703312	0.0464871	0.112359	-0.240122	0.521348	0.70376	AT4G01070	UDP-Glycosyltransferase superfamily protein	Q9AR73	Hydroquinone glucosyltransferase OS=Rauvolfia serpentina GN=AS PE=1 SV=1	60.51	44.161	59.581	69.7311	27.122	50.4456
Potri.002G169100	-1.45242	0.000866562	0.00360387	-0.525279	0.230082	0.399093	0.288797	0.44559	0.635798	-0.638343	0.191072	0.347253	-0.479467	0.33231	0.520424	AT4G01050	thylakoid rhodanese-like	Q9M158	Rhodanese-like domain-containing protein 4, chloroplastic OS=Arabidopsis thaliana GN=STR4 PE=1 SV=2	304.687	211.704	416.322	372.212	136.009	298.604
Potri.002G169900	-0.940439	0.0223482	0.0608394	-1.31727	0.000750923	0.0031722	0.209319	0.552073	0.729383	0.586149	0.188125	0.343164	0.197405	0.64134	0.797874	AT2G46420	Plant protein 1589 of unknown function			137.033	54.9905	148.934	158.43	82.5536	170.773
Potri.002G171300	-1.19224	0.00325878	0.0115846	-1.06444	0.0256967	0.0684548	0.557963	0.133041	0.262616	0.43016	0.393307	0.584848	-0.464456	0.244165	0.417024	AT3G61770	Acid phosphatase/vanadium-dependent haloperoxidase-related protein	O32107	Uncharacterized membrane protein yuiD OS=Bacillus subtilis (strain 168) GN=yuiD PE=4 SV=1	7.19515	3.44042	9.71	10.5926	4.63556	7.03727
Potri.002G171700	1.27043	7.53632e-05	0.000402191	0.271898	0.4534	0.643062	0.262722	0.411603	0.603106	1.26125	0.000520675	0.00228934	-0.245461	0.495103	0.680966	AT1G01300	Eukaryotic aspartyl protease family protein	Q9LS40	Protein ASPARTIC PROTEASE IN GUARD CELL 1 OS=Arabidopsis thaliana GN=ASPG1 PE=1 SV=1	7.79327	9.40956	7.77861	9.3499	22.5551	6.56161
Potri.002G173900	4.20422	1	1	-0.00946459	0.98732	0.994509	-1.85285	0.0108861	0.032967	2.36083	1	1	5.20702	1	1	AT1G22640	myb domain protein 3	Q38850	Transcription repressor MYB5 OS=Arabidopsis thaliana GN=MYB5 PE=1 SV=1	1.71022	1.69904	0.28619	0.473467	8.7274	10.5712
Potri.002G174100	0.868652	0.00889227	0.0277013	0.433611	0.197149	0.355582	-0.269636	0.395987	0.587561	0.165406	0.636328	0.79428	0.880887	0.010643	0.0323326	AT5G53500	Transducin/WD40 repeat-like superfamily protein	Q498F0	WD repeat-containing protein 44 OS=Xenopus laevis GN=wdr44 PE=2 SV=1	11.8386	15.9893	11.4348	9.82045	17.9317	21.0572
Potri.002G175200	-0.119249	0.848562	1	0.0397757	1	1	-2.19463	1	1	-2.35366	4.29725e-05	0.000241485	1.68295	0.0024169	0.00891233	AT2G46660	cytochrome P450, family 78, subfamily A, polypeptide 6	O48927	Cytochrome P450 78A3 OS=Glycine max GN=CYP78A3 PE=2 SV=1	3.39237	3.4872	0.821968	0.741059	0.682268	2.6392
Potri.002G175400	1.07715	0.00556583	0.0184709	-0.836602	0.0167211	0.0475661	0.43662	0.140375	0.273909	2.35037	4.84286e-08	4.58186e-07	-0.0894684	0.786699	0.892391	AT2G46630				15.8091	8.85249	16.628	21.3965	45.1437	15.6282
Potri.002G175600	-1.33745	2.16987e-05	0.000129527	-0.524226	0.127019	0.253268	0.075888	0.796953	0.898297	-0.737333	0.0410196	0.101288	0.0023051	0.994581	0.997682	AT2G46620	P-loop containing nucleoside triphosphate hydrolases superfamily protein	Q9P6Q3	Probable mitochondrial chaperone bcs1 OS=Schizosaccharomyces pombe (strain 972 / ATCC 24843) GN=SPAC644.07 PE=2 SV=1	66.1309	45.9829	51.471	69.7026	27.5827	51.5533
Potri.002G176300	2.99251	1.28297e-12	2.24865e-11	2.83936	9.54792e-14	1.91023e-12	-0.80013	0.0223835	0.0609201	-0.646981	0.148451	0.286119	0.627845	0.104603	0.217219	AT2G46680	homeobox 7	P46897	Homeobox-leucine zipper protein ATHB-7 OS=Arabidopsis thaliana GN=ATHB-7 PE=2 SV=2	13.312	95.2746	8.93561	7.64506	60.8438	13.8078
Potri.002G176900	2.01056	3.53938e-09	3.95908e-08	0.44964	0.199036	0.35815	-0.941913	0.00253021	0.00927859	0.619008	0.0995292	0.208792	0.267411	0.430658	0.621617	AT1G32640	Basic helix-loop-helix (bHLH) DNA-binding family protein	O49687	Transcription factor MYC4 OS=Arabidopsis thaliana GN=BHLH4 PE=2 SV=1	13.564	18.5243	14.1375	7.06063	28.45	17.0166
Potri.002G177900	-1.78418	4.4232e-05	0.000247916	0.0657717	0.866656	0.936575	0.0963437	0.780189	0.888563	-1.75361	0.000218907	0.00105363	-0.870609	0.0225438	0.0612886	AT1G01140	CBL-interacting protein kinase 9	Q9MAM1	CBL-interacting serine/threonine-protein kinase 9 OS=Arabidopsis thaliana GN=CIPK9 PE=1 SV=2	5.77754	6.04703	8.94907	6.17654	1.7933	4.89439
Potri.002G178000	-0.874753	0.00741459	0.023682	-0.533862	0.115674	0.23531	-0.368431	0.201469	0.361432	-0.709322	0.0568258	0.132589	-0.72657	0.0324965	0.0833959	AT1G01120	3-ketoacyl-CoA synthase 1	Q9MAM3	3-ketoacyl-CoA synthase 1 OS=Arabidopsis thaliana GN=KCS1 PE=2 SV=1	23.4238	16.1789	17.0166	18.1447	9.89514	10.2838
Potri.002G178100	-1.58027	4.55623e-06	3.09797e-05	-0.751462	0.0362527	0.0913844	-0.0250515	0.934061	0.970094	-0.853858	0.0305907	0.0792627	-0.3142	0.360478	0.55088	AT2G46735				32.3838	19.236	37.4137	31.8264	10.6434	30.0917
Potri.002G180800	-2.05683	6.2539e-08	5.81606e-07	-0.288808	0.581652	0.753041	0.218364	0.594035	0.762681	-1.54966	0.00199648	0.00753641	-0.428646	0.439104	0.629661	AT1G01060	Homeodomain-like superfamily protein	Q6R0H1	Protein LHY OS=Arabidopsis thaliana GN=LHY PE=1 SV=2	163.512	133.847	237.612	190.232	45.721	176.536
Potri.002G182500	0.892215	0.0334914	0.0855257	1.27452	0.00232247	0.00860587	-0.372908	0.31581	0.501997	-0.755217	0.101784	0.212534	-0.0849339	0.950801	0.977972	AT1G02270	Calcium-binding endonuclease/exonuclease/phosphatase family	O81916	Uncharacterized calcium-binding protein At1g02270 OS=Arabidopsis thaliana GN=At1g02270 PE=2 SV=2	25.8208	62.4654	19.9827	19.9394	37.0081	18.8403
Potri.002G183800	-1.00303	0.00318492	0.0113532	-0.131808	0.702757	0.840286	0.142122	0.634809	0.793192	-0.7291	0.0558939	0.130792	-0.0691793	0.839893	0.92231	AT2G46915	Protein of unknown function (DUF3754)			30.4322	27.7751	33.2467	33.5828	16.7562	31.6901
Potri.002G183900	-1.06532	0.000664171	0.00284413	-0.0745643	0.833968	0.919094	0.325315	0.277184	0.457429	-0.665443	0.0699816	0.15718	-0.122584	0.749757	0.870232	AT2G46915	Protein of unknown function (DUF3754)			30.4689	28.9341	37.183	38.1756	18.2428	34.1541
Potri.002G185100	-1.48927	1.91979e-05	0.000115838	-0.740436	0.0431358	0.105591	0.387073	0.205221	0.36649	-0.361762	0.368902	0.559737	-0.195003	0.565781	0.740461	AT4G01650	Polyketide cyclase / dehydrase and lipid transport protein			24.5483	14.6936	29.5205	32.1028	11.4348	25.7883
Potri.002G188000	-1.16925	0.0505844	0.120482	0.549951	0.406039	0.597606	1.02787	0.0768213	0.169577	-0.691334	0.307185	0.492227	-1.75493	1	1					5.43523	7.95737	10.305	11.0825	4.92785	3.05326
Potri.002G188100	1.07507	0.0258478	0.0687932	0.305495	0.470664	0.658993	-1.69274	0.000163686	0.000810878	-0.923168	0.0441495	0.107648	0.658259	0.164253	0.309293	AT1G75250	RAD-like 6			7.47612	9.23931	3.01227	2.31265	4.87235	4.75389
Potri.002G189300	-2.14673	7.13862e-07	5.59538e-06	-1.04541	1	1	-0.749758	0.0987156	0.207431	-1.85109	1	1	-1.68348	1	1	AT2G34430	light-harvesting chlorophyll-protein complex II subunit B1	P07369	Chlorophyll a-b binding protein 3C, chloroplastic OS=Solanum lycopersicum GN=CAB3C PE=3 SV=1	267.104	129.414	263.825	158.848	35.8715	82.1367
Potri.002G190200	1.29322	0.00834351	0.0262235	-0.0881112	0.892504	0.949794	-0.0281506	0.961398	0.982882	1.35318	0.0179968	0.0506361	0.308274	0.610061	0.77486	AT2G47115				7.10558	6.6846	7.42613	6.96827	17.0775	9.19522
Potri.002G190400	1.10416	0.00135699	0.00536315	0.63274	0.0927559	0.197394	-0.0915669	0.792685	0.895837	0.379849	0.30843	0.493645	0.319312	0.398867	0.590447	AT3G62260	Protein phosphatase 2C family protein	Q3EAF9	Probable protein phosphatase 2C 49 OS=Arabidopsis thaliana GN=At3g62260 PE=2 SV=1	6.83395	10.5961	5.78309	6.41368	13.7877	7.21577
Potri.002G190800	1.45892	0.000227441	0.00109051	0.749357	0.086227	0.186137	0.121565	0.761457	0.87743	0.831127	0.0546326	0.128353	0.856038	0.0504542	0.120223	AT1G02450	NIM1-interacting 1			13.9817	23.5039	9.76648	15.2109	41.8152	17.6779
Potri.002G190900	0.719687	0.254194	0.429528	-0.949918	0.270756	0.449748	0.437807	0.511573	0.695355	2.10741	0.0116219	0.0348665	0.182859	0.814617	0.908326					1.3597	0.703867	1.19641	1.84178	3.03309	1.35808
Potri.002G193800	1.62473	0.00231748	0.00858996	1.2121	0.019875	0.0550852	-0.367035	0.510722	0.694617	0.0455999	0.926446	0.966456	-0.398004	0.478304	0.665952	AT2G47710	Adenine nucleotide alpha hydrolases-like superfamily protein			3.09592	7.17245	3.36571	2.4005	7.40277	2.55426
Potri.002G196700	2.04193	9.47478e-06	6.06816e-05	1.65609	6.40439e-05	0.000347011	-0.837901	0.0150464	0.0434768	-0.452069	0.380239	0.571513	-0.0296245	0.940158	0.972962	AT3G62550	Adenine nucleotide alpha hydrolases-like superfamily protein	Q8LGG8	Universal stress protein A-like protein OS=Arabidopsis thaliana GN=At3g01520 PE=1 SV=2	120.488	379.733	85.8961	67.408	277.583	84.1503
Potri.002G197300	-1.22921	0.00123887	0.00494805	-0.29006	0.414192	0.605672	0.0569282	0.858806	0.932437	-0.882221	0.0316829	0.0816341	-0.840261	0.0251017	0.0671144	AT4G02100	Heat shock protein DnaJ with tetratricopeptide repeat			11.1459	9.11586	11.2483	11.5945	4.94564	6.28264
Potri.002G197800	0.986388	0.00210894	0.00790785	-0.178184	0.592007	0.761124	-0.204272	0.477841	0.66553	0.960299	0.0078892	0.0249862	0.25069	0.44695	0.637062	AT3G62580	Late embryogenesis abundant protein (LEA) family protein	Q6GPW4	Transmembrane protein 205 OS=Xenopus laevis GN=tmem205 PE=2 SV=1	45.7048	40.3946	40.9518	39.6707	78.5963	48.7234
Potri.002G197900	1.84141	2.49216e-05	0.000146997	0.675713	0.207287	0.369221	-0.324734	0.555902	0.732511	0.840963	0.0437298	0.106796	0.429865	0.360398	0.550793	AT1G02660	alpha/beta-Hydrolases superfamily protein			1.88114	3.0049	1.48416	1.50199	5.38252	1.99933
Potri.002G199200	-2.47974	0.00372987	0.0130345	-2.94595	0.0517004	0.122659	0.592535	0.365693	0.556385	1.05875	0.510997	1	-1.24226	0.097051	0.204659	AT1G67030	zinc finger protein 6	Q39265	Zinc finger protein 6 OS=Arabidopsis thaliana GN=ZFP6 PE=2 SV=1	2.22485	0.288723	3.39045	3.35484	0.601445	1.43318
Potri.002G199700	-0.599015	0.16632	0.312266	-1.26171	0.0164493	0.0469073	0.420396	0.279059	0.459623	1.08309	0.0529147	0.125016	0.0947206	0.820435	0.911614	AT4G13030	P-loop containing nucleoside triphosphate hydrolases superfamily protein			3.87232	1.61495	4.5133	5.18231	3.42138	4.81956
Potri.002G200200	-0.490675	0.130213	0.258233	-1.03864	0.00302658	0.0108563	0.0924908	0.752502	0.87195	0.640458	0.0890035	0.190952	-0.485082	0.143569	0.278772	AT3G62660	galacturonosyltransferase-like 7	Q8VYF4	Probable galacturonosyltransferase-like 7 OS=Arabidopsis thaliana GN=GATL7 PE=2 SV=1	13.4242	6.53471	15.386	14.313	10.1865	10.9927
Potri.002G202300	1.43632	0.000115487	0.00059174	2.04791	9.84367e-09	1.03277e-07	-0.0586303	0.842021	0.923474	-0.670216	0.114004	0.232617	0.188263	0.572993	0.746225	AT4G02280	sucrose synthase 3	O24301	Sucrose synthase 2 OS=Pisum sativum GN=SUS2 PE=2 SV=1	10.7121	44.2949	11.0893	10.2855	27.8355	12.6351
Potri.002G203400	1.15827	0.00222005	0.00827238	0.0643964	0.877484	0.9422	-0.290404	0.446739	0.636865	0.80347	0.0528279	0.124846	0.334889	0.38636	0.577797	AT1G02816	Protein of unknown function, DUF538			10.1324	10.5949	11.0728	8.28501	18.4913	13.9659
Potri.002G203500	-0.481806	0.155082	0.295969	1.03263	0.00288354	0.010405	0.0789329	0.796654	0.898131	-1.4355	0.000132493	0.000670008	-0.159931	0.641426	0.797932	AT4G02380	senescence-associated gene 21	P32292	Indole-3-acetic acid-induced protein ARG2 OS=Vigna radiata var. radiata GN=ARG2 PE=2 SV=1	22.3179	45.6568	21.07	23.573	16.8802	18.8591
Potri.002G204400	1.34665	0.000321566	0.0014879	1.30222	0.00414708	0.0142973	0.196309	0.640028	0.796947	0.240741	0.559615	0.735517	-0.0815273	0.856791	0.931368	AT3G62830	NAD(P)-binding Rossmann-fold superfamily protein	Q8NBZ7	UDP-glucuronic acid decarboxylase 1 OS=Homo sapiens GN=UXS1 PE=1 SV=1	9.13487	22.5272	10.2437	10.4664	26.6182	9.68089
Potri.002G205300	3.10205	4.4995e-05	0.000251793	1.56764	0.00669946	0.0216962	-1.24763	0.115947	0.235752	0.286776	0.589437	0.759128	0.533224	0.51084	0.69472	AT2G47710	Adenine nucleotide alpha hydrolases-like superfamily protein			1.29987	3.85306	0.67555	0.547425	4.70039	0.977629
Potri.002G206100	6.51442	1.75547e-05	0.000106738	6.30498	0.000337188	0.00155235	0.641385	0.776937	1	0.850832	1	1	30	0.0940696	1	AT2G47770	TSPO(outer membrane tryptophan-rich sensory protein)-related	O82245	Translocator protein homolog OS=Arabidopsis thaliana GN=TSPO PE=1 SV=1	0.0959221	7.58413	0	0.149622	13.6783	0.229649
Potri.002G208100	0.699437	0.0396654	0.0985034	0.42576	0.247579	0.421296	-0.642617	0.0460903	0.111571	-0.36894	0.33654	0.525065	1.06666	0.00230227	0.00854039	AT2G47890	B-box type zinc finger protein with CCT domain	O82256	Zinc finger protein CONSTANS-LIKE 13 OS=Arabidopsis thaliana GN=COL13 PE=2 SV=1	27.757	37.2854	14.378	17.7797	28.872	30.1157
Potri.002G208400	0.45035	0.299389	0.483285	-0.816196	0.0765974	0.169178	-0.508528	0.190897	0.347013	0.758018	0.129214	0.256692	2.18349	4.17514e-06	2.85883e-05	AT2G30540	Thioredoxin superfamily protein	O04341	Monothiol glutaredoxin-S9 OS=Arabidopsis thaliana GN=GRXS9 PE=2 SV=1	14.0102	7.9569	5.7489	9.8483	13.4564	26.1144
Potri.002G208500	-2.3983	0.0898934	1	-0.119218	0.856542	0.931238	-1.56912	0.0521715	0.123571	-3.84821	0.00393855	0.0136687	0.0215854	1	1	AT3G62950	Thioredoxin superfamily protein	Q9LYC6	Glutaredoxin-C11 OS=Arabidopsis thaliana GN=GRXC11 PE=3 SV=1	3.09573	2.8502	1.21411	1.0433	0.197902	1.23241
Potri.002G211100	-1.15566	0.000518504	0.0022808	-0.316232	0.369722	0.560604	0.222086	0.453989	0.643614	-0.617345	0.107569	0.222111	-0.943715	0.00802808	0.0253654	ATCG00480	ATP synthase subunit beta	A4GYR7	ATP synthase subunit beta, chloroplastic OS=Populus trichocarpa GN=atpB PE=3 SV=1	284.451	228.461	325.883	331.788	148.927	169.424
Potri.002G211800	1.14992	0.011306	0.034054	-0.285903	0.621822	0.783688	0.0959757	0.848225	0.926801	1.5318	0.0044853	0.0153099	0.0318244	0.954678	0.979765					1.58032	1.29622	1.32377	1.68902	3.74797	1.3533
Potri.002G214100	0.911008	0.00917674	0.028461	0.561961	0.141175	0.275124	-0.448605	0.170209	0.317846	-0.0995584	0.804123	0.902388	0.420798	0.238502	0.40985	AT1G53310	phosphoenolpyruvate carboxylase 1	P29194	Phosphoenolpyruvate carboxylase 2 OS=Sorghum bicolor PE=3 SV=1	32.7054	48.2822	29.0691	23.9649	45.0627	38.9139
Potri.002G215800	-0.95491	0.0119356	0.035672	-0.297791	0.494749	0.680651	-0.0577221	0.868676	0.937641	-0.714841	0.121075	0.243949	-0.128247	0.740689	0.864584	AT4G02920				108.866	88.5619	115.08	104.596	53.9583	105.291
Potri.002G215900	0.614797	0.0597718	0.138199	-0.271677	0.460138	0.64933	0.0983719	0.755092	0.873546	0.984846	0.00908209	0.0282094	0.363182	0.294978	0.47817	AT4G02930	GTP binding Elongation factor Tu family protein	Q9ZT91	Elongation factor Tu, mitochondrial OS=Arabidopsis thaliana GN=TUFA PE=1 SV=1	8.5048	7.045	8.45117	9.10494	13.9428	10.8704
Potri.002G216400	2.34864	1.27212e-06	9.55003e-06	0.0545224	0.89613	0.951616	-0.262349	0.474032	0.662053	2.03177	0.000107533	0.000554847	0.289169	0.464155	0.653023	AT2G33150	peroxisomal 3-ketoacyl-CoA thiolase 3	Q56WD9	3-ketoacyl-CoA thiolase 2, peroxisomal OS=Arabidopsis thaliana GN=PED1 PE=1 SV=2	19.1817	19.9205	17.7483	15.9924	81.4561	21.6873
Potri.002G219700	-1.01943	0.047315	0.114015	-3.39907	2.13893e-07	1.82766e-06	-0.556662	0.170523	0.318295	1.82297	0.0121668	0.0362627	-1.8601	5.27732e-05	0.000291088	AT2G42990	GDSL-like Lipase/Acylhydrolase superfamily protein	Q67ZI9	GDSL esterase/lipase At2g42990 OS=Arabidopsis thaliana GN=At2g42990 PE=2 SV=1	10.6223	1.00692	10.244	7.2218	3.56259	2.82179
Potri.002G222700	0.903225	0.0112189	0.0338309	1.31696	7.38951e-05	0.000395081	-0.74945	0.0177561	0.0500619	-1.16319	0.00169696	0.0065324	0.749097	0.0541444	0.12741	AT5G47530	Auxin-responsive family protein	Q94BT2	Auxin-induced in root cultures protein 12 OS=Arabidopsis thaliana GN=AIR12 PE=1 SV=3	13.2305	32.9625	7.47033	7.86987	14.7186	12.5557
Potri.002G223100	1.5497	0.0125843	0.0373234	-1.5353	0.0533067	0.125782	-1.00552	0.122905	0.246844	2.07948	0.00688198	0.0222069	-0.0750291	0.89554	0.951324					3.20856	1.10698	2.79848	1.59815	4.67868	2.65666
Potri.002G223700	0.719746	0.0520536	0.123344	-0.0819884	0.836293	0.920355	0.293834	0.424301	0.615478	1.09557	0.0060754	0.0199306	0.733089	0.0744431	0.1653	AT1G04990	Zinc finger C-x8-C-x5-C-x3-H type family protein	Q94AD9	Zinc finger CCCH domain-containing protein 3 OS=Arabidopsis thaliana GN=At1g04990 PE=2 SV=1	18.6176	17.5891	15.0071	22.8233	37.5874	24.9447
Potri.002G227300	-1.94723	1.1771e-09	1.4091e-08	-0.757041	0.0527718	0.124737	0.224896	0.500356	0.685565	-0.965288	0.0109337	0.0330908	-0.774388	0.031903	0.0821128	AT2G32540	cellulose synthase-like B4	Q339N5	Cellulose synthase-like protein H1 OS=Oryza sativa subsp. japonica GN=CSLH1 PE=2 SV=2	37.4622	22.1667	55.2298	43.7818	11.3532	32.2893
Potri.002G228400	0.376857	0.738157	1	1.61732	0.0958571	0.202653	-0.571945	0.654816	1	-1.81241	0.0170828	0.0484452	1.34179	0.212102	1	AT1G62300	WRKY family transcription factor	Q9C519	WRKY transcription factor 6 OS=Arabidopsis thaliana GN=WRKY6 PE=1 SV=1	0.551719	1.6927	0.316678	0.371146	0.481937	0.802671
Potri.002G228800	0.826571	0.0145271	0.0421916	0.228189	0.511893	0.695633	-0.467526	0.11266	0.230436	0.130855	0.734238	0.860549	0.256758	0.466428	0.655122	AT2G05630	Ubiquitin-like superfamily protein	Q6Z1D5	Autophagy-related protein 8C OS=Oryza sativa subsp. japonica GN=ATG8C PE=2 SV=1	82.573	96.7231	64.3608	59.7171	105.906	76.8977
Potri.002G230000	0.691258	0.0742077	0.164874	-0.0444007	0.910984	0.95897	0.00701923	0.982764	0.992504	0.742678	0.0985131	0.207094	1.10669	0.00448645	0.0153133	AT1G05200	glutamate receptor 3.4	Q8GXJ4	Glutamate receptor 3.4 OS=Arabidopsis thaliana GN=GLR3.4 PE=2 SV=2	9.11891	8.84254	7.10078	9.16339	14.796	15.2916
Potri.002G230200	-1.08127	0.000496104	0.00219283	-0.662131	0.0469405	0.113263	-0.030348	0.915593	0.961198	-0.449488	0.204427	0.365415	0.0106079	0.974493	0.988827	AT1G05230	homeodomain GLABROUS 2	Q94C37	Homeobox-leucine zipper protein HDG2 OS=Arabidopsis thaliana GN=HDG2 PE=2 SV=1	18.2616	11.5403	18.3571	17.8814	8.45098	18.4926
Potri.002G233100	0.436481	0.239942	0.411674	0.101254	0.825689	0.914518	0.738719	0.0597275	0.138115	1.07395	0.0151183	0.043655	0.340988	0.441898	0.632331	AT5G16740	Transmembrane amino acid transporter family protein	P47082	Vacuolar amino acid transporter 1 OS=Saccharomyces cerevisiae (strain ATCC 204508 / S288c) GN=AVT1 PE=1 SV=1	3.92068	4.20574	3.85792	6.54242	8.85385	4.88654
Potri.002G233200	0.54971	0.153793	0.294067	0.119003	0.818301	0.910417	0.956521	0.0293101	0.0764626	1.38723	0.003395	0.0120079	0.149517	0.742366	0.865635	AT5G16740	Transmembrane amino acid transporter family protein	P47082	Vacuolar amino acid transporter 1 OS=Saccharomyces cerevisiae (strain ATCC 204508 / S288c) GN=AVT1 PE=1 SV=1	2.47676	2.68972	3.56861	4.80646	7.03565	3.95829
Potri.002G234100	1.08454	0.00391905	0.0136096	0.665442	0.112375	0.229971	0.0287995	0.943165	0.974387	0.447893	0.253508	0.42868	0.428498	0.315796	0.50198	AT1G60710	NAD(P)-linked oxidoreductase superfamily protein	Q7XT99	Probable aldo-keto reductase 2 OS=Oryza sativa subsp. japonica GN=Os04g0338000 PE=2 SV=2	8.67334	13.7564	8.85958	8.84822	18.7644	11.9235
Potri.002G234600	-1.27105	0.000344184	0.00158116	-0.563611	0.110199	0.226417	0.0141312	0.962276	0.983296	-0.693303	0.0843272	0.182825	-0.752159	0.0514086	0.122088	AT3G07880	Immunoglobulin E-set superfamily protein	Q9SFC6	Rho GDP-dissociation inhibitor 1 OS=Arabidopsis thaliana GN=GDI1 PE=1 SV=1	50.9353	34.4631	59.1414	51.4366	21.3133	35.1131
Potri.002G236000	0.065074	0.852614	0.929154	-0.691205	0.113605	0.23197	0.316324	0.370257	0.561152	1.0726	0.0135912	0.0398607	0.349567	0.377972	0.569175	AT3G23710	Tic22-like family protein	F4J469	Protein TIC 22-like, chloroplastic OS=Arabidopsis thaliana GN=TIC22L PE=3 SV=1	19.2222	11.905	17.2946	23.9346	25.0389	22.0364
Potri.002G236200	0.0401058	0.900788	0.953951	-0.709689	0.0845493	0.183212	0.455616	0.187822	0.342737	1.20541	0.00206574	0.00776516	-0.489066	0.182223	0.334914	AT3G23730	xyloglucan endotransglucosylase/hydrolase 16	P35694	Brassinosteroid-regulated protein BRU1 OS=Glycine max PE=2 SV=1	12.842	7.85225	19.8822	17.6111	18.1075	14.1658
Potri.002G236400	1.13478	0.00859598	0.0269057	0.867239	0.0403393	0.0998884	-0.705796	0.0758536	0.16785	-0.438254	0.335831	0.524293	0.557798	0.210856	0.373922	AT4G15550	indole-3-acetate beta-D-glucosyltransferase	O23406	UDP-glycosyltransferase 75D1 OS=Arabidopsis thaliana GN=UGT75D1 PE=2 SV=2	6.89616	12.5798	3.94899	4.22806	9.2842	5.81299
Potri.002G238500	1.10644	0.00675046	0.0218387	0.605246	0.180858	0.332989	-0.226592	0.601312	0.768238	0.274598	0.521336	0.703749	0.351501	0.427222	0.618317	AT2G21630	Sec23/Sec24 protein transport family protein	Q4PE39	Protein transport protein SEC23 OS=Ustilago maydis (strain 521 / FGSC 9021) GN=SEC23 PE=3 SV=1	1.76516	2.68523	1.75668	1.5086	3.24821	2.24133
Potri.002G240300	1.26705	0.00525979	0.0175856	0.39656	0.500227	0.685452	0.406866	0.441237	0.631698	1.27735	0.0145064	0.0421399	3.12792	5.93413e-07	4.71522e-06	AT3G24750				1.82653	2.40439	0.754671	2.42162	5.82809	6.59712
Potri.002G241200	-0.802731	0.0177173	0.0499687	-0.275673	0.437318	0.627982	0.459256	0.125543	0.250972	-0.0678014	0.861336	0.933777	-0.289388	0.448523	0.638525	AT5G48830				25.4724	21.0418	31.9111	35.0203	20.0758	26.1113
Potri.002G241700	-0.636435	0.158975	0.301632	-1.6214	0.00116298	0.00467885	-0.340929	0.473054	0.661183	0.644035	0.17705	0.32761	-0.795087	0.0757209	0.167611	AT3G07090	PPPDE putative thiol peptidase family protein	Q6ICB0	Desumoylating isopeptidase 1 OS=Homo sapiens GN=DESI1 PE=1 SV=1	124.667	40.5191	137.846	98.4283	63.319	79.4416
Potri.002G245400	-0.133838	0.665573	0.815051	0.647919	0.0509686	0.121232	-0.139225	0.626555	0.787158	-0.920982	0.00897065	0.0279108	0.0337597	0.918511	0.962607	AT3G25070	RPM1 interacting protein 4	Q8GYN5	RPM1-interacting protein 4 OS=Arabidopsis thaliana GN=RIN4 PE=1 SV=1	32.9457	51.6229	29.1747	29.9149	27.2646	29.8655
Potri.002G246300	-0.963748	0.00846869	0.0265624	0.109074	0.765555	0.879893	0.162312	0.618789	0.781415	-0.910511	0.0234196	0.0632978	-0.130505	0.731986	0.859134	AT3G07230	wound-responsive protein-related	Q09020	Wound-induced basic protein OS=Phaseolus vulgaris GN=PR4 PE=2 SV=1	93.9171	101.293	110.134	105.101	53.8875	100.609
Potri.002G247100	-1.4295	0.000235035	0.00112304	-0.982092	0.00518999	0.0173821	0.393592	0.197227	0.355693	-0.0538167	0.899437	0.953267	-0.143458	0.716046	0.848942	AT3G07270	GTP cyclohydrolase I	Q94465	GTP cyclohydrolase 1 OS=Dictyostelium discoideum GN=gchA PE=1 SV=2	20.5398	10.3982	24.3679	26.9824	10.0175	22.0614
Potri.002G247700	1.2952	0.000722265	0.00306435	1.31435	0.00036038	0.00164752	-0.747616	0.0182426	0.0512251	-0.766762	0.0724348	0.161666	-0.499977	0.205902	0.367402	AT3G07310	Protein of unknown function (DUF760)			39.5082	98.2532	30.5064	23.5306	57.7468	21.5716
Potri.002G248600	1.39488	6.68572e-05	0.000360828	0.978571	0.00688272	0.022209	-0.415211	0.17211	0.320575	0.0010967	0.997819	0.999083	0.993021	0.00951191	0.0293551	AT3G07360	plant U-box 9	Q9SRT0	U-box domain-containing protein 9 OS=Arabidopsis thaliana GN=PUB9 PE=1 SV=1	38.4856	75.8363	35.0998	28.8607	75.894	69.8609
Potri.002G249000	0.398878	0.220868	0.387075	-0.161997	0.634592	0.793037	0.335343	0.246587	0.420066	0.896218	0.0160611	0.0459606	-0.269591	0.427206	0.618301	AT4G18100	Ribosomal protein L32e	P49211	60S ribosomal protein L32-1 OS=Arabidopsis thaliana GN=RPL32A PE=2 SV=2	80.0099	71.5118	100.435	100.947	133.096	83.3163
Potri.002G249200	-0.664989	0.0926034	0.197132	-1.21267	0.0145988	0.0423691	0.346121	0.360347	0.550744	0.893806	0.0794583	0.174263	-0.253114	0.547686	0.725792	AT3G07390	auxin-responsive family protein	Q94BT2	Auxin-induced in root cultures protein 12 OS=Arabidopsis thaliana GN=AIR12 PE=1 SV=3	8.25003	3.55962	8.44605	10.4869	6.61403	7.08694
Potri.002G249300	-0.520006	0.168429	0.31529	-1.2904	0.000722585	0.00306556	-0.0908101	0.774696	0.885326	0.679579	0.116628	0.236852	0.139167	0.720962	0.852118	AT3G25290	Auxin-responsive family protein	Q94BT2	Auxin-induced in root cultures protein 12 OS=Arabidopsis thaliana GN=AIR12 PE=1 SV=3	162.632	66.4903	143.39	152.711	106.496	157.911
Potri.002G249900	-3.65927	0.000117895	0.000602913	-1.95145	0.0410195	0.101288	0.573894	0.314792	0.500858	-1.13392	0.352806	0.54272	-1.57304	1	1	AT4G12970	stomagen	Q9SV72	EPIDERMAL PATTERNING FACTOR-like protein 9 OS=Arabidopsis thaliana GN=EPFL9 PE=3 SV=1	5.98886	1.54845	8.04443	8.91463	0.705592	2.70373
Potri.002G250000	-1.08341	0.0141944	0.0413661	-0.182694	0.666417	0.815628	-0.00216094	0.995335	0.998012	-0.902878	0.0643263	0.146736	-0.286145	0.500958	0.686088	AT3G25400		Q91VC0	dCTP pyrophosphatase 1 OS=Rattus norvegicus GN=Dctpp1 PE=2 SV=1	9.75466	8.59441	8.52004	9.74006	4.59645	6.98721
Potri.002G250800	0.212041	0.70924	0.844515	-1.49404	0.0385228	0.0961321	0.559732	0.254632	0.43007	2.26582	0.00353165	0.012428	0.135674	0.826067	0.914734	AT5G48500				2.26665	0.804697	2.01509	3.34103	3.87	2.21379
Potri.002G251000	-1.53299	0.00109916	0.00445092	-0.432478	0.416635	0.608066	0.736989	0.090605	0.193714	-0.363521	0.516789	0.699851	-0.668187	0.149824	0.288172	AT5G48485	Bifunctional inhibitor/lipid-transfer protein/seed storage 2S albumin superfamily protein	Q8W453	Putative lipid-transfer protein DIR1 OS=Arabidopsis thaliana GN=DIR1 PE=1 SV=1	7.32594	5.42843	12.102	12.2101	4.21933	7.61572
Potri.002G251800	-0.861895	0.0131322	0.0387065	-0.453676	0.207459	0.369451	0.198457	0.522394	0.704665	-0.209763	0.593018	0.761908	-0.22096	0.545022	0.723606	AT4G13220				52.488	38.3257	61.2345	60.2285	33.1395	52.5389
Potri.002G254500	-0.909664	0.0087879	0.0274206	-0.430881	0.230643	0.399812	-0.0133482	0.965473	0.984768	-0.492132	0.210777	0.373818	-0.437269	0.229454	0.39827	AT4G28706	pfkB-like carbohydrate kinase family protein			56.2599	41.7341	60.2509	55.7418	29.6718	44.4972
Potri.002G254800	1.16409	0.00708309	0.0227653	0.732527	0.121579	0.244749	-0.172707	0.705822	0.84229	0.258859	0.564069	0.739102	0.00895328	0.986801	0.994285	AT3G04300	RmlC-like cupins superfamily protein			3.73035	6.19814	2.33195	3.30947	7.41628	2.34647
Potri.002G255500	-1.84039	1.62719e-05	9.95736e-05	-1.61458	0.0072511	0.0232302	0.384955	0.328653	0.516386	0.159142	0.798485	0.899184	-0.657401	0.148792	0.286628	AT2G20320	DENN (AEX-3) domain-containing protein			4.56256	1.48996	5.6575	5.95788	1.66372	3.58697
Potri.002G255600	-0.968708	0.0111592	0.033676	-0.169726	0.644049	0.799812	0.385441	0.233961	0.404052	-0.413541	0.32396	0.511176	0.311139	0.403697	0.595277	AT2G20340	Pyridoxal phosphate (PLP)-dependent transferases superfamily protein	Q8RY79	Tyrosine decarboxylase 1 OS=Arabidopsis thaliana GN=ELI5 PE=2 SV=1	14.7181	13.0845	17.2504	19.2256	9.82358	21.4023
Potri.002G258000	0.437371	0.247852	0.421638	1.07887	0.00493684	0.0166421	-0.25117	0.494496	0.680427	-0.892675	0.023534	0.0635592	0.225319	0.565433	0.74019	AT4G08850	Leucine-rich repeat receptor-like protein kinase family protein	Q8VZG8	Probable LRR receptor-like serine/threonine-protein kinase At4g08850 OS=Arabidopsis thaliana GN=At4g08850 PE=1 SV=3	2.55656	5.40045	2.31068	2.14806	2.90876	2.70126
Potri.002G258100	0.355889	0.440519	0.631008	1.13002	0.0130447	0.0384875	-0.119666	0.791142	0.894947	-0.893795	0.0544101	0.127922	-0.202176	0.665061	0.814687	AT5G44700	Leucine-rich repeat transmembrane protein kinase	Q8VZG8	Probable LRR receptor-like serine/threonine-protein kinase At4g08850 OS=Arabidopsis thaliana GN=At4g08850 PE=1 SV=3	1.27704	2.79495	1.50362	1.17539	1.50424	1.30701
Potri.002G258400	0.295237	0.429714	0.620713	0.955358	0.011717	0.0351114	-0.213433	0.552512	0.729741	-0.873553	0.0261734	0.0695236	-0.120777	0.757219	0.87485	AT1G35710	Protein kinase family protein with leucine-rich repeat domain	Q8VZG8	Probable LRR receptor-like serine/threonine-protein kinase At4g08850 OS=Arabidopsis thaliana GN=At4g08850 PE=1 SV=3	2.8222	5.47241	2.71655	2.4341	2.98685	2.49839
Potri.002G260000	-1.02472	0.009376	0.0289936	-0.989665	0.00510944	0.017147	-0.812161	0.00710194	0.0228175	-0.847213	0.0516142	0.122491	1.44096	0.00077272	0.00325416	AT1G75250	RAD-like 6			133.516	67.2379	51.7249	76.0411	37.3747	140.434
Potri.002G260300	-1.5959	2.15562e-05	0.00012875	-0.980598	0.011002	0.0332675	0.272468	0.407957	0.599509	-0.342829	0.420916	0.612227	0.241244	0.516757	0.699822	AT5G42760	Leucine carboxyl methyltransferase	A1T3J8	Putative S-adenosyl-L-methionine-dependent methyltransferase Mvan_0910 OS=Mycobacterium vanbaalenii (strain DSM 7251 / PYR-1) GN=Mvan_0910 PE=3 SV=1	78.661	39.863	74.4888	95.0125	31.4317	88.0467
Potri.002G260800	-1.26123	0.000149278	0.000746154	-0.463123	0.161675	0.305561	-0.121646	0.669244	0.817584	-0.919758	0.0136375	0.0399754	-0.482982	0.150188	0.288711					30.8809	22.4014	31.7276	28.3838	11.8413	22.701
Potri.002G260900	-1.61625	0.00594435	0.019556	-0.137025	0.809003	0.905164	0.0372805	0.940424	0.973078	-1.44194	0.0256856	0.0684301	-0.335955	0.494546	0.680471	AT1G75180	Erythronate-4-phosphate dehydrogenase family protein	Q8GUH2	Uncharacterized protein At1g01500 OS=Arabidopsis thaliana GN=At1g01500 PE=2 SV=1	4.94677	4.49856	6.45369	5.07626	1.65579	5.11299
Potri.002G261900	1.37657	0.00436118	0.0149392	-0.109561	0.836049	0.920225	-0.567488	0.252097	0.426931	0.918643	0.0759318	0.16799	0.999921	0.0622654	0.142895	AT3G46940	DUTP-PYROPHOSPHATASE-LIKE 1	P32518	Deoxyuridine 5'-triphosphate nucleotidohydrolase OS=Solanum lycopersicum PE=2 SV=1	6.49522	6.02023	3.87012	4.38292	11.3803	7.73983
Potri.003G003500	-0.477538	0.146922	0.283818	-1.09146	0.00153935	0.00599386	0.0682958	0.817177	0.909781	0.682221	0.0681324	0.153777	-0.200615	0.552879	0.730045	AT1G57680				21.8945	10.2747	24.8493	22.9558	16.4869	21.6234
Potri.003G005200	0.417005	0.750976	1	2.7712	0.0149299	0.0431888	0.231035	0.874932	1	-2.12316	0.0226922	0.0616284	1.19007	0.381932	1	AT5G07010	sulfotransferase 2A	Q8L5A7	Cytosolic sulfotransferase 15 OS=Arabidopsis thaliana GN=SOT15 PE=1 SV=1	0.20356	1.38966	0.206457	0.238914	0.318987	0.47106
Potri.003G006200	-1.37111	0.000135555	0.000684008	-0.188413	0.588369	0.758296	0.390025	0.204993	0.366183	-0.792674	0.0444817	0.108327	0.130232	0.699256	0.837955	AT5G49920	Octicosapeptide/Phox/Bem1p family protein			18.2779	16.0402	21.7777	23.9517	9.25957	23.835
Potri.003G006900	0.492073	0.455093	0.644633	-0.938685	0.224974	0.392447	0.21353	0.784147	0.890904	1.64429	0.0116372	0.0349055	0.0515615	0.943924	0.974746	AT1G09812				3.58928	1.87256	4.51958	4.16186	5.8535	4.68403
Potri.003G008900	-0.934805	0.0138981	0.0406266	-0.223194	0.567111	0.741524	0.23596	0.481052	0.668413	-0.475651	0.267957	0.446379	0.0385644	0.917654	0.962194	AT2G32630	Pentatricopeptide repeat (PPR-like) superfamily protein	Q8S8P6	Pentatricopeptide repeat-containing protein At2g32630 OS=Arabidopsis thaliana GN=At2g32630 PE=2 SV=1	5.99481	5.13555	5.55687	7.06003	3.69319	5.70741
Potri.003G009000	0.485025	0.250605	0.425084	1.28831	0.00171367	0.00658929	-0.680196	0.0985779	0.207203	-1.48349	0.000428747	0.00192478	-0.265692	0.565921	0.740577	AT1G15380	Lactoylglutathione lyase / glyoxalase I family protein			10.367	25.3207	8.37086	6.46985	9.05527	6.96288
Potri.003G010200	0.865495	0.0107184	0.0325296	0.130691	0.751349	0.871239	0.493661	0.168027	0.314714	1.22846	0.00192821	0.00730957	-0.00322825	0.99316	0.997052	AT5G57290	60S acidic ribosomal protein family	Q9LVC9	60S acidic ribosomal protein P3-2 OS=Arabidopsis thaliana GN=RPP3B PE=1 SV=1	13.258	14.5151	17.6642	18.6674	34.0113	17.6247
Potri.003G012100	-1.15971	0.00037402	0.00170321	-0.48213	0.157924	0.300127	0.0580328	0.84041	0.922593	-0.619548	0.0974894	0.205392	-0.127551	0.697254	0.836617	AT1G15760	Sterile alpha motif (SAM) domain-containing protein			24.6807	17.6694	21.8703	25.6937	11.5006	20.0197
Potri.003G012300	-0.560595	0.0775172	0.170816	-1.24863	0.000186958	0.000914167	-0.112693	0.691454	0.832759	0.575346	0.113184	0.231286	-0.00698669	0.983193	0.992692	AT1G80530	Major facilitator superfamily protein			36.9868	15.5658	33.7729	34.2076	23.1935	33.6097
Potri.003G012800	-0.474271	0.202874	0.363338	0.640979	0.067283	0.152215	-0.49676	0.124103	0.24871	-1.61201	4.75422e-05	0.000264711	-0.226652	0.555264	0.731985	AT1G74190	receptor like protein 15	Q9FL28	LRR receptor-like serine/threonine-protein kinase FLS2 OS=Arabidopsis thaliana GN=FLS2 PE=1 SV=1	6.77784	10.5693	6.17677	4.80343	3.45766	5.27877
Potri.003G013200	-0.578147	0.137001	0.268732	0.610583	0.0915122	0.19527	-0.287493	0.380302	0.571577	-1.47622	0.000412605	0.00185969	-0.425683	0.320319	0.507096	AT1G74190	receptor like protein 15	C0LGQ5	LRR receptor-like serine/threonine-protein kinase GSO1 OS=Arabidopsis thaliana GN=GSO1 PE=2 SV=1	14.5832	22.2668	15.1244	11.9484	8.00331	11.2599
Potri.003G013700	-0.470949	0.156014	0.297336	0.636159	0.0586681	0.136103	-0.416102	0.163607	0.308359	-1.52321	3.21118e-05	0.000185222	-0.67483	0.0713984	0.159776	AT1G74190	receptor like protein 15	C0LGQ5	LRR receptor-like serine/threonine-protein kinase GSO1 OS=Arabidopsis thaliana GN=GSO1 PE=2 SV=1	11.5403	17.9357	10.8212	8.64881	6.24003	6.77846
Potri.003G018500	-0.346956	0.272778	0.452165	0.809981	0.0170022	0.0482498	-0.185837	0.520502	0.703037	-1.34277	0.000214642	0.00103518	-0.0129894	0.968682	0.986224	AT1G22930	T-complex protein 11	Q9NUJ3	T-complex protein 11-like protein 1 OS=Homo sapiens GN=TCP11L1 PE=1 SV=1	13.5778	23.8044	15.906	11.9367	9.38516	15.7635
Potri.003G018700	-1.94245	0.000317543	0.00147117	-1.2794	0.0176059	0.0497026	-0.114983	0.78574	0.891832	-0.77803	0.22014	0.386117	-0.584853	0.202604	0.362975	AT1G22030				5.78498	2.38322	6.49836	5.34181	1.3898	4.33257
Potri.003G018800	-1.94521	2.21489e-09	2.55184e-08	-0.807193	0.0504641	0.120244	-0.100799	0.777787	0.887141	-1.23882	0.001305	0.00518142	-0.47534	0.274433	0.454157	AT4G22200	potassium transport 2/3	Q38898	Potassium channel AKT2/3 OS=Arabidopsis thaliana GN=AKT2 PE=1 SV=1	79.8892	45.6561	96.5037	74.498	19.3454	69.4149
Potri.003G019700	-0.799515	0.0125869	0.0373303	-0.298436	0.392712	0.584254	0.333761	0.264527	0.442219	-0.167318	0.648957	0.803332	0.172649	0.610694	0.775323	AT3G06470	GNS1/SUR4 membrane protein family	Q86JM5	Putative elongation of fatty acids protein DDB_G0272012 OS=Dictyostelium discoideum GN=DDB_G0272012 PE=3 SV=1	26.2714	21.3622	26.8504	33.1097	19.0229	30.2638
Potri.003G021000	-1.45972	1.16806e-05	7.35054e-05	-0.242071	0.491848	0.678063	0.592147	0.0471936	0.113771	-0.625505	0.101494	0.212052	-0.0438102	0.896853	0.951977	AT5G23570	XS domain-containing protein / XS zinc finger domain-containing protein-related	Q9LDX1	Protein SUPPRESSOR OF GENE SILENCING 3 OS=Arabidopsis thaliana GN=SGS3 PE=1 SV=1	12.4571	10.5329	15.6056	18.779	6.82734	15.1389
Potri.003G023000	0.113766	0.721686	0.852582	1.00091	0.00295098	0.0106174	-0.0550343	0.854455	0.930128	-0.942176	0.00778844	0.0247112	-0.0793668	0.8137	0.907801	AT4G33430	BRI1-associated receptor kinase	Q94F62	BRASSINOSTEROID INSENSITIVE 1-associated receptor kinase 1 OS=Arabidopsis thaliana GN=BAK1 PE=1 SV=2	14.2567	28.5313	15.2403	13.7231	14.849	14.4246
Potri.003G023200	0.940408	0.00736746	0.0235521	0.776844	0.0414686	0.102204	-0.201429	0.571415	0.744971	-0.0378647	0.919868	0.963279	0.0420069	0.915139	0.960967					25.2938	43.3379	21.1182	21.9978	42.2153	21.7421
Potri.003G024900	0.688326	0.114807	0.233913	-0.162186	0.772809	0.8842	0.510923	0.282212	0.463322	1.36143	0.0101374	0.0310115	0.401782	0.409585	0.60112	AT1G60500	Dynamin related protein 4C	Q9ZP55	Dynamin-related protein 4C OS=Arabidopsis thaliana GN=DRP4C PE=2 SV=1	1.37926	1.2326	1.60364	1.96539	3.16706	2.11863
Potri.003G025100	0.00995384	0.978891	0.990781	0.858718	0.0161608	0.0462059	-0.655121	0.0527331	0.124661	-1.50389	0.000130914	0.000662761	-0.452982	0.247356	0.421019	AT1G07390	receptor like protein 1	Q9FIZ3	LRR receptor-like serine/threonine-protein kinase GSO2 OS=Arabidopsis thaliana GN=GSO2 PE=2 SV=2	7.05856	12.8002	7.13395	4.48234	4.51338	5.21157
Potri.003G027200	-0.58898	0.067955	0.153452	0.673273	0.0494091	0.118167	-0.352099	0.228071	0.396483	-1.61435	1.21634e-05	7.62759e-05	-0.361387	0.346927	0.536377	AT1G07390	receptor like protein 1	C0LGQ5	LRR receptor-like serine/threonine-protein kinase GSO1 OS=Arabidopsis thaliana GN=GSO1 PE=2 SV=1	28.7032	45.7727	26.2775	22.4873	14.9499	20.4548
Potri.003G027600	-0.491666	0.145997	0.28242	0.679006	0.0437498	0.106836	-0.452804	0.134121	0.264293	-1.62348	1.10327e-05	6.97589e-05	-0.430767	0.236058	0.406736	AT2G25470	receptor like protein 21	Q9FIZ3	LRR receptor-like serine/threonine-protein kinase GSO2 OS=Arabidopsis thaliana GN=GSO2 PE=2 SV=2	10.3241	16.5292	9.66667	7.54298	5.36459	7.17139
Potri.003G028200	-0.430044	0.176685	0.327092	0.666626	0.049968	0.119264	-0.35894	0.216102	0.380843	-1.45561	6.47343e-05	0.000350402	-0.216409	0.556849	0.733285	AT1G58190	receptor like protein 9	C0LGQ5	LRR receptor-like serine/threonine-protein kinase GSO1 OS=Arabidopsis thaliana GN=GSO1 PE=2 SV=1	21.4517	34.0515	21.5562	16.7267	12.4152	18.5535
Potri.003G028700	-0.5775	0.0799859	0.175189	0.746612	0.0261841	0.069547	-0.444916	0.130754	0.259066	-1.76903	1.45748e-06	1.083e-05	-0.463401	0.218164	0.383546	AT1G07390	receptor like protein 1	Q9FIZ3	LRR receptor-like serine/threonine-protein kinase GSO2 OS=Arabidopsis thaliana GN=GSO2 PE=2 SV=2	13.3618	22.419	12.6575	9.81591	6.57788	9.18015
Potri.003G029200	-0.274508	0.48309	0.670238	0.589805	0.109148	0.224696	-0.431712	0.2117	0.375034	-1.29602	0.00163112	0.00630821	-0.450954	0.277887	0.458269	AT1G07390	receptor like protein 1	C0LGQ5	LRR receptor-like serine/threonine-protein kinase GSO1 OS=Arabidopsis thaliana GN=GSO1 PE=2 SV=1	6.1948	9.32345	5.97089	4.59271	3.79695	4.36805
Potri.003G029400	-0.536646	0.160097	0.303265	0.764591	0.0590203	0.136773	-0.324666	0.351296	0.541107	-1.6259	0.000181251	0.000888916	-0.426816	0.336539	0.525064	AT2G25470	receptor like protein 21	Q9FIZ3	LRR receptor-like serine/threonine-protein kinase GSO2 OS=Arabidopsis thaliana GN=GSO2 PE=2 SV=2	40.2597	68.3967	38.3122	32.1467	22.161	28.5005
Potri.003G031000	-1.12342	0.00212249	0.00795233	-0.627077	0.142925	0.2778	0.298736	0.419982	0.611325	-0.197604	0.6411	0.797703	-0.32874	0.460709	0.649847	AT1G15290	Tetratricopeptide repeat (TPR)-like superfamily protein	O15818	Protein KIAA0664 homolog OS=Dictyostelium discoideum GN=cluA PE=1 SV=2	49.1795	31.8431	57.524	60.494	27.7671	45.8024
Potri.003G032800	-1.29766	0.000190571	0.000930038	-0.455509	0.235436	0.405936	0.463503	0.168752	0.315754	-0.378649	0.336041	0.524524	-0.393606	0.324963	0.512296	AT3G15730	phospholipase D alpha 1	Q41142	Phospholipase D alpha 1 OS=Ricinus communis GN=PLD1 PE=1 SV=1	61.6006	44.9224	84.3888	84.9402	34.5524	64.2389
Potri.003G033200	-0.79435	0.00987935	0.0303293	0.0254787	0.938962	0.972392	0.703143	0.0138994	0.0406296	-0.116686	0.74016	0.864259	0.126691	0.701135	0.839218	AT1G72810	Pyridoxal-5\'-phosphate-dependent enzyme family protein	Q9MT28	Threonine synthase, chloroplastic OS=Solanum tuberosum PE=2 SV=1	19.8591	20.2129	21.8822	32.3315	18.6424	23.8906
Potri.003G034200	1.50957	0.000113171	0.000581029	0.417532	0.333046	0.521227	-0.471498	0.256539	0.432424	0.620541	0.128052	0.254874	0.973755	0.0269665	0.0712935	AT1G51700	DOF zinc finger protein 1	O82155	Dof zinc finger protein DOF1.7 OS=Arabidopsis thaliana GN=DOF1.7 PE=2 SV=1	4.48897	5.99566	2.95717	3.23752	9.21804	5.80772
Potri.003G034600	-2.76857	2.91122e-08	2.84894e-07	-1.12316	0.0166274	0.0473398	0.307145	0.407216	0.598773	-1.33826	0.0201561	0.0557438	-0.975955	0.0311537	0.080487	AT1G17710	Pyridoxal phosphate phosphatase-related protein	Q9FZ62	Inorganic pyrophosphatase 2 OS=Arabidopsis thaliana GN=At1g17710 PE=2 SV=1	7.75116	3.55845	13.7453	9.59018	1.40736	6.98816
Potri.003G035400	1.38639	0.00608101	0.0199465	0.511717	0.375562	0.566678	-0.073135	0.894495	0.950792	0.801537	0.133088	0.262689	-1.0793	0.0482203	0.115814	AT4G33000	calcineurin B-like protein 10	Q7FRS8	Calcineurin B-like protein 10 OS=Arabidopsis thaliana GN=CBL10 PE=1 SV=1	5.56916	7.9402	8.89912	5.29387	13.8394	4.21159
Potri.003G037800	1.3529	0.00169231	0.00651669	0.277114	0.531526	0.712383	0.00667665	0.986646	0.994217	1.08246	0.0218105	0.0595979	-0.828468	0.0753951	0.167025	AT4G33000	calcineurin B-like protein 10	Q7FRS8	Calcineurin B-like protein 10 OS=Arabidopsis thaliana GN=CBL10 PE=1 SV=1	17.4577	21.1547	25.0819	17.5387	44.7983	14.1243
Potri.003G038200	-1.34439	0.00296293	0.0106549	-0.0767421	0.867528	0.937034	0.027625	0.947242	0.976312	-1.24003	0.0117243	0.0351304	-0.192151	0.674758	0.821408	AT3G13730	cytochrome P450, family 90, subfamily D, polypeptide 1	Q94IA6	3-epi-6-deoxocathasterone 23-monooxygenase OS=Arabidopsis thaliana GN=CYP90D1 PE=2 SV=1	4.90974	4.6554	5.45695	5.00466	1.97093	4.77647
Potri.003G038500	-1.36453	0.000295744	0.00138025	0.988947	0.0620608	0.142514	0.0397818	0.932834	0.969511	-2.3137	2.34157e-07	1.98809e-06	-0.0854655	1	1	AT3G13750	beta galactosidase 1	Q9SCW1	Beta-galactosidase 1 OS=Arabidopsis thaliana GN=BGAL1 PE=1 SV=1	34.5256	68.5242	42.1551	35.4909	13.7833	39.7304
Potri.003G038600	0.444165	0.300724	0.484817	1.12393	0.00836827	0.0262904	-0.177659	0.67325	0.820353	-0.85742	0.0482197	0.115813	-0.164416	0.718189	0.850329	AT1G17665				3.29126	7.17294	3.15135	2.90992	3.95902	2.81192
Potri.003G039900	-1.48785	0.0150327	0.0434426	-0.555862	0.368295	0.559101	0.156722	0.762539	0.878086	-0.775266	0.266647	0.444795	0.000606294	0.999157	0.999637	AT3G13845				3.99468	2.71738	3.67886	4.45308	1.58772	3.6804
Potri.003G041600	0.600391	0.231038	0.400317	0.694516	0.178521	0.329692	-0.230815	0.64806	0.802697	-0.32494	0.525626	0.707392	1.32434	0.0168735	0.0479369	AT2G25470	receptor like protein 21	Q9C9H7	Receptor-like protein 12 OS=Arabidopsis thaliana GN=RLP12 PE=2 SV=2	1.16379	1.88341	0.740336	0.991729	1.50359	1.85394
Potri.003G041700	0.915079	0.0645547	0.147162	0.983103	0.0511549	0.121595	-0.303118	0.552641	0.729853	-0.371143	0.447423	0.637498	1.42806	0.011666	0.0349799	AT1G54470	RNI-like superfamily protein	Q9ZPS9	Serine/threonine-protein kinase BRI1-like 2 OS=Arabidopsis thaliana GN=BRL2 PE=1 SV=1	1.53457	3.0334	0.833184	1.24376	2.34533	2.24197
Potri.003G041900	-0.74116	0.283187	1	1.30849	0.0286754	0.0750686	0.0855044	0.892288	1	-1.96415	0.00292997	0.0105511	0.952141	0.162682	1	AT2G25470	receptor like protein 21	Q9C9H7	Receptor-like protein 12 OS=Arabidopsis thaliana GN=RLP12 PE=2 SV=2	0.572832	1.4188	0.450966	0.607808	0.363626	0.872502
Potri.003G044700	-0.749665	0.0152966	0.0440936	-0.17694	0.593245	0.762085	0.0652059	0.818876	0.910733	-0.507518	0.149834	0.288186	-0.0278901	0.934088	0.970108	AT2G02470	alfin-like 6	Q40359	PHD finger protein Alfin1 OS=Medicago sativa GN=ALFIN-1 PE=1 SV=1	49.0444	43.3836	53.0143	51.312	30.5174	51.9993
Potri.003G046200	-0.991006	0.00194463	0.00736426	-1.29996	0.000607766	0.00262783	0.356289	0.258233	0.434513	0.665246	0.0824875	0.179594	-1.10477	0.00228451	0.0084826	AT4G19410	Pectinacetylesterase family protein	Q8R116	Protein notum homolog OS=Mus musculus GN=Notum PE=2 SV=2	67.6731	27.4845	106.845	86.6303	43.586	49.6801
Potri.003G046500	-1.83539	0.00267961	0.00975696	-0.972483	0.13589	0.267026	0.526755	0.224361	0.391651	-0.336155	0.667166	0.816143	-0.0857417	0.832322	0.918186	AT5G49760	Leucine-rich repeat protein kinase family protein	Q9LT96	Probable leucine-rich repeat receptor-like protein kinase At5g49770 OS=Arabidopsis thaliana GN=At5g49770 PE=2 SV=1	3.5922	1.83069	4.47074	5.17523	1.45018	4.21278
Potri.003G046600	-0.925622	0.0136493	0.040005	-0.389189	0.408794	0.600336	0.181429	0.599952	0.767205	-0.355004	0.471587	0.659838	-0.14731	0.724161	0.854157	AT2G02410				63.9075	48.7971	72.2272	72.4715	38.1529	65.2163
Potri.003G046700	-0.953787	0.00267985	0.00975771	-0.919787	0.006814	0.0220169	0.324739	0.257753	0.433923	0.290738	0.427307	0.6184	-0.138397	0.680482	0.825322	AT2G02450	NAC domain containing protein 35	Q9FIW5	Putative NAC domain-containing protein 94 OS=Arabidopsis thaliana GN=ANAC094 PE=2 SV=1	21.9455	11.6001	22.4	27.4853	14.19	20.3511
Potri.003G048300	1.1399	0.00816338	0.0257347	-0.145212	0.769223	0.882071	-0.41973	0.36849	0.559302	0.865386	0.0606803	0.139917	0.2094	0.650359	0.804305	AT1G33490				9.69847	8.76981	8.06969	7.25023	15.9771	9.33024
Potri.003G049800	1.78111	0.0140288	0.0409531	0.789543	0.291831	0.474516	0.115064	0.885676	1	1.10663	0.0976024	0.20558	1.13467	0.194191	0.351528	AT1G52140				0.953374	1.64793	0.71333	1.03253	3.54869	1.56624
Potri.003G050200	-2.77647	0.000835892	0.00348989	-1.58671	0.0226881	0.0616194	-0.270463	0.613169	0.777198	-1.46023	0.121545	0.244694	-0.0630698	0.904611	0.95583	AT5G25840	Protein of unknown function (DUF1677)			5.87676	1.95655	6.76554	4.87215	0.71108	6.47614
Potri.003G051300	-0.792391	0.0331726	0.0848452	-1.15323	0.00751302	0.0239539	-0.170054	0.654443	0.807207	0.190789	0.653077	0.806229	-0.170326	0.664529	0.81431	AT4G29080	phytochrome-associated protein 2	Q9ZSY8	Auxin-responsive protein IAA27 OS=Arabidopsis thaliana GN=IAA27 PE=1 SV=1	32.4846	14.6056	31.942	28.8726	16.6706	28.385
Potri.003G052800	2.84028	4.20891e-08	4.01938e-07	3.46861	3.8991e-13	7.26708e-12	-0.374476	0.511434	0.695235	-1.00281	0.0154596	0.0444935	0.119321	0.832882	0.918496	AT1G52240	RHO guanyl-nucleotide exchange factor 11	Q94748	Probable dynein light chain OS=Schistosoma mansoni PE=3 SV=1	2.87621	31.8403	2.74893	2.21866	15.8891	2.98595
Potri.003G052900	-1.38162	0.00856612	0.0268255	-2.14747	0.00125719	0.00501296	0.226167	0.615713	0.7791	0.992021	0.167446	0.313872	-0.170653	0.717197	0.849696	AT1G45688				3.31442	0.748091	4.02409	3.87695	1.48793	3.57516
Potri.003G053600	0.376804	0.362262	0.552773	-0.434534	0.287624	0.469648	-0.92619	0.0128626	0.0380274	-0.114853	0.797028	0.898339	0.414932	0.321167	0.508043	AT1G15260				7.08577	5.24299	4.25939	3.72886	4.84178	5.67877
Potri.003G055800	-0.879586	0.0171924	0.0487099	-0.813087	0.0641407	0.146393	0.344598	0.340172	0.529049	0.278099	0.532689	0.713364	-0.393987	0.308829	0.494105	AT1G79920	Heat shock protein 70 (Hsp 70) family protein	F4HQD4	Heat shock 70 kDa protein 15 OS=Arabidopsis thaliana GN=HSP70-15 PE=1 SV=1	56.7986	32.3277	64.8304	72.1227	39.2004	49.3374
Potri.003G057000	1.6773	1.68875e-06	1.24061e-05	0.00294266	0.993784	0.997328	-0.902146	0.0107597	0.0326382	0.772213	0.0392292	0.0975983	0.14639	0.691259	0.832623	AT5G67150	HXXXD-type acyl-transferase family protein	Q9SND9	Uncharacterized acetyltransferase At3g50280 OS=Arabidopsis thaliana GN=At3g50280 PE=1 SV=1	9.30726	9.32627	8.30427	4.98022	15.9282	9.19113
Potri.003G057100	1.65129	6.9989e-05	0.000376143	0.312829	0.478161	0.665821	-0.839263	0.0534772	0.126117	0.4992	0.23686	0.407762	-0.317905	0.457499	0.646873	AT3G50280	HXXXD-type acyl-transferase family protein	Q9SND9	Uncharacterized acetyltransferase At3g50280 OS=Arabidopsis thaliana GN=At3g50280 PE=1 SV=1	4.09712	5.08921	4.62209	2.29	7.19324	3.708
Potri.003G057200	1.52906	0.0101875	0.031143	0.222675	0.6913	0.832651	-0.553777	0.346842	0.536286	0.752605	0.184795	0.33852	-0.017612	0.97725	0.990047	AT5G67150	HXXXD-type acyl-transferase family protein	Q9SND9	Uncharacterized acetyltransferase At3g50280 OS=Arabidopsis thaliana GN=At3g50280 PE=1 SV=1	2.14262	2.50021	2.35604	1.45963	4.21244	2.32745
Potri.003G058900	0.609381	0.0853934	0.184684	-0.210188	0.538078	0.717861	0.0561513	0.847324	0.926317	0.875721	0.0270815	0.0715489	1.01803	0.0075171	0.0239652	AT1G80300	nucleotide transporter 1	O24381	Plastidic ATP/ADP-transporter OS=Solanum tuberosum PE=2 SV=2	50.7663	43.8837	48.2817	52.7812	80.5232	97.7777
Potri.003G059900	2.99926	0.000167071	0.00082601	2.48035	0.000479301	0.00212643	-0.318753	0.73061	1	0.200156	0.706397	0.842661	0.578232	0.526083	1	AT1G52720				0.619588	3.45751	0.501748	0.496762	3.97207	0.749119
Potri.003G060000	-1.84832	3.39043e-05	0.000194625	-0.908776	0.145706	0.281987	0.736926	0.120382	0.242851	-0.202621	0.73694	0.862258	-0.0115223	0.98341	0.992791	AT3G15620	DNA photolyase family protein	O48652	(6-4)DNA photolyase OS=Arabidopsis thaliana GN=UVR3 PE=1 SV=2	4.37811	2.33194	6.70052	7.29665	2.02639	6.64722
Potri.003G060300	2.75538	0.000137285	0.000691896	0.631232	0.662058	1	2.11865	0.0753809	1	4.2428	9.93572e-05	0.000516548	-0.0513872	0.949502	1	AT1G52700	alpha/beta-Hydrolases superfamily protein	Q9WTL7	Acyl-protein thioesterase 2 OS=Mus musculus GN=Lypla2 PE=1 SV=1	0.224488	0.347706	0.856094	0.974924	6.58296	0.826137
Potri.003G062200	1.32263	0.0134538	0.039516	0.729372	0.167658	0.314178	-0.605766	0.271252	0.450348	-0.0125084	0.980528	0.991512	-0.653233	0.304487	0.489131	AT1G15400				3.05637	5.06721	2.2287	2.00841	5.02346	1.41712
Potri.003G065300	-2.52129	7.57172e-14	1.53246e-12	-1.8555	8.20842e-08	7.4946e-07	0.496972	0.0883784	0.189865	-0.168819	0.661177	0.811963	-1.10938	0.00799206	0.0252676	AT1G72610	germin-like protein 1	Q9ZRA4	Auxin-binding protein ABP19a OS=Prunus persica GN=ABP19A PE=3 SV=1	106.132	29.3284	173.395	149.779	26.0897	80.3671
Potri.003G066400	4.57246	0	0	0.122039	0.734046	0.860422	-0.881051	0.00557264	0.0184901	3.56937	2.55378e-11	3.80592e-10	1.19475	0.000783111	0.00329313	AT5G07990	Cytochrome P450 superfamily protein	P24465	Cytochrome P450 71A1 OS=Persea americana GN=CYP71A1 PE=1 SV=2	15.9052	17.3091	12.5977	8.63605	205.476	28.8368
Potri.003G066600	3.92235	1.4877e-14	3.26265e-13	-0.55288	0.130243	0.258279	-0.343858	0.257739	0.433906	4.13137	5.28466e-14	1.08916e-12	0.428481	0.223647	0.390719	AT5G07990	Cytochrome P450 superfamily protein	Q9SD85	Flavonoid 3'-monooxygenase OS=Arabidopsis thaliana GN=CYP75B1 PE=1 SV=1	27.0778	18.4578	32.1168	21.3354	323.478	43.2234
Potri.003G066800	3.81224	2.22045e-16	5.84256e-15	-0.712228	0.0678023	0.153173	-0.504959	0.138959	0.271736	4.01951	1.33227e-15	3.27013e-14	0.454128	0.206879	0.368685	AT5G07990	Cytochrome P450 superfamily protein	Q9SD85	Flavonoid 3'-monooxygenase OS=Arabidopsis thaliana GN=CYP75B1 PE=1 SV=1	12.2171	7.45704	14.494	8.60916	120.937	19.8562
Potri.003G067400	-0.733887	0.0198699	0.055073	-0.422842	0.205917	0.367421	0.190168	0.509875	0.693889	-0.120877	0.735268	0.861203	-0.913778	0.0076062	0.0242103	ATCG00640	ribosomal protein L33	A4GYT2	50S ribosomal protein L33, chloroplastic OS=Populus trichocarpa GN=rpl33 PE=3 SV=1	119.023	88.7854	156.645	135.793	81.6496	83.1463
Potri.003G067500	-1.63284	6.58964e-05	0.000356111	-0.194127	0.625964	0.786727	0.476356	0.159952	0.303055	-0.962352	0.0362252	0.0913268	-1.17067	0.00290404	0.0104699	ATCG01280	Chloroplast Ycf2;ATPase, AAA type, core	Q14F97	Protein ycf2 OS=Populus alba GN=ycf2-A PE=3 SV=1	16.5144	14.4352	24.4393	22.9752	7.40844	10.8563
Potri.003G068900	2.42634	1.56821e-05	9.62571e-05	1.3471	0.00212185	0.00795025	-2.18019	6.37922e-05	0.000345763	-1.10095	0.0164131	0.0468196	-0.0904006	0.858327	0.932177	AT1G72450	jasmonate-zim-domain protein 6	Q9C9E3	Protein TIFY 11B OS=Arabidopsis thaliana GN=TIFY11B PE=1 SV=1	4.78935	12.1842	3.00025	1.05675	5.68035	2.81802
Potri.003G069300	1.78365	0.000230451	0.00110341	0.0874319	0.94202	0.973845	-0.0161019	0.98918	0.995315	1.68011	0.0012213	0.00488584	-0.00735238	0.990381	0.995832	AT3G14130	Aldolase-type TIM barrel family protein	Q9LJH5	Peroxisomal (S)-2-hydroxy-acid oxidase GLO4 OS=Arabidopsis thaliana GN=GLO4 PE=2 SV=1	2.62955	2.79384	2.76608	2.60037	8.95294	2.75202
Potri.003G069400	2.06218	0.000239389	0.00114174	0.368382	0.491387	0.677654	-0.616691	0.283842	0.465226	1.0771	0.0384186	0.0959164	0.717528	0.302023	0.486307	AT3G14130	Aldolase-type TIM barrel family protein	Q9LJH5	Peroxisomal (S)-2-hydroxy-acid oxidase GLO4 OS=Arabidopsis thaliana GN=GLO4 PE=2 SV=1	3.95381	5.10398	3.05352	2.57854	10.7684	5.02109
Potri.003G069600	1.94838	0.000648789	0.00278535	0.619727	0.418784	0.610165	-0.0618571	0.937447	0.971673	1.26679	0.0191942	0.0534779	0.468963	0.45192	0.64168	AT3G14130	Aldolase-type TIM barrel family protein	Q9LJH5	Peroxisomal (S)-2-hydroxy-acid oxidase GLO4 OS=Arabidopsis thaliana GN=GLO4 PE=2 SV=1	4.19884	6.45186	4.91929	4.02261	15.5249	6.80886
Potri.003G070200	-1.14639	0.00165175	0.00637863	-0.590701	0.0963599	0.203494	-0.145718	0.631213	0.790598	-0.701406	0.0858921	0.185548	-0.980384	0.0084362	0.0264754	AT3G14170	Plant protein of unknown function (DUF936)			10.1403	6.73334	8.89836	9.16609	4.14082	4.51009
Potri.003G070500	-0.709	0.16189	0.305874	0.590824	0.231324	0.400683	-0.222672	0.613243	0.777254	-1.5225	0.00595862	0.0195965	-0.639032	0.215313	0.379811	AT1G54070	Dormancy/auxin associated family protein			14.143	21.3009	14.5894	12.1202	7.41447	9.36849
Potri.003G070600	0.92653	0.0165229	0.0470868	-0.585524	0.156491	0.298036	-0.207711	0.566434	0.740982	1.30434	0.0026891	0.00978723	0.388781	0.320783	0.507612	AT3G14200	Chaperone DnaJ-domain superfamily protein	O35723	DnaJ homolog subfamily B member 3 OS=Mus musculus GN=Dnajb3 PE=2 SV=1	20.3578	13.5666	14.7573	17.628	33.5055	19.3215
Potri.003G071100	1.08958	0.0100729	0.0308418	1.34971	0.00453007	0.0154427	0.0137027	0.976576	0.989742	-0.246425	0.569359	0.743333	-0.227782	0.647766	0.802485	AT1G54050	HSP20-like chaperones superfamily protein	Q9SYG1	17.4 kDa class III heat shock protein OS=Arabidopsis thaliana GN=HSP17.4B PE=2 SV=1	5.56638	14.1865	6.22563	5.6195	11.959	5.31636
Potri.003G071300	-0.904839	0.00393779	0.0136663	-0.738594	0.0316011	0.0814568	0.19918	0.504437	0.689138	0.0329341	0.926524	0.966493	-0.153778	0.664753	0.814473	AT3G14205	Phosphoinositide phosphatase family protein	Q91WF7	Polyphosphoinositide phosphatase OS=Mus musculus GN=Fig4 PE=1 SV=1	46.0022	27.5702	56.7479	52.8126	28.2068	51.0103
Potri.003G071500	1.88589	0.0174973	0.0494435	0.383056	0.559544	0.735458	-1.09914	0.17133	1	0.403694	0.531023	0.71196	1.21412	0.119586	0.241592	AT1G53920	GDSL-motif lipase 5	Q9SSA7	GDSL esterase/lipase 5 OS=Arabidopsis thaliana GN=GLIP5 PE=2 SV=2	0.909267	1.18578	0.482141	0.424441	1.56865	1.11857
Potri.003G071900	4.34736	0.0176628	0.0498381	2.2555	0.00823879	0.0259392	-2.33567	0.221015	1	-0.243807	0.714381	0.847875	-1.05928	0.647209	1	AT1G53903	Protein of unknown function (DUF581)			0.535024	2.55473	0.173638	0.105991	2.15751	0.0833242
Potri.003G072400	1.93536	0.0149323	0.0431946	1.6274	0.0757391	0.167644	-0.054342	0.956775	0.980747	0.253625	0.710449	0.845315	-0.30285	0.716215	0.849051	AT3G14280				2.48178	7.66758	3.62038	2.39004	9.14128	2.93486
Potri.003G072800	-1.04703	0.00256922	0.00940398	0.452984	0.224393	0.391692	0.390548	0.18825	0.34334	-1.10947	0.00738416	0.0235983	-1.0707	0.0110653	0.0334308	AT3G14310	pectin methylesterase 3	P83948	Pectinesterase 3 OS=Citrus sinensis PE=1 SV=1	29.8235	40.8245	44.047	39.0954	18.9207	20.9703
Potri.003G073300	0.820134	0.0905279	0.193583	1.58598	0.00401112	0.0138887	0.672854	0.212223	0.375717	-0.0929957	0.851771	0.92872	-0.130454	0.818634	0.910603	AT1G72310	RING/U-box superfamily protein	P0C035	RING-H2 finger protein ATL60 OS=Arabidopsis thaliana GN=ATL60 PE=2 SV=1	0.780298	2.34255	1.0882	1.24397	2.19632	0.994116
Potri.003G073400	-0.918857	0.00604629	0.0198472	-0.387857	0.301572	0.485791	0.288067	0.37303	0.564049	-0.242933	0.528305	0.709659	-0.0103407	0.977849	0.990327	AT1G53800				38.2547	29.2367	43.7823	46.7091	24.7057	43.4696
Potri.003G079500	1.08449	0.0018534	0.00705939	1.80929	1.98029e-07	1.70108e-06	-0.0338665	0.910377	0.958672	-0.758668	0.0515617	0.122388	-0.0174738	0.959443	0.981969	AT5G47390	myb-like transcription factor family protein	Q2V9B0	Transcription factor MYB1R1 OS=Solanum tuberosum PE=2 SV=1	18.1084	63.4646	17.1666	17.6882	37.5102	16.9599
Potri.003G079900	-1.72308	0.00197295	0.00745811	-0.876861	0.107056	0.221268	0.184933	0.683877	0.827643	-0.661284	0.29567	0.478965	-0.287295	0.495008	0.680883	AT4G16790	hydroxyproline-rich glycoprotein family protein			4.65485	2.5348	5.51029	5.29147	1.60279	4.51534
Potri.003G080400	-1.25883	0.00272422	0.00990005	-0.913747	0.0284782	0.0746361	-0.190899	0.569183	0.74319	-0.535979	0.271841	0.451051	-0.039044	0.924286	0.965412	AT5G47240	nudix hydrolase homolog 8	Q8L7W2	Nudix hydrolase 8 OS=Arabidopsis thaliana GN=NUDT8 PE=2 SV=2	18.0604	9.58653	18.4627	15.822	6.61174	17.9698
Potri.003G081200	3.00871	6.25988e-06	4.14756e-05	2.12302	4.34919e-05	0.000244141	-1.4905	0.0367546	0.0924372	-0.604806	0.180489	0.332468	0.564532	0.380714	0.571998	AT4G17500	ethylene responsive element binding factor 1	O80337	Ethylene-responsive transcription factor 1A OS=Arabidopsis thaliana GN=ERF1A PE=1 SV=2	1.88419	8.20758	1.14679	0.67056	5.39698	1.696
Potri.003G082300	-1.46031	0.00148819	0.0058177	-2.48835	6.4212e-10	7.96806e-09	0.00625183	0.986639	0.994212	1.03429	0.0325227	0.0834531	-0.464633	0.299908	0.483884					767.385	136.756	815.389	770.718	280.09	590.877
Potri.003G082400	0.797934	0.054613	0.128315	1.26395	0.0163539	0.046676	1.09937	0.0229632	0.0622528	0.633355	0.172752	0.321487	0.142279	0.783619	0.890588	AT4G17550	Major facilitator superfamily protein	O23596	Putative glycerol-3-phosphate transporter 4 OS=Arabidopsis thaliana GN=At4g17550 PE=2 SV=2	1.33131	3.19716	1.85543	2.85247	4.95933	2.04774
Potri.003G083200	1.89135	1.54994e-05	9.52268e-05	0.452177	0.386095	0.577529	-0.176716	0.721696	0.85259	1.26246	0.00680113	0.0219805	0.51742	0.36666	0.557393	AT4G17030	expansin-like B1	O23547	Expansin-like B1 OS=Arabidopsis thaliana GN=EXLB1 PE=2 SV=2	3.36056	4.5976	2.45265	2.97314	11.0298	3.5107
Potri.003G085500	-0.869401	0.0154907	0.0445704	0.20892	0.62225	0.784007	0.0150875	0.96644	0.985202	-1.06323	0.0122626	0.0365064	0.379278	0.354305	0.544324	AT4G17090	chloroplast beta-amylase	O23553	Beta-amylase 3, chloroplastic OS=Arabidopsis thaliana GN=BAM3 PE=1 SV=3	198.181	229.062	148.784	200.264	109.619	193.522
Potri.003G085700	0.185377	0.587085	0.757302	-0.219179	0.523913	0.705956	-0.435528	0.150801	0.289626	-0.0309726	0.934699	0.9704	0.963387	0.0068979	0.0222516	AT4G17670	Protein of unknown function (DUF581)			23.5744	20.2517	17.4699	17.4315	19.8216	34.0643
Potri.003G085800	-0.759584	0.0146084	0.042393	-0.808116	0.0175347	0.0495336	0.035059	0.90362	0.955353	0.083591	0.815738	0.908977	-0.300317	0.363003	0.553553	AT1G32740	SBP (S-ribonuclease binding protein) family protein			19.6893	11.2451	23.6873	20.1736	11.9159	19.2358
Potri.003G087400	0.376676	0.228151	0.396586	1.85122	1.21877e-07	1.08285e-06	-0.329765	0.248274	0.422166	-1.80431	1.25055e-06	9.39928e-06	-0.311314	0.347329	0.536812	AT4G21700	Protein of unknown function (DUF2921)			22.5769	81.4585	21.7957	17.9636	23.323	17.5653
Potri.003G087600	-0.548261	0.0949368	0.201098	-0.991137	0.00408891	0.0141224	-0.183175	0.53014	0.711216	0.259701	0.490439	0.676813	-0.21304	0.545184	0.723735	AT4G18030	S-adenosyl-L-methionine-dependent methyltransferases superfamily protein	Q94EJ6	Probable methyltransferase PMT14 OS=Arabidopsis thaliana GN=At4g18030 PE=1 SV=1	49.8301	25.0686	48.413	43.8885	30.0129	41.7667
Potri.003G088100	-1.75321	0.000342122	0.00157269	-0.526932	0.264683	0.44241	0.183114	0.646849	0.801829	-1.04316	0.058125	0.135071	0.628113	0.147272	0.284342			Q67A25	S-norcoclaurine synthase OS=Thalictrum flavum subsp. glaucum PE=1 SV=1	20.2226	14.035	18.9564	22.9593	6.81068	29.2979
Potri.003G088300	-0.950293	0.0108723	0.0329307	-0.0803948	0.850167	0.927857	0.321759	0.361862	0.552346	-0.54814	0.215471	0.38001	0.712778	0.0682026	0.153907	AT4G18010	myo-inositol polyphosphate 5-phosphatase 2	Q9FUR2	Type I inositol 1,4,5-trisphosphate 5-phosphatase 2 OS=Arabidopsis thaliana GN=IP5P2 PE=1 SV=2	14.3378	13.5607	14.7687	17.9202	9.27417	24.2052
Potri.003G088400	0.58857	0.0932474	0.198237	0.929707	0.0139394	0.0407292	0.135589	0.688211	0.830565	-0.205548	0.597747	0.765515	0.0996243	0.80129	0.900774	AT2G35390	Phosphoribosyltransferase family protein	Q42581	Ribose-phosphate pyrophosphokinase 1, chloroplastic OS=Arabidopsis thaliana GN=PRS1 PE=2 SV=2	10.2147	19.458	11.1523	11.2213	16.8741	11.9497
Potri.003G089300	-1.07182	0.0166527	0.0473998	-0.548711	0.220572	0.386681	-0.0498323	0.89658	0.951843	-0.572938	0.255666	0.431343	-0.354167	0.494241	0.680202	AT1G32470	Single hybrid motif superfamily protein	P49359	Glycine cleavage system H protein, mitochondrial OS=Flaveria pringlei GN=GDCSH PE=2 SV=1	1191.55	814.579	1220.06	1151.09	547.597	954.482
Potri.003G089800	1.33178	0.151604	0.290817	-1.39567	0.209664	1	0.440591	0.642834	1	3.16804	0.00379468	0.0132315	1.25013	0.310429	1	AT5G46590	NAC domain containing protein 96	Q7GCL7	NAC domain-containing protein 74 OS=Oryza sativa subsp. japonica GN=NAC74 PE=2 SV=1	0.448972	0.17064	0.382302	0.609327	1.53376	0.909351
Potri.003G089900	-1.29174	0.000143865	0.000721742	-0.400383	0.255632	0.431302	0.255952	0.399747	0.591331	-0.635405	0.0976139	0.2056	-0.126935	0.737558	0.862638	AT1G32520				72.4275	54.8752	75.0087	86.4874	35.3265	68.6911
Potri.003G090100	1.24216	0.00659931	0.0214149	1.01835	0.0164818	0.0469867	-1.0794	0.017918	0.0504494	-0.855584	0.0446339	0.108637	0.561608	0.229795	0.398713	AT4G35470	plant intracellular ras group-related LRR 4	Q96RT1	Protein LAP2 OS=Homo sapiens GN=ERBB2IP PE=1 SV=2	3.33489	6.75513	2.01127	1.57815	3.73317	2.96846
Potri.003G090300	-1.10928	0.00891977	0.0277744	0.177121	0.716516	0.849246	0.55206	0.204534	0.365563	-0.734345	0.1245	0.249339	-0.557958	0.259183	0.435686	AT1G32540	lsd one like 1	Q93ZB1	Protein LOL1 OS=Arabidopsis thaliana GN=LOL1 PE=2 SV=1	8.24241	9.31908	10.7362	12.0848	5.60161	7.29271
Potri.003G092800	1.31094	0.000865598	0.00360028	1.7138	5.2965e-06	3.55736e-05	-0.254385	0.389616	0.581127	-0.657245	0.150696	0.289468	-0.0464601	0.8967	0.951898	AT4G17900	PLATZ transcription factor family protein			32.8154	107.642	30.4194	27.5106	68.2545	29.4554
Potri.003G093200	-2.28568	0.0158865	0.0455365	-1.68235	0.373728	1	0.992051	0.158948	0.301593	0.388723	0.8455	1	-0.219486	0.855459	0.930669	AT5G46690	beta HLH protein 71	Q56XR0	Transcription factor bHLH71 OS=Arabidopsis thaliana GN=BHLH71 PE=1 SV=1	0.659756	0.205563	1.16063	1.31226	0.26913	0.99683
Potri.003G093700	-1.68313	1.67739e-05	0.000102384	-1.62147	9.23492e-06	5.92673e-05	-0.239021	0.437976	0.628606	-0.300676	0.492215	0.678389	-0.312917	0.387588	0.579049	AT2G23910	NAD(P)-binding Rossmann-fold superfamily protein	Q500U8	Tetraketide alpha-pyrone reductase 1 OS=Arabidopsis thaliana GN=TKPR1 PE=2 SV=1	67.19	21.837	60.2643	56.9314	17.7288	48.5135
Potri.003G094400	-1.06154	0.015778	0.0452721	-0.532167	0.218819	0.384398	-0.0919766	0.809149	0.905247	-0.621347	0.200545	0.360198	-0.658723	0.126895	0.253075	AT4G25960	P-glycoprotein 2	Q8LPK2	ABC transporter B family member 2 OS=Arabidopsis thaliana GN=ABCB2 PE=1 SV=3	6.32553	4.3742	7.44847	5.93485	2.84351	4.71815
Potri.003G094500	1.24422	0.00275291	0.00999138	-0.114852	0.754307	0.873075	-0.237783	0.456341	0.645784	1.12129	0.0133717	0.03931	0.464395	0.285061	0.466661	AT4G17770	trehalose phosphatase/synthase 5	O23617	Alpha,alpha-trehalose-phosphate synthase [UDP-forming] 5 OS=Arabidopsis thaliana GN=TPS5 PE=1 SV=2	34.202	31.5847	35.172	29.0049	68.7097	48.5282
Potri.003G096300	-1.0988	0.00807308	0.0254877	-1.16047	0.00332899	0.0118033	0.187205	0.588588	0.75847	0.248877	0.585755	0.756272	-0.364819	0.303024	0.487464	AT1G32240	Homeodomain-like superfamily protein	Q9C616	Probable transcription factor KAN2 OS=Arabidopsis thaliana GN=KAN2 PE=2 SV=1	11.4021	5.10091	14.7983	12.9819	6.06132	11.4919
Potri.003G096800	0.841055	0.0119269	0.0356495	0.231367	0.541197	0.720432	0.102391	0.761014	0.877163	0.712079	0.058762	0.136282	0.171729	0.640591	0.797343	AT1G32210	Defender against death (DAD family) protein	Q9ZWQ7	Defender against cell death 1 OS=Citrus unshiu GN=DAD1 PE=3 SV=1	25.9153	30.4232	25.7035	27.8214	49.8382	28.9526
Potri.003G100100	1.16996	0.000524306	0.00230359	0.777041	0.0325719	0.0835576	-0.280597	0.40064	0.592228	0.112323	0.75942	0.876195	-0.588066	0.114711	0.233755	AT5G45580	Homeodomain-like superfamily protein	Q9SAK5	Myb family transcription factor APL OS=Arabidopsis thaliana GN=APL PE=2 SV=2	9.25479	15.8591	10.568	7.61901	17.1432	7.0302
Potri.003G101800	-0.863963	0.00514297	0.0172444	-0.619895	0.0606566	0.139873	0.249547	0.380159	0.571429	0.00547973	0.987568	0.994619	0.0357406	0.914431	0.960623	AT2G42690	alpha/beta-Hydrolases superfamily protein	Q9SJI7	Phospholipase A1-IIdelta OS=Arabidopsis thaliana GN=At2g42690 PE=1 SV=1	46.7599	30.4275	51.679	55.5898	30.5433	52.9753
Potri.003G102800	0.551391	0.125008	0.250125	-0.226184	0.620599	0.782783	0.443046	0.245138	0.418254	1.22062	0.00542138	0.0180544	-0.0879159	0.830333	0.91709	AT3G49010	breast basic conserved 1	P41128	60S ribosomal protein L13-1 OS=Brassica napus PE=2 SV=1	7.75809	6.63233	9.16112	10.5469	15.4565	8.61953
Potri.003G103900	1.70185	0.0198286	0.0549753	3.61428	1.39751e-10	1.89395e-09	-0.566424	0.454808	1	-2.47886	2.44629e-06	1.74701e-05	-0.60663	0.399343	1	AT1G32350	alternative oxidase 1D	Q8LEE7	Alternative oxidase 3, mitochondrial OS=Arabidopsis thaliana GN=AOX3 PE=2 SV=2	0.759243	9.29796	0.840722	0.512708	1.66793	0.552126
Potri.003G104000	1.15762	0.00070138	0.00298555	0.786999	0.0244705	0.0656891	-1.10474	0.000877214	0.00364327	-0.734119	0.0408099	0.100856	0.806796	0.0282756	0.0741875	AT5G45380	solute:sodium symporters;urea transmembrane transporters	O94469	Probable urea active transporter 1 OS=Schizosaccharomyces pombe (strain 972 / ATCC 24843) GN=dur3-1 PE=2 SV=1	9.73464	16.7969	5.03491	4.52648	10.0981	8.80768
Potri.003G107300	0.892878	0.0167319	0.0475923	0.601938	0.144472	0.280136	-0.07605	0.844089	0.92459	0.21489	0.590963	0.760314	0.636141	0.107675	0.222285	AT4G25180	RNA polymerase III RPC4			5.00523	7.59671	5.0807	4.74822	8.81686	7.89624
Potri.003G109200	-1.50905	0.000209439	0.00101261	-5.07891	1	1	0.793898	1	1	4.36376	1.33227e-15	3.27013e-14	-1.81527	1	1	AT4G25200	mitochondrion-localized small heat shock protein 23.6	P46254	Heat shock 22 kDa protein, mitochondrial OS=Pisum sativum GN=HSP22 PE=2 SV=1	123.171	3.64421	89.077	213.548	75.0284	25.3113
Potri.003G110700	-0.579705	0.120079	0.242368	0.336022	0.358318	0.548604	-0.227715	0.489714	0.676162	-1.14344	0.00477818	0.0161762	-0.142602	0.698719	0.837602	AT4G17250				5.28078	6.66577	4.95033	4.50971	3.01745	4.48442
Potri.003G110800	-1.23795	0.000163258	0.000808957	-1.18623	0.00170173	0.00654872	0.546662	0.0708123	0.158703	0.494947	0.214779	0.379108	-0.118752	0.724333	0.854261	AT4G00150	GRAS family transcription factor	O81316	Scarecrow-like protein 6 OS=Arabidopsis thaliana GN=SCL6 PE=1 SV=1	9.72892	4.27536	10.5333	14.2111	6.02513	9.70103
Potri.003G112600	1.82131	1	1	2.58241	3.21304e-07	2.66713e-06	-0.0892026	0.819813	0.911257	-0.850298	1	1	-1.02904	1	1	AT1G12240	Glycosyl hydrolases family 32 protein	P29001	Acid beta-fructofuranosidase OS=Vigna radiata var. radiata GN=INVA PE=1 SV=1	31.6122	189.337	48.0488	29.7168	105.02	23.5456
Potri.003G112800	-1.59885	1.33614e-05	8.31252e-05	-2.52806	3.34057e-10	4.30623e-09	0.0756556	0.807582	0.904353	1.00487	0.0247459	0.0663129	-0.118756	0.744615	0.867033	AT2G45190	Plant-specific transcription factor YABBY family protein	O22152	Axial regulator YABBY 1 OS=Arabidopsis thaliana GN=YAB1 PE=1 SV=1	39.5647	6.85939	39.0269	41.6949	13.7652	35.9431
Potri.003G113400	-0.90286	0.0196363	0.0545219	-1.23189	0.00401507	0.0139007	0.0458981	0.906327	0.956694	0.374928	0.378101	0.569315	-0.431008	0.299856	0.483824	AT4G12400	stress-inducible protein, putative	Q43468	Heat shock protein STI OS=Glycine max GN=STI PE=2 SV=1	71.9101	30.6164	84.7207	74.2347	39.7026	62.841
Potri.003G113500	-1.7479	1.47658e-05	9.10887e-05	-0.342661	0.437541	0.628193	0.619889	0.103383	0.215196	-0.785346	0.0886214	0.190287	-0.350928	0.497267	0.682861	AT1G62750	Translation elongation factor EFG/EF2 protein	P34811	Elongation factor G, chloroplastic OS=Glycine max GN=FUSA PE=3 SV=1	219.011	172.709	295.61	336.567	100.208	231.782
Potri.003G113600	-1.24511	0.00414359	0.0142868	-0.48147	0.266434	0.444535	-0.0549394	0.881575	0.944304	-0.818576	0.0949468	0.201116	-0.94283	0.0329676	0.0844049	AT1G62760	Plant invertase/pectin methylesterase inhibitor superfamily protein	P17407	21 kDa protein OS=Daucus carota PE=2 SV=1	11.5863	8.29865	11.6751	11.1534	4.70535	6.07351
Potri.003G114000	1.22133	0.00158093	0.00613647	0.820308	0.0248228	0.0664861	0.154815	0.623354	0.784834	0.555839	0.194647	0.352156	0.664504	0.0819329	0.178617	AT3G17880	tetraticopeptide domain-containing thioredoxin	Q93YR3	FAM10 family protein At4g22670 OS=Arabidopsis thaliana GN=At4g22670 PE=1 SV=1	33.0657	58.3868	28.2399	36.8113	85.83	44.7608
Potri.003G115200	0.0478059	0.969107	1	2.44904	0.0194203	0.0540117	0.0817848	0.950763	1	-2.31945	0.0127551	0.0377573	0.292793	0.795399	1	AT3G60780	Protein of unknown function (DUF1442)			0.299855	1.63737	0.383763	0.317344	0.328036	0.470114
Potri.003G115400	0.889935	0.0297288	0.0773824	-0.555281	0.332801	0.520961	-0.177323	0.723674	0.853848	1.26789	0.0103897	0.0316708	-0.558596	0.364553	0.555177	AT4G22740	glycine-rich protein			3.66166	2.49185	3.2988	3.23816	6.00062	2.23976
Potri.003G115700	-1.23991	0.00023708	0.00113182	-1.48049	3.5305e-05	0.000201923	-0.157777	0.585206	0.755844	0.0828066	0.835148	0.919736	-0.211369	0.526448	0.708087	AT1G12330				23.7782	8.52128	22.5682	21.3149	9.02469	19.4925
Potri.003G116000	1.69163	0.0148738	0.0430505	-0.853911	0.378435	0.569664	-0.632764	0.407218	0.598775	1.91278	0.0368286	0.0925937	0.844759	0.198405	0.357296	AT4G12110	sterol-4alpha-methyl oxidase 1-1	Q8L7W5	Methylsterol monooxygenase 1-1 OS=Arabidopsis thaliana GN=SMO1-1 PE=1 SV=1	3.30103	1.8264	2.2982	2.12896	6.87702	4.12748
Potri.003G117800	-0.748092	0.0748771	0.166083	-1.31431	0.00352504	0.0124078	0.0942748	0.797398	0.898556	0.660489	0.181568	0.333993	-0.391218	0.340619	0.529536	AT4G22860	Cell cycle regulated microtubule associated protein			6.86124	2.75903	8.06693	7.32457	4.36098	6.15092
Potri.003G118200	1.51881	1.85385e-05	0.000112194	1.48228	0.000107809	0.000556137	0.0108459	0.976371	0.989649	0.0473781	0.898609	0.952852	0.483232	0.21533	0.379829	AT2G45550	cytochrome P450, family 76, subfamily C, polypeptide 4	O64635	Cytochrome P450 76C4 OS=Arabidopsis thaliana GN=CYP76C4 PE=2 SV=1	5.07368	14.1754	4.88458	5.11196	14.6486	6.82801
Potri.003G119100	4.90357	3.16537e-05	0.00018281	-0.270224	0.742713	1	-2.16543	0.0777393	1	3.00836	1	1	4.31328	0.000262878	0.00124181	AT4G22880	leucoanthocyanidin dioxygenase	P51091	Leucoanthocyanidin dioxygenase OS=Malus domestica GN=ANS PE=2 SV=1	0.620994	0.514923	0.162753	0.138429	4.14333	3.23562
Potri.003G119600	1.91675	7.30066e-08	6.71869e-07	2.12545	9.10641e-09	9.60171e-08	-0.311166	0.348164	0.537718	-0.519866	0.184612	0.338271	0.582261	0.105265	0.218312	AT4G22920	non-yellowing 1			13.9048	60.6722	11.8017	11.2071	42.315	17.6694
Potri.003G120000	0.0129905	0.967481	0.985682	-0.822554	0.0151684	0.0437775	-0.0249917	0.930938	0.968596	0.810552	0.0263107	0.0698296	-0.567987	0.08362	0.181583	AT1G63000	nucleotide-rhamnose synthase/epimerase-reductase	Q9SYM5	Probable rhamnose biosynthetic enzyme 1 OS=Arabidopsis thaliana GN=RHM1 PE=1 SV=1	35.3528	19.9899	43.8793	34.7457	35.0599	29.5991
Potri.003G120300	1.0083	0.011154	0.0336625	0.354708	0.321133	0.508005	-0.364459	0.235806	0.406412	0.289131	0.508428	0.692615	0.407221	0.235842	0.406458	AT4G11820	hydroxymethylglutaryl-CoA synthase / HMG-CoA synthase / 3-hydroxy-3-methylglutaryl coenzyme A synthase	P54873	Hydroxymethylglutaryl-CoA synthase OS=Arabidopsis thaliana GN=HMGS PE=1 SV=2	30.732	39.2979	29.5695	23.8714	48.0182	39.2129
Potri.003G120500	-1.26805	0.0100048	0.0306609	-1.53701	0.0040863	0.0141147	-0.0781744	0.847172	0.926232	0.190782	0.75196	0.871611	0.16839	0.691493	0.832784	AT5G51920	Pyridoxal phosphate (PLP)-dependent transferases superfamily protein	Q14CH1	Molybdenum cofactor sulfurase OS=Mus musculus GN=Mocos PE=2 SV=1	3.58721	1.23615	3.68916	3.398	1.41092	4.14589
Potri.003G121500	-1.48464	8.63985e-06	5.57552e-05	-0.702322	0.0405751	0.100374	0.24215	0.405322	0.596895	-0.540172	0.15505	0.295921	-0.492579	0.148326	0.285933	AT5G52060	BCL-2-associated athanogene 1	Q0WUQ1	BAG family molecular chaperone regulator 1 OS=Arabidopsis thaliana GN=BAG1 PE=1 SV=1	21.0454	12.9341	25.0779	24.8915	8.89464	17.8242
Potri.003G121600	-1.05134	0.0151761	0.0437969	-0.476649	0.282216	0.463327	0.397021	0.30563	0.490447	-0.177667	0.713259	0.847152	-0.275264	0.579228	0.751132	AT4G20360	RAB GTPase homolog E1B	P46280	Elongation factor Tu, chloroplastic OS=Glycine max GN=TUFB1 PE=3 SV=1	461.815	331.881	546.519	608.111	293.426	451.588
Potri.003G121900	0.510719	0.117072	0.23757	-0.286675	0.417363	0.608778	0.124655	0.67207	0.819553	0.922049	0.0152588	0.0440003	1.23383	0.000774179	0.00325965	AT1G12710	phloem protein 2-A12	Q9LN77	F-box protein PP2-A12 OS=Arabidopsis thaliana GN=P2A12 PE=2 SV=1	34.6208	28.3818	29.8747	37.7452	53.7779	70.2627
Potri.003G122000	3.0044	3.75053e-10	4.80251e-09	1.68163	1	1	0.573488	0.341146	0.530118	1.89627	1	1	3.50933	6.93406e-10	8.56509e-09	AT5G64620	cell wall / vacuolar inhibitor of fructosidase 2			1.88098	6.03398	1.99182	2.79912	22.4614	22.6811
Potri.003G124100	0.962628	0.08104	0.177043	-0.254356	0.734734	0.860859	0.233517	0.760576	0.876903	1.4505	0.00618534	0.0202438	0.364667	0.471388	0.659659	AT1G63250	DEA(D/H)-box RNA helicase family protein	Q9C8S9	Probable DEAD-box ATP-dependent RNA helicase 48 OS=Arabidopsis thaliana GN=RH48 PE=3 SV=1	1.16448	0.976259	1.07014	1.36908	2.66814	1.37789
Potri.003G124600	-0.777543	0.0144803	0.0420749	-0.385991	0.250187	0.424563	0.128734	0.656159	0.808439	-0.262818	0.466382	0.655077	-0.3743	0.262171	0.439343	AT1G63300	Myosin heavy chain-related protein			7.61114	5.82445	8.36874	8.32152	4.85444	6.45631
Potri.003G126800	-1.3235	0.00113349	0.00457386	-1.16938	0.00541478	0.0180352	-0.547805	0.135962	0.267137	-0.70193	0.122976	0.246956	-2.00195	3.24662e-06	2.26764e-05	AT5G12250	beta-6 tubulin	P45960	Tubulin beta-4 chain OS=Oryza sativa subsp. japonica GN=TUBB4 PE=2 SV=1	11.9464	5.31154	15.0694	8.17208	3.26526	3.76226
Potri.003G129100	-1.08411	0.0151958	0.0438448	-1.48842	0.00164709	0.0063628	-0.412744	0.269116	0.447765	-0.00843255	0.987365	0.994526	-0.399281	0.329321	0.517122	AT1G63710	cytochrome P450, family 86, subfamily A, polypeptide 7	O23066	Cytochrome P450 86A2 OS=Arabidopsis thaliana GN=CYP86A2 PE=2 SV=1	4.22702	1.50652	3.89817	3.17531	1.49774	2.95574
Potri.003G129900	1.31005	0.00218091	0.00814386	1.23166	0.00612169	0.0200626	-0.159289	0.728325	0.856819	-0.0808984	0.846376	0.925817	0.812168	0.0785642	0.172678	AT5G41350	RING/U-box superfamily protein	Q8LE94	E3 ubiquitin-protein ligase At3g02290 OS=Arabidopsis thaliana GN=At3g02290 PE=2 SV=1	6.91131	16.2303	5.60845	6.18885	15.3452	9.84758
Potri.003G130000	-0.691277	0.387173	1	0.652021	0.296632	0.48009	-0.627695	0.369904	0.560791	-1.97099	0.00727406	0.0232933	0.0616794	0.938881	1	AT5G55090	mitogen-activated protein kinase kinase kinase 15	O22042	Mitogen-activated protein kinase kinase kinase 3 OS=Arabidopsis thaliana GN=ANP3 PE=1 SV=1	1.47848	2.32323	0.866091	0.956885	0.592604	0.903922
Potri.003G131200	-1.02618	0.0089586	0.0278784	-1.36148	0.000245519	0.00116798	0.180155	0.558806	0.734857	0.515459	0.245559	0.418778	0.00154055	0.996662	0.998591	AT3G05170	Phosphoglycerate mutase family protein	Q99288	Broad-range acid phosphatase DET1 OS=Saccharomyces cerevisiae (strain ATCC 204508 / S288c) GN=DET1 PE=1 SV=1	26.4009	10.2748	32.2688	29.9123	14.6872	32.3033
Potri.003G131400	0.0125663	0.979624	0.991103	-1.00385	0.120753	0.243439	0.499609	0.322909	0.510003	1.51603	0.0172384	0.0488197	-0.608132	0.277179	0.457422	AT5G41460	Protein of unknown function (DUF604)			1.04977	0.523487	1.32638	1.4842	1.49719	0.870167
Potri.003G131600	-0.435228	0.215054	0.379471	-0.157203	0.676982	0.822927	-0.115691	0.723214	0.853556	-0.393716	0.323356	0.5105	-0.92508	0.0148049	0.0428801	AT1G26355	SPIRAL1-like1	Q8LGD1	Protein SPIRAL1-like 5 OS=Arabidopsis thaliana GN=SP1L5 PE=2 SV=1	23.4626	21.0404	22.9654	21.6546	16.0152	12.0948
Potri.003G131800	-0.929043	0.00325395	0.0115693	-0.649706	0.0543702	0.127844	-0.0302045	0.916784	0.961777	-0.309542	0.390891	0.582421	-0.0459923	0.892305	0.949693	AT4G01370	MAP kinase 4	Q39024	Mitogen-activated protein kinase 4 OS=Arabidopsis thaliana GN=MPK4 PE=1 SV=2	42.6715	27.1992	43.9581	41.7874	21.947	42.5789
Potri.003G132200	-2.70218	0.0156315	0.0449152	-1.25456	0.0996349	0.208968	-0.681012	0.263891	0.441431	-2.12863	0.0779648	1	-0.145135	0.814659	0.908352	AT5G52740	Copper transport protein family			2.2275	0.933593	1.99942	1.38936	0.213489	1.80806
Potri.003G134300	-0.797487	0.0171677	0.0486504	-0.506062	0.165247	0.310729	0.268903	0.398814	0.590395	-0.0225221	0.952576	0.978799	-0.00154412	0.997112	0.998788	AT1G64150	Uncharacterized protein family (UPF0016)	Q94AX5	GDT1-like protein 1, chloroplastic OS=Arabidopsis thaliana GN=At1g64150 PE=2 SV=2	33.3597	23.49	38.0582	40.1948	23.1261	38.0175
Potri.003G134600	1.0919	0.0641064	0.146329	2.24186	1	1	-2.78476	1.46402e-07	1.28439e-06	-3.93473	1	1	1.46196	0.00481891	0.0162958	AT1G64160	Disease resistance-responsive (dirigent-like protein) family protein	P13240	Disease resistance response protein 206 OS=Pisum sativum GN=PI206 PE=2 SV=2	13.8442	65.4843	3.24278	2.00897	4.28219	8.9333
Potri.003G134800	30	0.00819357	0.0258171	2.12328	0.00980106	0.0301219	-30	0.0164087	1	-1.90339	0.0124614	0.0370107	0.899387	0.542048	1	AT1G64160	Disease resistance-responsive (dirigent-like protein) family protein	P13240	Disease resistance response protein 206 OS=Pisum sativum GN=PI206 PE=2 SV=2	0.742722	3.23592	0.271371	0	0.865006	0.506181
Potri.003G137000	0.7772	0.439356	1	2.87438	0.000299901	0.00139762	-0.110578	0.917164	1	-2.20776	0.00203064	0.00764938	0.864983	0.480174	1	AT1G64300	Protein kinase family protein	P25848	Light-sensor Protein kinase OS=Ceratodon purpureus GN=PHY1 PE=3 SV=3	0.164562	1.20671	0.0969041	0.15242	0.261217	0.176493
Potri.003G137700	-1.16457	0.000461996	0.00205767	0.134629	0.689662	0.831545	0.232626	0.426883	0.617988	-1.06658	0.00416374	0.0143472	-0.174798	0.599168	0.766604	AT3G61670	Protein of unknown function (DUF3133)			7.27577	7.98742	8.58207	8.54882	3.8136	7.60278
Potri.003G138600	0.961399	0.230489	0.399619	1.34282	0.0121629	0.0362527	-1.73414	0.00744069	0.0237539	-2.11555	0.00304806	0.0109235	2.23728	0.0141469	0.0412473	AT4G11070	WRKY family transcription factor	Q8H0Y8	Probable WRKY transcription factor 41 OS=Arabidopsis thaliana GN=WRKY41 PE=2 SV=2	4.18393	10.6124	0.6607	1.25764	2.44888	3.11524
Potri.003G138700	1.42092	0.00239732	0.00884885	-1.45088	0.0047159	0.0159927	-1.60831	0.00034549	0.0015865	1.26349	0.0170838	0.0484475	-1.45262	0.00105589	0.00429537					14.6386	5.35479	33.4959	4.80121	12.8555	12.2379
Potri.003G139000	1.32347	0.00283548	0.010253	1.43809	0.000871981	0.00362388	-0.128614	0.736634	0.862063	-0.243233	0.617306	0.780311	-0.136082	0.76294	0.878322					33.5654	90.9496	34.3501	30.7026	76.8388	31.2582
Potri.003G139200	-0.721673	0.0478164	0.115009	-1.26697	0.00207806	0.00780568	-0.0562928	0.862898	0.934603	0.489007	0.269422	0.448137	-0.234395	0.515767	0.698981	AT5G53160	regulatory components of ABA receptor 3	Q9FGM1	Abscisic acid receptor PYL8 OS=Arabidopsis thaliana GN=PYL8 PE=1 SV=1	15.9793	6.6399	16.3492	15.3678	9.31896	13.8975
Potri.003G139300	-0.568843	0.0753929	0.167021	-1.16719	0.00202474	0.00762975	0.669109	0.0321546	0.0826578	1.26746	0.000978358	0.00401433	0.292851	0.418523	0.60991	AT1G64380	Integrase-type DNA-binding superfamily protein	Q9C7W2	Ethylene-responsive transcription factor ERF061 OS=Arabidopsis thaliana GN=ERF061 PE=2 SV=1	20.571	9.16	15.3419	32.7098	22.0515	18.7947
Potri.003G139900	-1.21668	0.0016263	0.00629183	-0.566985	0.129235	0.256724	-0.206273	0.516598	0.699691	-0.855963	0.0481308	0.115634	0.201593	0.580041	0.751763	AT5G53110	RING/U-box superfamily protein	P0CH01	Putative RING-H2 finger protein ATL21A OS=Arabidopsis thaliana GN=ATL21A PE=3 SV=1	12.434	8.39329	8.99353	10.7775	4.63726	10.3423
Potri.003G140200	1.5566	0.394065	1	2.5271	0.0010677	0.00433784	-2.45415	0.1628	1	-3.42466	0.000187369	0.00091597	0.356561	0.855225	1	AT4G23880				0.662202	3.81702	0.148305	0.120842	0.355467	0.189885
Potri.003G140400	-2.16188	1.45414e-10	1.9661e-09	-1.04999	0.00211183	0.00791716	0.266913	0.350166	0.5399	-0.844972	0.0284851	0.074651	-0.587168	0.109154	0.224705	AT4G23890				44.7871	21.6309	49.9082	53.8892	12.0424	33.2213
Potri.003G140900	1.22807	0.00116787	0.00469632	0.594722	0.170674	0.318515	-0.0387773	0.924416	0.965478	0.594569	0.142606	0.277313	0.59847	0.154696	0.295399	AT4G10960	UDP-D-glucose/UDP-D-galactose 4-epimerase 5	O65781	UDP-glucose 4-epimerase GEPI48 OS=Cyamopsis tetragonoloba PE=2 SV=1	3.94366	5.95564	3.46531	3.83907	8.99314	5.24686
Potri.003G141800	-2.69163	0	0	-0.423583	0.300678	0.484766	0.18681	0.575686	0.748361	-2.08124	2.16476e-07	1.84816e-06	-0.541056	0.21834	0.383774	AT1G64500	Glutaredoxin family protein	Q9FLE8	Uncharacterized protein At5g39865 OS=Arabidopsis thaliana GN=At5g39865 PE=1 SV=1	201.701	150.383	264.395	229.585	35.5372	181.71
Potri.003G141900	0.0750253	0.838226	0.92141	1.05446	0.00886956	0.0276398	-0.168638	0.597718	0.765492	-1.14808	0.0093716	0.0289818	-0.0991042	0.81126	0.906447	AT5G42050	DCD (Development and Cell Death) domain protein	P37707	B2 protein OS=Daucus carota PE=2 SV=1	75.6213	157.061	72.161	67.2789	70.8702	67.3704
Potri.003G142300	-0.275235	0.491705	0.677936	-1.07344	0.00736924	0.023557	-0.423471	0.20925	0.3718	0.374734	0.410089	0.601615	0.749056	0.0750244	0.166351	AT4G23990	cellulose synthase like G3	Q0WVN5	Cellulose synthase-like protein G3 OS=Arabidopsis thaliana GN=CSLG3 PE=2 SV=2	66.613	31.6535	62.0751	49.6685	41.0419	104.329
Potri.003G142400	-0.934091	0.031086	0.0803394	-1.18287	0.00858703	0.0268819	-0.422477	0.248722	0.422726	-0.173695	0.731448	0.858798	-0.00175669	0.996321	0.998448	AT4G23990	cellulose synthase like G3	Q0WVN5	Cellulose synthase-like protein G3 OS=Arabidopsis thaliana GN=CSLG3 PE=2 SV=2	4.47821	1.97253	4.50363	3.34138	1.74879	4.49815
Potri.003G143300	0.344792	0.292755	0.475573	-0.00359433	0.991729	0.996422	-0.0825047	0.785932	0.891938	0.265882	0.46983	0.658228	1.46335	6.98769e-05	0.00037559					64.9523	64.7906	38.8931	61.342	77.9024	107.247
Potri.003G144300	1.34173	0.00816728	0.0257452	-0.485891	0.346814	0.536259	-0.860365	0.073096	0.162861	0.96726	0.0742452	0.164941	0.542586	0.313409	0.499304	AT2G47460	myb domain protein 12	Q9S9K9	Transcription factor MYB3 OS=Arabidopsis thaliana GN=MYB3 PE=1 SV=1	3.68172	2.62895	1.92322	2.02794	5.13993	2.80133
Potri.003G146400	-1.25534	0.00123645	0.00493946	-0.520575	0.158243	0.300591	-0.253478	0.424993	0.616156	-0.988246	0.0220037	0.0600438	-0.55784	0.143403	0.278521	AT4G24130	Protein of unknown function, DUF538			26.5616	18.5159	23.6084	22.2817	9.33369	16.0376
Potri.003G148900	-2.03958	2.83648e-08	2.78056e-07	-0.863055	0.0192677	0.0536521	-0.154131	0.629067	0.78902	-1.33065	0.0012156	0.00486569	-0.817773	0.0357198	0.0902588	AT1G31330	photosystem I subunit F	Q9SHE8	Photosystem I reaction center subunit III, chloroplastic OS=Arabidopsis thaliana GN=PSAF PE=1 SV=1	73.2272	40.2594	56.9321	65.8074	16.0067	32.2986
Potri.003G150700	1.42222	2.09888e-05	0.00012566	0.876376	0.0132197	0.0389274	-0.550431	0.0908137	0.194071	-0.00459138	0.989876	0.995619	-0.0188396	0.958956	0.981743	AT4G17500	ethylene responsive element binding factor 1	Q40479	Ethylene-responsive transcription factor 2 OS=Nicotiana tabacum GN=ERF2 PE=2 SV=1	12.0254	22.0756	10.2101	8.21111	22.0055	10.0777
Potri.003G150800	0.11023	0.772428	0.883974	1.35999	0.000139672	0.000702751	-0.54079	0.072872	0.162458	-1.79055	2.68563e-05	0.000157369	0.249989	0.47305	0.661179	AT5G51190	Integrase-type DNA-binding superfamily protein	Q8VY90	Ethylene-responsive transcription factor ERF105 OS=Arabidopsis thaliana GN=ERF105 PE=2 SV=1	19.108	49.0471	12.5703	13.1348	14.1776	14.9486
Potri.003G153300	-1.69049	0.00823991	0.0259421	0.324507	0.587154	0.757356	0.146882	0.78574	0.891832	-1.86812	0.00669664	0.0216884	-0.686132	0.262284	0.439481					22.5181	28.198	27.7211	24.9315	7.72431	17.2292
Potri.003G154000	-2.93152	3.74686e-08	3.6062e-07	-0.217325	0.625365	0.786295	0.00705323	0.985256	0.993599	-2.70714	3.03684e-06	2.13219e-05	-0.919004	0.045085	0.109551					43.8359	37.7058	43.83	44.0507	5.77401	23.1805
Potri.003G154600	0.647512	0.105788	0.219175	-0.150692	0.686718	0.829568	-0.131136	0.661078	0.811897	0.667068	0.145878	0.282244	1.48645	4.37307e-05	0.00024535	AT2G34960	cationic amino acid transporter 5	O64759	Cationic amino acid transporter 5 OS=Arabidopsis thaliana GN=CAT5 PE=1 SV=1	38.4044	34.5954	26.8445	35.0675	54.932	75.2178
Potri.003G155800	-0.946787	0.0112684	0.0339575	-0.490712	0.212458	0.376032	0.299446	0.364734	0.555368	-0.156629	0.715977	0.848896	0.308486	0.396204	0.587774	AT5G02270	non-intrinsic ABC protein 9	Q9LZ98	ABC transporter I family member 20 OS=Arabidopsis thaliana GN=ABCI20 PE=2 SV=1	12.2167	8.69431	11.9186	15.0347	7.79983	14.7601
Potri.003G156500	-2.66149	3.39457e-06	2.36265e-05	-2.11226	0.000392342	0.00177771	-0.000410695	0.999215	0.999662	-0.549635	0.441109	1	-0.859876	0.0939145	0.19937	AT5G44680	DNA glycosylase superfamily protein	Q7VG78	Probable GMP synthase [glutamine-hydrolyzing] OS=Helicobacter hepaticus (strain ATCC 51449 / 3B1) GN=guaA PE=3 SV=1	4.69909	1.08683	3.97279	4.69776	0.742511	2.18901
Potri.003G157100	0.598051	0.145751	0.282055	1.12323	0.00749267	0.0238972	-0.448668	0.25145	0.426129	-0.973848	0.0264032	0.070037	0.941813	0.0179148	0.0504413	AT4G20260	plasma-membrane associated cation-binding protein 1	Q0JPA6	Salt stress root protein RS1 OS=Oryza sativa subsp. japonica GN=Os01g0233000 PE=2 SV=1	25.0078	54.4756	19.4099	18.3237	27.7361	37.2852
Potri.003G158500	0.920337	0.00468988	0.0159161	0.0516459	0.881841	0.94444	-0.283747	0.35266	0.542563	0.584944	0.109353	0.225032	0.217207	0.531519	0.712377	AT5G47870				25.3439	26.2676	23.7221	20.8189	39.4009	27.5765
Potri.003G159600	-3.84478	2.51354e-13	4.79025e-12	-3.31804	3.44073e-05	0.000197256	2.04657	1.38531e-06	1.03333e-05	1.51984	0.0768526	1	-1.93803	0.000154804	0.000771016	AT3G16560	Protein phosphatase 2C family protein	Q7XVF9	Probable protein phosphatase 2C 39 OS=Oryza sativa subsp. japonica GN=Os04g0403701 PE=2 SV=2	2.21087	0.221683	4.92755	9.13363	0.635697	1.28596
Potri.003G159700	-1.94505	9.6407e-08	8.70265e-07	-0.747049	0.0840246	0.182295	-0.146283	0.665004	0.814648	-1.34429	0.00304558	0.0109159	-1.83116	3.23074e-06	2.25738e-05	AT5G13870	xyloglucan endotransglucosylase/hydrolase 5	Q8LNZ5	Probable xyloglucan endotransglucosylase/hydrolase protein B OS=Phaseolus angularis GN=XTHB PE=2 SV=1	45.6685	27.2103	58.1364	41.265	10.7167	16.3385
Potri.003G159800	1.71196	0.0202747	0.056022	1.96817	0.00202986	0.00764677	-0.466659	0.503731	1	-0.722868	0.288404	0.47056	-0.0667861	0.92217	1	AT5G47910	respiratory burst oxidase homologue D	Q9FIJ0	Respiratory burst oxidase homolog protein D OS=Arabidopsis thaliana GN=RBOHD PE=1 SV=1	0.447049	1.74917	0.441955	0.323502	1.05981	0.421962
Potri.003G160400	-1.12775	0.170459	1	1.11131	0.0820301	0.17879	-0.14901	0.830145	1	-2.38807	0.00209841	0.00787301	0.479357	0.597486	1	AT1G09070	soybean gene regulated by cold-2			0.851253	1.83906	0.429568	0.767719	0.351331	0.59887
Potri.003G161700	-0.186359	0.549047	0.726915	-0.649068	0.0519182	0.123081	0.499726	0.079172	0.173753	0.962435	0.00696445	0.0224366	0.0677522	0.836949	0.920707	AT1G11680	CYTOCHROME P450 51G1	Q9SAA9	Sterol 14-demethylase OS=Arabidopsis thaliana GN=CYP51G1 PE=1 SV=1	23.1674	14.7737	24.4836	32.7575	28.7879	25.6608
Potri.003G162300	0.605162	0.0781068	0.171863	-0.525755	0.208514	0.370856	0.147426	0.651582	0.805167	1.27834	0.00304847	0.0109249	0.316539	0.421874	0.613137	AT1G29880	glycyl-tRNA synthetase / glycine--tRNA ligase	O23627	Glycine--tRNA ligase 1, mitochondrial OS=Arabidopsis thaliana GN=GLYRS-1 PE=2 SV=1	9.24086	6.41866	9.22395	10.2351	15.5691	11.4869
Potri.003G166400	0.882156	0.010212	0.0312067	0.092914	0.794354	0.896799	-0.081567	0.792131	0.895514	0.707675	0.0669577	0.151612	0.445116	0.229788	0.398704	AT5G50850	Transketolase family protein	Q38799	Pyruvate dehydrogenase E1 component subunit beta, mitochondrial OS=Arabidopsis thaliana GN=PDH2 PE=1 SV=2	32.939	35.1301	27.2586	31.1283	57.3735	37.1105
Potri.003G167100	1.03411	0.00782564	0.0248123	1.07433	0.0127025	0.0376228	-0.506149	0.2224	0.389085	-0.546366	0.178572	0.329764	-0.321531	0.463372	0.652298	AT5G13140	Pollen Ole e 1 allergen and extensin family protein			6.58689	13.8703	7.43504	4.63782	9.49755	5.94967
Potri.003G167500	0.21808	1	1	-4.55465	1	1	-0.518589	1	1	4.25414	1	1	-1.54812	0.000367519	0.0016767	AT1G12060	BCL-2-associated athanogene 5	O65373	BAG family molecular chaperone regulator 5, mitochondrial OS=Arabidopsis thaliana GN=BAG5 PE=1 SV=1	26.1437	1.11245	27.1837	18.2497	21.2278	9.29557
Potri.003G167800	-2.66096	2.35367e-14	5.04621e-13	-1.81284	2.46322e-07	2.0838e-06	0.0562312	0.849065	0.927262	-0.791885	0.0461825	0.111753	-0.318451	0.344581	0.533842	AT1G69040	ACT domain repeat 4			34.373	9.78356	36.7011	35.7392	5.65088	29.4318
Potri.003G170500	-1.07593	0.10259	0.213874	-1.87867	0.0139674	0.0407991	-0.519205	0.365957	0.556661	0.283529	0.732617	0.859537	-0.624538	0.410191	0.601718	AT5G08391	Protein of unknown function (DUF 3339)			3.57442	0.972009	2.19928	2.49407	1.1831	1.42651
Potri.003G170700	1.31715	0.00340306	0.0120331	1.3997	0.00383187	0.013345	-0.059315	0.903937	0.955511	-0.141867	0.748017	0.869155	0.562787	0.289657	0.472002	AT1G27300				3.24535	8.56276	2.43824	3.11462	7.76082	3.60157
Potri.003G171000	1.36722	0.000502584	0.0022183	1.21649	0.00197106	0.00745198	-0.0472084	0.891333	0.949216	0.103523	0.812046	0.906887	0.536291	0.149904	0.288293	AT1G27320	histidine kinase 3	Q9C5U1	Histidine kinase 3 OS=Arabidopsis thaliana GN=AHK3 PE=1 SV=1	11.1225	25.8467	10.8564	10.7645	27.7695	15.7444
Potri.003G172100	1.19421	0.00422856	0.0145412	-1.11729	0.0137468	0.0402485	-1.02555	0.00980329	0.0301278	1.28595	0.00637678	0.0207863	0.38576	0.311527	0.497162	AT2G23520	Pyridoxal phosphate (PLP)-dependent transferases superfamily protein			7.99571	3.68569	7.40484	3.92768	8.98728	9.67478
Potri.003G173100	2.67142	9.76996e-15	2.18624e-13	2.50333	1.70908e-12	2.95147e-11	-0.302863	0.333364	0.521588	-0.134774	0.725072	0.85474	1.59471	1.19856e-05	7.52592e-05	AT1G67360	Rubber elongation factor protein (REF)	Q9FYF7	REF/SRPP-like protein At1g67360 OS=Arabidopsis thaliana GN=At1g67360 PE=2 SV=1	15.9323	90.3348	11.1931	12.9154	82.278	33.8069
Potri.003G173300	-0.535106	0.111795	0.22903	0.256671	0.448454	0.638464	-0.250188	0.402789	0.594365	-1.04196	0.00510959	0.0171474	-0.461102	0.192454	0.349147	AT1G27920	microtubule-associated protein 65-8	Q9C7G0	65-kDa microtubule-associated protein 8 OS=Arabidopsis thaliana GN=MAP65-8 PE=1 SV=2	10.8179	12.9243	9.13681	9.09554	6.27691	6.63727
Potri.003G173400	1.16388	0.01392	0.0406806	-0.0946692	0.856988	0.931473	-0.34113	0.493043	0.679125	0.917418	0.067771	0.153114	0.46315	0.378653	0.569886	AT3G27080	translocase of outer membrane 20 kDa subunit 3	P92792	Mitochondrial import receptor subunit TOM20 OS=Solanum tuberosum GN=TOM20 PE=1 SV=1	4.45237	4.16959	3.05629	3.5148	7.87523	4.21324
Potri.003G173500	1.25143	0.0157539	0.0452133	0.477092	0.318773	0.505354	-1.03512	0.0398026	0.0987854	-0.260782	0.597608	0.765407	2.05886	1.61058e-05	9.86459e-05	AT1G74110	cytochrome P450, family 78, subfamily A, polypeptide 10	O48927	Cytochrome P450 78A3 OS=Glycine max GN=CYP78A3 PE=2 SV=1	2.23141	3.10598	1.31143	1.08887	2.59236	5.46419
Potri.003G173900	0.124689	0.754938	0.873458	-1.41086	0.00975237	0.0299939	0.420845	0.29931	0.483194	1.9564	0.000302418	0.00140816	-0.622693	0.155815	0.297043	AT3G23990	heat shock protein 60	Q05046	Chaperonin CPN60-2, mitochondrial OS=Cucurbita maxima GN=CPN60-2 PE=1 SV=1	6.04027	2.27167	7.34119	8.08618	8.81615	4.76779
Potri.003G176700	4.57774	6.54898e-12	1.05265e-10	0.591344	0.241985	0.41426	-2.26163	0.000702786	0.00299091	1.72476	0.000626031	0.00269814	4.81253	1	1	AT5G13930	Chalcone and stilbene synthase family protein	Q9FUB7	Chalcone synthase OS=Hypericum androsaemum PE=1 SV=1	2.42385	3.65189	0.474706	0.50546	12.0704	13.3396
Potri.003G176800	3.57027	2.31605e-07	1.96792e-06	0.619429	0.2889	0.471129	-1.41352	0.0503592	0.120035	1.53732	0.004712	0.015981	3.36688	1	1	AT5G13930	Chalcone and stilbene synthase family protein	P48386	Chalcone synthase 1 OS=Camellia sinensis GN=CHS1 PE=2 SV=1	1.29191	1.98472	0.515932	0.484977	5.76077	5.32262
Potri.003G176900	4.76247	1	1	0.985646	0.0381446	0.0953472	-1.99433	0.00121017	0.00484647	1.7825	1	1	4.27987	1	1	AT5G13930	Chalcone and stilbene synthase family protein	P48386	Chalcone synthase 1 OS=Camellia sinensis GN=CHS1 PE=2 SV=1	2.59058	5.12987	0.674551	0.650198	17.6479	13.1034
Potri.003G181900	0.627445	0.0759545	0.168029	1.43692	2.81887e-05	0.000164479	-0.232796	0.422704	0.613936	-1.04227	0.00883116	0.0275369	-0.371623	0.275303	0.455196	AT5G25110	CBL-interacting protein kinase 25	Q8W1D5	CBL-interacting serine/threonine-protein kinase 25 OS=Arabidopsis thaliana GN=CIPK25 PE=2 SV=1	23.1442	62.6611	22.6786	19.6953	30.4259	17.5286
Potri.003G182200	0.349739	0.312317	0.498062	0.997399	0.00489337	0.0165144	-0.411381	0.21092	0.374008	-1.05904	0.00426473	0.01465	0.277921	0.443762	0.634092	AT1G80840	WRKY DNA-binding protein 40	Q9SAH7	Probable WRKY transcription factor 40 OS=Arabidopsis thaliana GN=WRKY40 PE=1 SV=1	11.7455	23.4488	8.47824	8.83151	11.2543	10.2794
Potri.003G183100	-1.73785	1.26375e-05	7.89898e-05	-0.950469	0.0126528	0.0374978	0.00637567	0.983783	0.992957	-0.781006	0.0847972	0.183647	-0.478794	0.176982	0.327511	AT1G80870	Protein kinase superfamily protein	Q9SAH3	Putative receptor-like protein kinase At1g80870 OS=Arabidopsis thaliana GN=At1g80870 PE=2 SV=1	8.12768	4.20578	8.92996	8.16368	2.4476	6.40793
Potri.003G183700	1.03356	0.00332136	0.0117796	0.394384	0.258311	0.434607	-1.00013	0.000883369	0.00366601	-0.360957	0.359481	0.549838	-0.669041	0.0497712	0.118877	AT1G80920	Chaperone DnaJ-domain superfamily protein	Q9SAG8	Chaperone protein dnaJ 8, chloroplastic OS=Arabidopsis thaliana GN=ATJ8 PE=2 SV=1	58.9559	77.4905	44.2385	29.4753	60.3378	27.8227
Potri.003G185000	1.61129	0.000122594	0.00062457	1.78551	9.79246e-07	7.49553e-06	-0.929407	0.0058426	0.0192659	-1.10363	0.0125176	0.0371532	-0.0401178	0.930062	0.968171	AT2G24100				9.52943	32.8518	6.21547	5.00366	15.2874	6.04502
Potri.003G187200	6.16513	1.45092e-05	8.9631e-05	1.29355	1	1	-2.46346	0.102772	0.214179	2.40812	1	1	0.284367	0.734658	0.860813	AT1G64660	methionine gamma-lyase			2.22892	5.46378	2.20683	0.404129	29.0008	2.68765
Potri.003G188900	-2.80431	0.0171366	0.0485753	-1.09687	0.242888	0.415409	0.443885	0.497859	0.683383	-1.26356	0.351247	1	-0.829584	0.278318	0.458773	AT5G07010	sulfotransferase 2A	Q8L5A7	Cytosolic sulfotransferase 15 OS=Arabidopsis thaliana GN=SOT15 PE=1 SV=1	2.05789	0.96213	3.54935	2.79928	0.400742	1.99719
Potri.003G189100	-2.30347	0.000475976	0.00211321	-1.11972	0.0806611	0.176373	0.0908864	0.854704	0.930259	-1.09286	0.157998	1	-0.531716	0.338985	0.527745	AT5G07010	sulfotransferase 2A	Q8L5A7	Cytosolic sulfotransferase 15 OS=Arabidopsis thaliana GN=SOT15 PE=1 SV=1	2.13148	0.98087	2.25969	2.27008	0.459863	1.5631
Potri.003G190100	0.673018	0.207513	0.369524	-0.513154	0.464122	0.652993	0.382332	0.523805	0.705865	1.5685	0.0151134	0.0436432	-0.394016	0.542978	0.721904	AT2G38695				6.07037	4.25344	7.73968	7.9124	12.6156	5.88996
Potri.003G190600	5.44932	1	1	0.871836	1	1	-1.83537	1	1	2.74212	1	1	-0.360997	1	1	AT1G64660	methionine gamma-lyase	Q83A83	Cystathionine beta-lyase OS=Coxiella burnetii (strain RSA 493 / Nine Mile phase I) GN=metC PE=1 SV=1	5.21556	9.54441	4.96271	1.4615	63.857	3.86409
Potri.003G190900	0.879311	0.0107022	0.0324881	0.210482	0.576837	0.749271	-0.308542	0.369445	0.56031	0.360287	0.340368	0.529262	0.345714	0.357751	0.548003	AT4G02550				7.69531	8.90405	6.22207	6.21364	11.43	7.90689
Potri.003G192200	0.513807	0.113086	0.231128	0.805356	0.0164831	0.0469897	0.0663248	0.815285	0.908717	-0.225225	0.543359	0.722222	-0.0739165	0.823255	0.913189	AT3G12490	cystatin B	Q8H0X6	Cysteine proteinase inhibitor 6 OS=Arabidopsis thaliana GN=CYS6 PE=1 SV=2	49.1219	85.8444	52.927	51.4329	73.4366	50.2836
Potri.003G192500	-0.823391	0.0279581	0.0734887	-1.19155	0.00303915	0.0108957	-0.217258	0.505658	0.690205	0.150904	0.732849	0.859682	-0.054037	0.88165	0.944341	AT5G07050	nodulin MtN21 /EamA-like transporter family protein	Q6J163	Auxin-induced protein 5NG4 OS=Pinus taeda PE=2 SV=1	10.9005	4.77257	11.1333	9.37658	5.29882	10.724
Potri.003G192900	-0.837795	0.027271	0.0719691	-0.0271663	0.941052	0.973378	-0.210745	0.51483	0.69816	-1.02137	0.0144249	0.0419387	-0.0404819	0.916663	0.96172	AT5G40240	nodulin MtN21 /EamA-like transporter family protein	Q6J163	Auxin-induced protein 5NG4 OS=Pinus taeda PE=2 SV=1	36.2088	35.5333	32.8951	31.2877	17.5054	31.9849
Potri.003G193600	0.997239	0.114875	0.234018	0.0962268	0.910225	1	0.891681	0.238693	1	1.79269	0.0161768	0.0462452	0.00139052	0.998506	1	AT1G80270	PENTATRICOPEPTIDE REPEAT 596	Q9C977	Pentatricopeptide repeat-containing protein At1g80270, mitochondrial OS=Arabidopsis thaliana GN=At1g80270 PE=1 SV=1	0.329272	0.351983	0.498781	0.61091	1.21948	0.499262
Potri.003G193800	-1.15275	0.0024352	0.00897163	0.228812	0.608543	0.773721	0.131638	0.720821	0.85203	-1.24993	0.00619657	0.0202758	0	1	1	AT3G12320				16.5947	19.4468	20.7162	18.1801	8.1768	16.0282
Potri.003G194700	1.078	0.0108212	0.032799	2.54322	2.53264e-09	2.89319e-08	-0.180701	0.683646	0.827486	-1.64592	4.92523e-05	0.000273359	0.679247	0.143569	0.278771	AT3G56710	sigma factor binding protein 1			5.57427	32.4918	4.80368	4.91803	10.3825	7.69214
Potri.003G195300	-0.784399	0.11605	0.23592	-1.2793	0.00626989	0.0204846	-0.00024797	0.999492	0.999787	0.494654	0.379283	0.570527	-0.214643	0.592921	0.761834	AT3G54390	sequence-specific DNA binding transcription factors			6.12897	2.5251	6.37093	6.12792	3.55783	5.49021
Potri.003G196500	0.983635	0.00636311	0.0207479	0.185585	0.667351	0.816275	0.0520697	0.890409	0.948759	0.85012	0.0413238	0.101909	1.05087	0.0133731	0.0393137	AT3G54440	glycoside hydrolase family 2 protein	A5F5U6	Beta-galactosidase OS=Vibrio cholerae serotype O1 (strain ATCC 39541 / Ogawa 395 / O395) GN=lacZ PE=3 SV=2	2.33943	2.66058	1.73069	2.42541	4.7961	3.58559
Potri.003G197300	-0.529042	0.247634	0.421364	0.503741	0.240212	0.412013	-0.272838	0.502853	0.68775	-1.30562	0.00619896	0.0202826	-0.349549	0.420778	0.612096	AT3G13080	multidrug resistance-associated protein 3	Q9LK64	ABC transporter C family member 3 OS=Arabidopsis thaliana GN=ABCC3 PE=1 SV=1	1.47357	2.08935	1.57539	1.21966	0.845239	1.23641
Potri.003G199700	-0.765505	0.0171986	0.0487245	-0.184005	0.579827	0.751599	-0.188736	0.513094	0.696677	-0.770236	0.0329454	0.0843577	-0.231447	0.482787	0.669968	AT3G54500				24.396	21.4747	27.8238	21.4044	12.5911	23.6998
Potri.003G204000	-0.899094	0.0906998	0.193876	0.470679	0.311196	0.496786	-0.372603	0.423012	0.614235	-1.74238	0.00103827	0.00423172	-0.0603283	0.904113	0.955591	AT2G41560	autoinhibited Ca(2+)-ATPase, isoform 4	O22218	Calcium-transporting ATPase 4, plasma membrane-type OS=Arabidopsis thaliana GN=ACA4 PE=1 SV=1	4.42554	6.13274	4.2953	3.41823	1.83294	4.11939
Potri.003G205800	-1.80156	2.52336e-06	1.79774e-05	-0.500651	0.190766	0.346831	0.368964	0.246982	0.420553	-0.93194	0.0331573	0.084813	-0.214292	0.540017	0.719469	AT3G20830	AGC (cAMP-dependent, cGMP-dependent and protein kinase C) kinase family protein	Q9LSF1	Serine/threonine-protein kinase OXI1 OS=Arabidopsis thaliana GN=OXI1 PE=1 SV=1	8.63323	6.10186	11.0783	11.1492	3.19831	9.54916
Potri.003G205900	1.36448	0.00339466	0.0120069	0.0097531	0.984607	0.993312	-0.502407	0.290604	0.473104	0.852324	0.0860056	0.185748	-0.686422	0.204885	0.366039	AT3G02645	Plant protein of unknown function (DUF247)	P0C897	Putative UPF0481 protein At3g02645 OS=Arabidopsis thaliana GN=At3g02645 PE=3 SV=1	2.30068	2.31628	2.22246	1.62411	4.18183	1.38102
Potri.003G206000	-0.927002	0.00993651	0.0304808	-0.699741	0.0733269	0.163279	-0.30689	0.346628	0.536061	-0.534151	0.202484	0.362811	0.0994101	0.791175	0.894966	AT5G12950	Putative glycosyl hydrolase of unknown function (DUF1680)			27.2826	16.7974	25.0662	22.0548	11.5997	26.8543
Potri.003G206200	-1.08206	0.0586561	0.13608	-1.48787	0.0128994	0.038121	-0.503146	0.291743	0.474431	-0.0973382	0.885611	0.946354	-1.45115	0.00662952	0.0214993	AT4G31980		Q9SD53	UPF0481 protein At3g47200 OS=Arabidopsis thaliana GN=At3g47200 PE=1 SV=1	3.33628	1.18952	4.05153	2.35397	1.11191	1.48176
Potri.003G206500	-0.441169	0.241276	0.41336	-1.51231	0.00105838	0.00430426	-0.623065	0.0816993	0.178208	0.448079	0.346928	0.536378	-1.01727	0.0140317	0.0409604	AT4G31980		Q9SD53	UPF0481 protein At3g47200 OS=Arabidopsis thaliana GN=At3g47200 PE=1 SV=1	16.3134	5.71866	18.6026	10.5922	7.80152	9.1906
Potri.003G206700	-0.637118	0.186831	0.341368	-1.70937	0.0019856	0.0075003	-0.287273	0.488807	0.675351	0.784978	0.194621	0.352121	-0.869048	0.065399	0.148726	AT4G31980		Q9SD53	UPF0481 protein At3g47200 OS=Arabidopsis thaliana GN=At3g47200 PE=1 SV=1	4.88261	1.49307	5.08316	4.00106	2.57266	2.78307
Potri.003G207000	-1.79735	2.33423e-05	0.000138462	-0.366547	0.366352	0.557072	0.0482961	0.889246	0.948186	-1.38251	0.0035542	0.0124973	-1.03614	0.0118606	0.0354815	AT3G20820	Leucine-rich repeat (LRR) family protein	Q00874	DNA-damage-repair/toleration protein DRT100 OS=Arabidopsis thaliana GN=DRT100 PE=2 SV=2	9.40402	7.2941	12.8984	9.72416	2.79767	6.28964
Potri.003G207200	-1.69369	8.98546e-06	5.77936e-05	0.460791	0.217368	0.382505	-0.284134	0.38362	0.574992	-2.43862	7.96878e-09	8.47485e-08	-0.370929	0.389078	0.580572	AT1G51140	basic helix-loop-helix (bHLH) DNA-binding superfamily protein	Q66GR3	Transcription factor bHLH130 OS=Arabidopsis thaliana GN=BHLH130 PE=1 SV=1	23.8312	32.7987	27.7872	19.571	6.05007	21.4874
Potri.003G207400	-2.453	0.0112337	0.0338691	0.968352	0.0436752	0.106683	0.154514	0.734909	0.860973	-3.26684	0.00084645	0.00352925	-0.411706	1	1	AT5G12930				3.09811	6.06177	3.82368	3.44834	0.629772	2.87439
Potri.003G207500	-6.40656	0.0103657	0.0316079	-0.764857	0.24529	0.41844	0.285206	0.585716	0.756241	-5.3565	0.0343129	1	-0.737657	0.2319	0.401419	AT5G12930				1.21855	0.717133	1.73086	1.48491	0.0175038	1.03802
Potri.003G210200	-0.736323	0.0184515	0.0517217	-1.15657	0.000581127	0.00252504	0.0523936	0.857517	0.931752	0.472642	0.182144	0.3348	-0.17806	0.606826	0.772436	AT5G12900				53.4169	23.9616	60.314	55.3925	33.2503	53.311
Potri.003G210400	0.603726	0.0723728	0.161553	-0.429198	0.220111	0.386079	0.507723	0.084711	0.183497	1.54065	6.45298e-05	0.000349393	0.70334	0.0480487	0.115471	AT5G12890	UDP-Glycosyltransferase superfamily protein	Q9LXV0	UDP-glycosyltransferase 92A1 OS=Arabidopsis thaliana GN=UGT92A1 PE=2 SV=1	18.575	13.7952	16.1477	26.41	40.1336	26.2928
Potri.003G210800	-0.7414	0.0277169	0.0729536	-1.57317	3.88784e-05	0.00022045	-0.147102	0.620714	0.782867	0.684666	0.0980661	0.206353	-0.0961922	0.780909	0.888991	AT3G57880	Calcium-dependent lipid-binding (CaLB domain) plant phosphoribosyltransferase family protein			10.6266	3.57129	8.84389	9.59651	5.74024	8.27344
Potri.003G211300	0.159796	0.738462	0.863202	2.1113	3.14248e-07	2.61271e-06	-0.311124	0.469315	0.657759	-2.26262	1.03625e-06	7.89941e-06	0.0140857	0.977828	0.990319	AT5G60900	receptor-like protein kinase 1	Q39202	G-type lectin S-receptor-like serine/threonine-protein kinase RLK1 OS=Arabidopsis thaliana GN=RLK1 PE=2 SV=2	2.06524	8.92347	1.24975	1.66461	1.85958	1.26201
Potri.003G211600	-0.89595	0.55491	1	1.79397	0.0681056	0.153727	-0.321663	0.806263	1	-3.01159	0.0155496	0.044714	-1.63263	0.576883	1	AT5G60900	receptor-like protein kinase 1	Q39202	G-type lectin S-receptor-like serine/threonine-protein kinase RLK1 OS=Arabidopsis thaliana GN=RLK1 PE=2 SV=2	0.429776	1.49033	0.148261	0.343884	0.184801	0.0478144
Potri.003G216100	1.29859	0.00384243	0.013377	-0.301487	0.550106	0.727779	-0.585981	0.20974	0.372453	1.0141	0.0376636	0.0943444	-0.250165	0.635253	0.793503	AT5G19875				7.01013	5.68813	4.67576	4.67012	11.4879	3.93138
Potri.003G216200	-0.235588	0.466835	0.655496	0.334145	0.34274	0.531863	-0.403073	0.168621	0.315565	-0.972806	0.0101322	0.0309979	-1.03142	0.00300065	0.0107743	AT1G55210	Disease resistance-responsive (dirigent-like protein) family protein			32.9326	41.5159	36.3596	24.9052	21.1529	17.7882
Potri.003G216400	0.234647	0.509195	0.693292	1.20885	0.00363726	0.0127514	0.433513	0.245108	0.418215	-0.540685	0.176541	0.326888	-0.49879	0.206513	0.368202	AT1G55210	Disease resistance-responsive (dirigent-like protein) family protein	P13240	Disease resistance response protein 206 OS=Pisum sativum GN=PI206 PE=2 SV=2	7.5369	17.4217	11.039	10.1787	11.9765	7.81228
Potri.003G216500	0.270767	0.420174	0.611509	-0.143585	0.692493	0.833451	-0.341405	0.288602	0.470783	0.0729468	0.846043	0.925636	0.860509	0.0160583	0.0459538	AT1G55230	Family of unknown function (DUF716)			16.4194	14.8639	13.0043	12.9594	15.6348	23.6116
Potri.003G217000	-0.959568	0.00540627	0.0180103	-0.853838	0.0344502	0.0875658	0.166766	0.620659	0.782827	0.0610358	0.881785	0.94441	-0.679814	0.0923847	0.196757	AT2G44300	Bifunctional inhibitor/lipid-transfer protein/seed storage 2S albumin superfamily protein			38.4115	21.2535	45.3152	43.1185	22.172	28.2878
Potri.003G218400	1.52974	4.38158e-05	0.000245783	2.1551	2.76637e-09	3.14341e-08	-0.265769	0.432042	0.622951	-0.891122	0.0245759	0.0659285	-0.276452	0.459699	0.64892	AT2G44130	Galactose oxidase/kelch repeat superfamily protein	O80582	F-box/kelch-repeat protein At2g44130 OS=Arabidopsis thaliana GN=At2g44130 PE=2 SV=2	10.1761	45.3243	9.36595	8.46403	24.4386	7.7327
Potri.003G220400	-1.03769	0.00370929	0.0129714	-1.1864	0.00154353	0.00600828	0.497192	0.151044	0.289986	0.645902	0.0935631	0.19877	-0.528527	0.185117	0.338974	AT5G19760	Mitochondrial substrate carrier family protein	P0C582	Putative mitochondrial 2-oxoglutarate/malate carrier protein OS=Neurospora crassa (strain ATCC 24698 / 74-OR23-1A / CBS 708.71 / DSM 1257 / FGSC 987) GN=NCU04792 PE=3 SV=1	186.613	81.9971	242.703	263.397	128.302	168.257
Potri.003G220900	-0.362492	0.346378	0.535791	-1.14063	0.00230356	0.00854462	0.317552	0.340563	0.529475	1.09569	0.00924723	0.0286496	-0.142581	0.725442	0.854971	AT5G56540	arabinogalactan protein 14			299.366	135.781	353.464	373.074	290.184	320.202
Potri.003G221000	-1.05347	0.00513642	0.0172253	-0.55435	0.15681	0.298502	0.23697	0.456377	0.645816	-0.262151	0.551506	0.728921	-0.0757845	0.843376	0.924206	AT1G55340	Protein of unknown function (DUF1639)			36.2026	24.6526	40.9644	42.6653	20.5564	38.8681
Potri.003G222200	-1.17637	0.00443406	0.0151569	-0.591728	0.224381	0.391677	0.312124	0.457048	0.646443	-0.272516	0.571526	0.745058	-0.116548	0.829718	0.916763	AT1G55480	protein containing PDZ domain, a K-box domain, and a TPR region			443.445	294.247	511.268	550.552	243.6	471.59
Potri.004G000300	1.50432	2.04578e-05	0.00012275	0.269141	0.42105	0.612351	-0.382253	0.187084	0.341717	0.852929	0.0290295	0.075847	1.01344	0.00365122	0.0127944	AT5G16340	AMP-dependent synthetase and ligase family protein	Q9FFE9	Probable acyl-activating enzyme 6 OS=Arabidopsis thaliana GN=AAE6 PE=2 SV=1	28.6515	34.5277	20.6978	21.9826	62.3627	41.7829
Potri.004G001000	-3.09452	4.57651e-08	4.34663e-07	-2.66331	1.39541e-05	8.64942e-05	0.155878	0.693382	0.834049	-0.27533	0.707869	1	-1.21668	1	1	AT3G17640	Leucine-rich repeat (LRR) family protein	Q6XAT2	LRR receptor-like serine/threonine-protein kinase ERL2 OS=Arabidopsis thaliana GN=ERL2 PE=2 SV=1	3.67051	0.579415	3.35577	4.08931	0.478748	1.4439
Potri.004G001400	-4.51977	2.09177e-05	0.00012527	-0.382453	0.656953	1	2.36417	0.000194768	0.000948454	-1.77315	0.143245	1	-0.96237	0.264469	1	AT1G62420	Protein of unknown function (DUF506)			0.608417	0.466736	0.961862	3.13247	0.136553	0.49364
Potri.004G001800	-0.0433271	0.898036	0.952562	0.919843	0.00953213	0.0294091	-0.14348	0.655607	0.80804	-1.10665	0.00276399	0.0100265	0.23127	0.512842	0.696454	AT1G12020				15.2847	28.9172	14.248	13.8377	13.4283	16.7253
Potri.004G002700	-1.94597	3.6097e-10	4.63187e-09	-0.688682	0.0515872	0.122438	0.580731	0.0524026	0.12402	-0.676553	0.0624506	0.143244	-0.113792	0.750085	0.870441	AT2G32950	Transducin/WD40 repeat-like superfamily protein	P93471	E3 ubiquitin-protein ligase COP1 OS=Pisum sativum GN=COP1 PE=2 SV=1	59.1999	36.7288	73.7105	88.5397	22.9797	68.12
Potri.004G003900	-0.790754	0.0463859	0.112157	0.396812	0.280025	0.460771	-0.250158	0.457632	0.646996	-1.43772	0.000680641	0.00290695	-0.737385	0.0825415	0.179688	AT4G22190				7.91104	10.4156	7.77977	6.65164	3.84493	4.66651
Potri.004G005300	-0.925926	0.00749892	0.0239148	-1.47877	3.67855e-05	0.000209631	-0.185645	0.525978	0.707689	0.3672	0.362524	0.553045	-0.285803	0.39082	0.582348	AT4G22130	STRUBBELIG-receptor family 8	Q6R2J8	Protein STRUBBELIG-RECEPTOR FAMILY 8 OS=Arabidopsis thaliana GN=SRF8 PE=2 SV=1	33.7233	12.0997	33.3684	29.6514	15.6068	27.3716
Potri.004G005400	-1.56368	6.29278e-05	0.000341508	-1.29121	0.00138084	0.00544609	0.100858	0.754945	0.873461	-0.171613	0.708859	0.844274	-0.535422	0.140479	0.274065	AT4G22130	STRUBBELIG-receptor family 8	Q6R2J8	Protein STRUBBELIG-RECEPTOR FAMILY 8 OS=Arabidopsis thaliana GN=SRF8 PE=2 SV=1	18.2181	7.44408	20.9754	19.5373	6.60922	14.4722
Potri.004G005700	-0.0392216	0.923323	0.96495	1.09475	0.00724927	0.0232252	0.0231064	0.952958	0.978975	-1.11087	0.0086235	0.0269799	0.12154	0.770428	0.882793	AT5G63520		Q9FMV0	F-box/LRR-repeat protein At5g63520 OS=Arabidopsis thaliana GN=At5g63520 PE=2 SV=1	3.70461	7.91216	3.68555	3.76442	3.66346	4.00949
Potri.004G009600	-1.4503	1.46543e-05	9.04553e-05	-0.828288	0.0235693	0.0636395	0.197571	0.539254	0.718838	-0.424446	0.260461	0.43725	-0.658058	0.0990143	0.20793	AT1G11860	Glycine cleavage T-protein family	P54260	Aminomethyltransferase, mitochondrial OS=Solanum tuberosum GN=GDCST PE=2 SV=1	168.31	94.7915	204.008	193.012	70.6315	129.286
Potri.004G010700	-1.95962	0.00149281	0.00583376	-1.13593	0.144182	0.279697	1.01999	0.073553	0.163691	0.196295	0.809181	0.905264	-0.306011	0.639227	0.79637					5.15035	2.34363	5.8026	10.4444	2.68522	4.69358
Potri.004G011300	0.998659	0.0105341	0.0320487	-0.166378	0.695671	0.835565	-0.362124	0.341091	0.530057	0.802913	0.0645269	0.147111	-0.0271814	0.948387	0.976846					21.7853	19.4123	19.4581	16.9493	33.8672	19.0949
Potri.004G011700	0.850133	0.0121252	0.0361556	-0.112435	0.764459	0.879236	-0.230628	0.487661	0.674338	0.73194	0.0547849	0.128651	-0.0985758	0.788006	0.893136					39.0859	36.1554	36.9465	33.3115	60.0495	34.5063
Potri.004G012100	-3.04167	0	0	-1.1255	0.0036005	0.0126389	1.76846	3.54968e-07	2.92603e-06	-0.147708	0.701202	0.83926	-0.522971	0.246645	0.420138	AT4G21990	APS reductase 3	P92979	5'-adenylylsulfate reductase 1, chloroplastic OS=Arabidopsis thaliana GN=APR1 PE=1 SV=2	113.384	51.9689	225.768	386.29	46.9114	157.12
Potri.004G012500	-0.202101	0.794112	0.896668	0.912837	0.129863	0.257689	-0.685094	0.288934	0.471168	-1.80003	0.0148098	0.042892	0.883194	0.227752	0.396074	AT5G40010	AAA-ATPase 1	Q54DY9	Probable mitochondrial chaperone BCS1-B OS=Dictyostelium discoideum GN=bcsl1b PE=3 SV=1	2.3751	4.47171	1.30415	1.47723	1.28413	2.40545
Potri.004G012700	-0.352109	0.589357	1	1.23187	0.033754	0.0860865	-0.08921	0.884723	1	-1.67319	0.00690449	0.0222701	0.990135	0.189031	1	AT5G40010	AAA-ATPase 1	Q54DY9	Probable mitochondrial chaperone BCS1-B OS=Dictyostelium discoideum GN=bcsl1b PE=3 SV=1	0.866415	2.03497	0.442319	0.814463	0.638081	0.87861
Potri.004G013900	-1.11293	0.0182159	0.0511618	-1.51649	0.00419786	0.0144495	0.127292	0.764625	0.879339	0.530845	0.34954	0.539217	-0.0260346	0.964391	0.984265	AT1G05170	Galactosyltransferase family protein	A8MRC7	Probable beta-1,3-galactosyltransferase 2 OS=Arabidopsis thaliana GN=B3GALT2 PE=2 SV=1	6.03655	2.10999	5.57564	6.59337	3.04847	5.47592
Potri.004G014200	-0.641519	0.214975	0.379365	0.942575	0.0506878	0.120683	-0.00503744	0.991423	0.996294	-1.58913	0.00270576	0.00984104	-0.498134	0.32572	0.513129	AT5G38280	PR5-like receptor kinase	Q8RWZ5	G-type lectin S-receptor-like serine/threonine-protein kinase SD2-5 OS=Arabidopsis thaliana GN=SD25 PE=1 SV=1	2.20318	4.23442	2.63599	2.1955	1.4074	1.86634
Potri.004G015100	-1.42997	0.00584703	0.0192785	-0.780797	0.145444	0.281599	0.471248	0.268167	0.446633	-0.177921	0.771605	0.883479	-0.698736	0.124398	0.249178	AT2G46410	Homeodomain-like superfamily protein	O22059	Transcription factor CPC OS=Arabidopsis thaliana GN=CPC PE=1 SV=1	5.62288	3.27277	8.69238	7.79504	2.89305	5.35547
Potri.004G015700	-0.233927	0.493258	0.679321	-1.58229	4.70194e-06	3.18904e-05	-0.352968	0.227933	0.396306	0.995397	0.0102549	0.0313181	0.196866	0.565894	0.740555	AT1G11700	Protein of unknown function, DUF584			76.4832	25.5416	64.6661	59.8841	50.9205	74.1206
Potri.004G017600	1.83133	0.104275	1	5.13344	1.13998e-06	8.62919e-06	0.326111	0.815188	1	-2.976	6.79072e-06	4.47e-05	0.649433	0.575572	1	AT3G26040	HXXXD-type acyl-transferase family protein	Q70PR7	Vinorine synthase OS=Rauvolfia serpentina GN=ACT PE=1 SV=2	0.143637	5.04179	0.200873	0.180067	0.640795	0.31508
Potri.004G018000	0.314309	0.418269	0.609661	-0.439655	0.413819	0.605304	0.479788	0.274485	0.454217	1.23375	0.0131358	0.038716	-0.357192	0.482813	0.669993	AT1G61870	pentatricopeptide repeat 336	Q8LE47	Pentatricopeptide repeat-containing protein At1g61870, mitochondrial OS=Arabidopsis thaliana GN=PPR336 PE=2 SV=2	4.27963	3.15542	5.94434	5.9681	7.42083	4.64064
Potri.004G018200	1.27629	0.000107578	0.000555059	0.422537	0.264582	0.442285	-0.477447	0.168034	0.314723	0.376304	0.300501	0.484562	0.20825	0.553739	0.730747	AT4G04860	DERLIN-2.2	Q9ZS88	Derlin-2.2 OS=Arabidopsis thaliana GN=DER2.2 PE=2 SV=1	31.2679	41.9078	24.6359	22.4581	54.3968	28.4615
Potri.004G019900	5.04796	4.63161e-09	5.09499e-08	-2.07752	1	1	-0.626158	1	1	6.49932	7.22089e-13	1.30373e-11	4.15815	1.31717e-12	2.30552e-11	AT1G61800	glucose-6-phosphate/phosphate translocator 2	Q94B38	Glucose-6-phosphate/phosphate translocator 2, chloroplastic OS=Arabidopsis thaliana GN=GPT2 PE=2 SV=2	32.2017	7.6293	20.5213	20.8635	690.199	366.382
Potri.004G020900	-1.08503	0.0143227	0.0416851	-0.284296	0.52513	0.706979	0.153728	0.688264	0.830603	-0.647002	0.195331	0.353094	-0.285009	0.497837	0.683364	AT4G21170	Tetratricopeptide repeat (TPR)-like superfamily protein	O49558	Pentatricopeptide repeat-containing protein At4g21170 OS=Arabidopsis thaliana GN=At4g21170 PE=2 SV=2	4.64639	3.81535	5.04742	5.16884	2.43651	4.1426
Potri.004G021000	-0.835386	0.247743	1	-2.2791	0.0172059	0.0487417	-0.44032	0.491108	0.677403	1.00339	0.322509	1	-0.400799	0.523797	0.705859	AT1G11545	xyloglucan endotransglucosylase/hydrolase 8	Q8L9A9	Probable xyloglucan endotransglucosylase/hydrolase protein 8 OS=Arabidopsis thaliana GN=XTH8 PE=2 SV=2	1.46655	0.302148	1.53498	1.0808	0.605719	1.16265
Potri.004G021300	1.68836	2.35609e-05	0.000139641	1.49065	0.000108004	0.00055705	-0.665496	0.0843239	0.18282	-0.467777	0.240793	0.412753	0.194975	0.643162	0.799177	AT2G46410	Homeodomain-like superfamily protein	O22059	Transcription factor CPC OS=Arabidopsis thaliana GN=CPC PE=1 SV=1	15.8126	44.4357	10.0507	9.96939	32.1304	11.5051
Potri.004G025100	0.282087	0.554608	0.73145	1.44299	0.00167966	0.00647372	-0.131436	0.778029	0.887289	-1.29234	0.00603042	0.0198017	-0.0487321	0.922238	0.964426	AT4G23180	cysteine-rich RLK (RECEPTOR-like protein kinase) 10	Q8GYA4	Cysteine-rich receptor-like protein kinase 10 OS=Arabidopsis thaliana GN=CRK10 PE=1 SV=3	6.40594	17.4168	5.97463	5.84813	7.11105	5.77618
Potri.004G025200	0.474367	0.425835	1	1.78244	0.00200598	0.00756786	0.175809	0.777353	1	-1.13226	0.0390941	0.0973201	0.142424	0.832162	1	AT4G23180	cysteine-rich RLK (RECEPTOR-like protein kinase) 10	Q8GYA4	Cysteine-rich receptor-like protein kinase 10 OS=Arabidopsis thaliana GN=CRK10 PE=1 SV=3	0.499606	1.71868	0.476971	0.564354	0.784061	0.52646
Potri.004G025500	2.04042	0.431182	1	4.28259	0.0155881	0.044808	-0.823639	0.778812	1	-3.0658	1	1	-0.986425	0.634487	1	AT4G23180	cysteine-rich RLK (RECEPTOR-like protein kinase) 10	Q8GYA4	Cysteine-rich receptor-like protein kinase 10 OS=Arabidopsis thaliana GN=CRK10 PE=1 SV=3	0.0611873	1.19083	0.125694	0.0345717	0.142216	0.063441
Potri.004G026000	0.304179	0.469462	0.657893	1.07756	0.0120075	0.0358554	-0.0436176	0.916448	0.961612	-0.817002	0.0595221	0.137725	0.103366	0.823226	0.913173	AT4G05200	cysteine-rich RLK (RECEPTOR-like protein kinase) 25	Q9M0X5	Cysteine-rich receptor-like protein kinase 25 OS=Arabidopsis thaliana GN=CRK25 PE=2 SV=1	3.38078	7.13503	2.70461	3.2801	4.04999	2.9055
Potri.004G026100	-0.489207	0.397674	1	1.04471	0.0475431	0.114469	-0.18982	0.724536	0.854394	-1.72374	0.0023994	0.00885565	0.00112919	0.998447	1	AT4G23180	cysteine-rich RLK (RECEPTOR-like protein kinase) 10	Q8GYA4	Cysteine-rich receptor-like protein kinase 10 OS=Arabidopsis thaliana GN=CRK10 PE=1 SV=3	1.1026	2.27461	0.91988	0.966662	0.688666	0.9206
Potri.004G028000	0.32919	0.315926	0.502128	0.262001	0.438179	0.628799	-0.120965	0.686592	0.829486	-0.0537766	0.882364	0.94471	1.01885	0.00431759	0.0148083	AT4G21380	receptor kinase 3	O81905	Receptor-like serine/threonine-protein kinase SD1-8 OS=Arabidopsis thaliana GN=SD18 PE=1 SV=1	9.47398	11.3606	7.78072	8.71201	10.945	15.7661
Potri.004G030200	4.20133	1	1	1.42145	0.00466292	0.0158366	-2.42126	0.00256386	0.0093869	0.358621	1	1	1.43402	1	1	AT1G61680	terpene synthase 14	P0CV94	(3S,6E)-nerolidol synthase 1 OS=Fragaria ananassa PE=1 SV=1	1.69276	4.53414	0.844538	0.316028	5.81367	2.28193
Potri.004G030400	4.44784	1	1	1.9242	0.000817863	0.003423	-2.14041	0.0294027	1	0.383235	1	1	0.629115	1	1	AT1G61680	terpene synthase 14	P0CV94	(3S,6E)-nerolidol synthase 1 OS=Fragaria ananassa PE=1 SV=1	0.918955	3.48767	0.775987	0.208433	4.54884	1.20015
Potri.004G030700	2.17834	3.98104e-05	0.000225239	0.139139	0.703508	0.840774	-0.85433	0.00618655	0.0202473	1.18487	0.0354484	0.0896851	1.48448	0.000422584	0.00189996	AT1G61720	NAD(P)-binding Rossmann-fold superfamily protein	Q9SEV0	Anthocyanidin reductase OS=Arabidopsis thaliana GN=BAN PE=1 SV=2	51.3252	56.5217	33.4671	28.3891	128.498	93.6467
Potri.004G031800	-0.758634	0.023147	0.0626723	-0.970645	0.00693489	0.0223549	-0.0741948	0.804006	0.902319	0.137816	0.72324	0.85357	-0.520977	0.136428	0.267857	AT5G54680	basic helix-loop-helix (bHLH) DNA-binding superfamily protein	Q9FH37	Transcription factor ILR3 OS=Arabidopsis thaliana GN=ILR3 PE=1 SV=1	22.8297	11.6495	24.1164	21.6853	12.8172	16.8067
Potri.004G033000	0.283362	0.656389	0.808604	-0.606699	0.263762	0.441277	-1.53045	0.0072634	0.0232642	-0.640394	0.295901	0.479234	-0.536409	0.361691	0.552169	AT1G24020	MLP-like protein 423	P43177	Major pollen allergen Bet v 1-D/H OS=Betula pendula GN=BETV1D PE=1 SV=2	6.74411	4.42884	3.89441	2.3346	2.84127	2.68513
Potri.004G033100	2.78193	1.24145e-12	2.17974e-11	1.42487	0.00153176	0.00596784	-0.740549	0.111299	0.228222	0.61651	0.098728	0.207451	0.978083	0.0338629	0.086319	AT4G21440	MYB-like 102	Q8GWP0	Transcription factor MYB39 OS=Arabidopsis thaliana GN=MYB39 PE=2 SV=1	4.33247	11.6322	2.89274	2.59303	17.8341	5.69826
Potri.004G033900	-1.26211	0.00946712	0.0292362	-0.245579	0.619831	0.782213	0.396701	0.337282	0.52588	-0.619833	0.266168	0.444213	-0.482756	0.32753	0.515151	AT3G62980	F-box/RNI-like superfamily protein	Q9LPW7	Protein AUXIN SIGNALING F-BOX 3 OS=Arabidopsis thaliana GN=AFB3 PE=1 SV=1	18.6571	15.7369	23.9109	24.562	10.2407	17.1109
Potri.004G034200	-1.17675	0.0113859	0.0342612	-1.51579	0.00397661	0.0137843	0.197308	0.617342	0.780337	0.536355	0.355721	0.545845	-1.45248	0.00148555	0.00580857	AT4G21500				6.47237	2.26341	8.93369	7.42094	3.28264	3.26432
Potri.004G034400	1.62673	0.00621715	0.0203347	3.19865	2.18452e-05	0.000130325	0.0086427	0.991206	0.99619	-1.56328	0.00473484	0.0160484	-0.462485	0.479691	0.667207	AT1G61340	F-box family protein	Q8GX77	F-box protein At1g61340 OS=Arabidopsis thaliana GN=At1g61340 PE=2 SV=1	2.02252	18.5687	1.70253	2.03468	6.28332	1.23558
Potri.004G034700	0.110891	0.784439	0.891077	1.08493	0.0118231	0.0353852	0.380152	0.352495	0.542393	-0.593886	0.164945	0.310295	0.190374	0.670628	0.818547	AT2G34660	multidrug resistance-associated protein 2	Q42093	ABC transporter C family member 2 OS=Arabidopsis thaliana GN=ABCC2 PE=1 SV=2	1.32227	2.8049	1.25907	1.72091	1.8584	1.43668
Potri.004G034800	-0.0308707	0.932751	0.969476	0.937357	0.0131504	0.0387527	0.24315	0.489004	0.675526	-0.725078	0.0639846	0.146106	-0.0176716	0.964434	0.984283	AT2G34660	multidrug resistance-associated protein 2	Q9C8H0	ABC transporter C family member 12 OS=Arabidopsis thaliana GN=ABCC12 PE=2 SV=1	2.04724	3.92051	2.04267	2.42307	2.37177	2.01781
Potri.004G035100	-0.592785	0.0735599	0.163704	0.238205	0.484135	0.671164	-0.386129	0.192701	0.349488	-1.21712	0.0010424	0.00424668	0.106825	0.753291	0.87245	AT5G57580	Calmodulin-binding protein			12.3651	14.5849	10.4762	9.46151	6.27356	11.2813
Potri.004G035700	-2.36881	9.03143e-05	0.000473802	0.488756	0.221982	0.38854	-0.85162	0.0275531	0.0725919	-3.70919	1.5208e-09	1.79271e-08	-0.96989	0.0297375	0.0774014	AT1G61260	Protein of unknown function (DUF761)			9.40692	13.2001	9.45734	5.21296	1.00926	4.8284
Potri.004G037800	2.09136	0.230979	1	0.434964	1	1	-4.03107	0.0203572	0.0562152	-2.37468	0.00217883	0.00813701	0.838837	0.435657	1	AT1G11080	serine carboxypeptidase-like 31	O04084	Serine carboxypeptidase-like 31 OS=Arabidopsis thaliana GN=SCPL31 PE=2 SV=2	2.2955	3.10323	0.435308	0.140412	0.598362	0.778596
Potri.004G037900	1.8232	0.0499306	1	3.84646	1.40428e-11	2.16405e-10	-1.37002	0.135879	1	-3.39328	7.53935e-09	8.04526e-08	1.51043	0.0493475	1	AT1G61120	terpene synthase 04	Q93YV0	(E,E)-geranyllinalool synthase OS=Arabidopsis thaliana GN=GES PE=2 SV=1	0.413732	5.95138	0.257327	0.160067	0.56642	0.733114
Potri.004G038000	0.487526	0.23526	0.405706	1.40403	0.000790442	0.0033206	0.0311935	0.939421	0.972614	-0.88531	0.0344531	0.0875718	0.32349	0.462826	0.651793	AT1G61110	NAC domain containing protein 25	Q9ZNU2	NAC domain-containing protein 18 OS=Arabidopsis thaliana GN=NAC018 PE=2 SV=1	4.47437	11.8409	3.90339	4.57216	6.41035	4.88453
Potri.004G040200	-1.02779	0.0117976	0.0353203	-0.34893	0.391578	0.58311	-0.0633098	0.860882	0.933534	-0.742165	0.0986381	0.207305	-0.35221	0.344783	0.53406	AT3G09010	Protein kinase superfamily protein	C0LGH3	Probable LRR receptor-like serine/threonine-protein kinase At1g56140 OS=Arabidopsis thaliana GN=At1g56140 PE=1 SV=2	15.9411	12.5164	15.6183	15.2567	7.48283	12.2351
Potri.004G040600	-0.138635	0.704951	0.841715	0.609358	0.108727	0.224013	-0.301853	0.366898	0.557644	-1.04985	0.0100799	0.0308603	-0.16065	0.673254	0.820355	AT4G27450	Aluminium induced protein with YGL and LRDR motifs	P24805	Stem-specific protein TSJT1 OS=Nicotiana tabacum GN=TSJT1 PE=2 SV=1	23.2355	35.4477	18.4229	18.8489	17.1219	16.4815
Potri.004G041000	0.621305	0.0922591	0.196541	-0.474588	0.17836	0.329463	-0.724367	0.0173823	0.0491662	0.371526	0.364411	0.555026	1.35421	0.000612064	0.00264443	AT5G53750	CBS domain-containing protein	Q84WQ5	CBS domain-containing protein CBSX5 OS=Arabidopsis thaliana GN=CBSX5 PE=2 SV=2	99.0418	71.2777	62.115	59.9463	92.2134	158.802
Potri.004G044000	2.20866	5.02211e-10	6.32258e-09	1.4947	0.000104102	0.000538787	-0.367279	0.33513	0.523535	0.346684	0.334956	0.523345	1.20467	0.00229981	0.00853253	AT1G53035				10.6327	29.9636	7.52784	8.24295	38.1027	17.3506
Potri.004G044300	2.86153	0.00238004	0.00879306	2.64571	1	1	-0.295099	1	1	-0.0792838	1	1	-2.61316	0.124599	1	AT4G32480	Protein of unknown function (DUF506)			1.03683	6.48851	0.58282	0.84503	6.14156	0.0952565
Potri.004G044700	-0.652392	0.1043	0.216712	0.163603	0.754023	0.872907	1.19358	0.00587342	0.0193532	0.377589	0.446662	0.636793	0.812123	0.060624	0.139811	AT2G34700	Pollen Ole e 1 allergen and extensin family protein	Q03211	Pistil-specific extensin-like protein OS=Nicotiana tabacum PE=2 SV=1	3.47947	3.89729	4.4506	7.95824	5.06323	7.81434
Potri.004G045300	0.792199	0.0159411	0.0456693	0.579836	0.15827	0.300633	0.053082	0.877083	0.941989	0.265445	0.505786	0.690316	0.78437	0.0482628	0.115897	AT1G28260	Telomerase activating protein Est1	P61406	Telomerase-binding protein EST1A OS=Mus musculus GN=Smg6 PE=2 SV=1	6.43912	9.62442	5.59658	6.68045	11.5686	9.63921
Potri.004G046700	-2.14113	2.24353e-05	0.000133541	-0.999729	0.0806881	0.176422	0.931995	0.0246745	0.0661512	-0.209407	0.743812	0.866526	-0.0580758	0.905094	0.956079	AT2G33810	squamosa promoter binding protein-like 3	Q38741	Squamosa promoter-binding protein 1 OS=Antirrhinum majus GN=SBP1 PE=2 SV=1	6.38622	3.19371	7.59981	12.1844	2.76222	7.29995
Potri.004G047600	2.13878	0.000136475	0.0006882	-0.283405	0.6274	0.78779	-0.912118	0.121832	0.245149	1.51007	0.0064849	0.0210917	-0.0136849	0.981255	0.991832	AT5G44210	erf domain protein 9	Q40477	Ethylene-responsive transcription factor 4 OS=Nicotiana tabacum GN=ERF4 PE=1 SV=1	5.48111	4.50355	4.40799	2.91269	12.8272	4.36638
Potri.004G047700	0.97649	0.0035608	0.0125176	0.705824	0.0453881	0.11016	-0.418134	0.199964	0.359411	-0.147468	0.682797	0.826908	0.641961	0.0730812	0.162833	AT1G28380	MAC/Perforin domain-containing protein	Q9SGN6	MACPF domain-containing protein NSL1 OS=Arabidopsis thaliana GN=NSL1 PE=1 SV=1	7.84901	12.8023	5.89201	5.87414	11.5584	9.19418
Potri.004G048400	-1.3839	0.000715469	0.00303884	-0.753399	0.104773	0.217503	0.665348	0.0693001	0.155922	0.0348444	0.944311	0.974929	-0.216532	0.6085	0.773691	AT2G33855				7.51453	4.45765	8.06987	11.9177	4.56662	6.94518
Potri.004G048900	-1.12683	0.0105071	0.0319782	-0.446521	0.339002	0.527764	-0.039848	0.920275	0.963483	-0.720161	0.152644	0.29236	-0.431744	0.412934	0.604436	AT5G46110	Glucose-6-phosphate/phosphate translocator-related	Q9ZSR7	Triose phosphate/phosphate translocator TPT, chloroplastic OS=Arabidopsis thaliana GN=TPT PE=2 SV=1	657.573	482.534	702.356	639.659	292.912	520.702
Potri.004G049100	-1.40671	0.000258514	0.00122337	-1.13841	0.00367233	0.0128588	-0.0125955	0.96485	0.984483	-0.280904	0.549347	0.727164	-0.441924	0.263765	0.441281	AT1G28440	HAESA-like 1	Q9SGP2	Receptor-like protein kinase HSL1 OS=Arabidopsis thaliana GN=HSL1 PE=2 SV=1	15.7138	7.13819	15.9316	15.5772	5.87527	11.7281
Potri.004G050000	2.07402	0.00732961	0.0234471	2.04121	0.000352434	0.00161493	-1.03492	0.195046	1	-1.00211	0.061251	0.14099	1.8314	0.0660401	1	AT2G39200	Seven transmembrane MLO family protein	O80961	MLO-like protein 12 OS=Arabidopsis thaliana GN=MLO12 PE=2 SV=2	0.633037	2.60552	0.247723	0.30895	1.30086	0.881603
Potri.004G050400	0.0169055	0.992997	1	2.45998	0.00820851	0.0258572	-1.28475	0.43647	1	-3.72783	0.00612687	0.0200772	0.375581	0.816605	1	AT4G35160	O-methyltransferase family protein	Q84KK5	Isoflavone 7-O-methyltransferase OS=Glycyrrhiza echinata GN=D7OMT PE=1 SV=1	0.402783	2.21615	0.171777	0.165319	0.167267	0.222857
Potri.004G050500	-0.734376	0.396162	1	1.87312	0.00554971	0.0184246	-0.130639	0.86957	1	-2.73813	0.000295314	0.00137847	-0.149239	0.869321	1	AT4G35150	O-methyltransferase family protein	O24305	6a-hydroxymaackiain methyltransferase 1 OS=Pisum sativum GN=HMM1 PE=1 SV=1	0.664939	2.43583	0.515688	0.607373	0.365078	0.465009
Potri.004G050700	-1.12902	0.00705941	0.0227001	-0.97556	0.0211441	0.0580528	-0.258818	0.465783	0.654525	-0.412281	0.388706	0.580188	-0.898126	0.0366937	0.0923099					31.839	16.1915	37.5466	26.6102	12.1668	20.1469
Potri.004G052400	-2.67067	0.000347349	0.00159414	-0.703094	0.206803	0.368588	-0.0192242	0.965926	0.984974	-1.9868	0.0148409	0.0429692	-0.940268	0.0605845	0.139738	AT2G29120	glutamate receptor 2.7	O81078	Glutamate receptor 2.9 OS=Arabidopsis thaliana GN=GLR2.9 PE=2 SV=1	3.27795	2.01349	4.19504	3.23456	0.508001	2.18619
Potri.004G052900	-1.85316	0.0112983	0.0340343	-1.44896	0.0447161	0.108805	-0.0814916	0.90694	0.956994	-0.485691	0.520094	1	-0.16695	0.78255	0.889958					2.47894	0.907998	2.08114	2.3428	0.648451	1.85372
Potri.004G053400	-1.0082	0.00285628	0.0103191	-0.389072	0.286134	0.467919	0.285637	0.368504	0.55932	-0.333493	0.383447	0.574811	-0.105633	0.7846	0.891174	AT4G18480	P-loop containing nucleoside triphosphate hydrolases superfamily protein	P93162	Magnesium-chelatase subunit chlI, chloroplastic OS=Glycine max GN=CHLI PE=2 SV=1	139.934	106.857	152.564	170.573	84.8029	141.793
Potri.004G053500	-1.8908	3.92838e-07	3.21502e-06	-1.13541	0.00390746	0.0135744	0.347328	0.271345	0.450461	-0.408057	0.354308	0.544328	0.0995361	0.772995	0.884309	AT1G28680	HXXXD-type acyl-transferase family protein	Q8LL69	3'-N-debenzoyl-2'-deoxytaxol N-benzoyltransferase OS=Taxus canadensis GN=TAX10 PE=1 SV=1	10.2331	4.65817	9.76736	13.0186	3.51057	10.465
Potri.004G054600	2.01353	2.12953e-07	1.82021e-06	-1.83331	1.76781e-05	0.000107421	-2.52281	4.45861e-10	5.65224e-09	1.32402	0.00129851	0.00515887	-0.0928651	1	1	AT4G18550	alpha/beta-Hydrolases superfamily protein	O49523	Phospholipase A1-IIgamma OS=Arabidopsis thaliana GN=DSEL PE=1 SV=1	26.2846	7.37598	21.6734	4.57361	18.4668	20.3223
Potri.004G055000	-0.601776	0.12475	0.249726	-1.36136	0.00017365	0.000855252	-0.34795	0.261787	0.438874	0.411633	0.34371	0.532896	0.261333	0.511779	0.695536	AT1G29050	TRICHOME BIREFRINGENCE-LIKE 38			114.165	44.4347	103.221	89.6993	59.1067	123.719
Potri.004G055500	0.138255	0.866307	1	2.39594	0.00151077	0.00589547	0.413928	0.63676	1	-1.84375	0.0075588	0.0240804	-0.283284	0.747995	1	AT2G27430	ARM repeat superfamily protein	Q9CAG5	U-box domain-containing protein 7 OS=Arabidopsis thaliana GN=PUB7 PE=2 SV=1	0.339342	1.78602	0.425019	0.452109	0.497579	0.349246
Potri.004G055900	0.0466202	0.902626	0.954864	0.404889	0.292953	0.475807	-0.767897	0.0295758	0.0770467	-1.12617	0.0061337	0.0200966	2.0924	1.53161e-07	1.3395e-06	AT5G45890	senescence-associated gene 12	P12412	Vignain OS=Vigna mungo PE=1 SV=1	13.9592	18.4818	5.57943	8.19785	8.46709	23.7938
Potri.004G056000	-0.731144	0.0673855	0.152405	-0.376012	0.329341	0.517144	-0.568967	0.0959136	0.202745	-0.924099	0.0347606	0.0882258	1.156	0.00196134	0.00741952	AT5G45890	senescence-associated gene 12	O65493	Xylem cysteine proteinase 1 OS=Arabidopsis thaliana GN=XCP1 PE=1 SV=1	13.5139	10.4134	7.5694	9.10973	5.48794	16.8675
Potri.004G056100	-0.854654	0.0326963	0.0838254	-0.572811	0.15684	0.298547	-0.609841	0.0809847	0.176944	-0.891684	0.0470859	0.113554	0.994276	0.0110665	0.033434	AT5G45890	senescence-associated gene 12	Q9FGR9	KDEL-tailed cysteine endopeptidase CEP1 OS=Arabidopsis thaliana GN=CEP1 PE=2 SV=1	36.3211	24.4189	20.7912	23.8001	13.1614	41.4177
Potri.004G056400	-0.591322	0.299129	0.482983	-0.744766	0.156548	0.298116	-1.01097	0.0360438	0.0909425	-0.857528	0.157552	0.299589	1.39922	0.00351398	0.0123736	AT5G45890	senescence-associated gene 12	O65039	Vignain OS=Ricinus communis GN=CYSEP PE=1 SV=1	10.7248	6.40016	5.53468	5.32175	3.53223	14.5982
Potri.004G056500	-0.867552	0.0132432	0.0389869	-0.504388	0.157438	0.299422	-0.54879	0.0778048	0.171329	-0.911954	0.0197727	0.0548432	1.17499	0.000823621	0.00344436	AT5G45890	senescence-associated gene 12	P43156	Thiol protease SEN102 OS=Hemerocallis sp. GN=SEN102 PE=2 SV=1	34.1024	24.0408	18.6485	23.3121	12.7768	42.1066
Potri.004G056800	-1.54909	0.025532	0.0680864	-0.0756861	0.882564	0.944813	-0.666405	0.161628	0.305491	-2.13981	0.00291942	0.0105182	-0.472249	0.459433	0.648676	AT1G06330	Heavy metal transport/detoxification superfamily protein	Q9SZN7	Heavy metal-associated isoprenylated plant protein 26 OS=Arabidopsis thaliana GN=HIPP26 PE=1 SV=1	7.38466	7.00723	3.26133	4.65288	1.59001	2.3509
Potri.004G057700	2.27333	2.94622e-07	2.46086e-06	-0.141165	0.749644	0.870161	-1.13029	0.00744272	0.0237597	1.28421	0.00549724	0.0182738	1.50356	0.000150082	0.000749751	AT1G09850	xylem bark cysteine peptidase 3	P25776	Oryzain alpha chain OS=Oryza sativa subsp. japonica GN=Os04g0650000 PE=1 SV=2	10.01	9.07693	7.45222	4.57282	22.1068	21.1302
Potri.004G058300	-0.935931	0.00310031	0.0110877	-0.495072	0.142847	0.277682	-0.0276157	0.922943	0.964768	-0.468474	0.198576	0.357529	-0.0335823	0.918712	0.962702	AT4G18700	CBL-interacting protein kinase 12	Q9SN43	CBL-interacting serine/threonine-protein kinase 12 OS=Arabidopsis thaliana GN=CIPK12 PE=1 SV=1	27.1461	19.2609	28.0809	26.6314	13.9204	27.4348
Potri.004G063000	1.31414	0.00756301	0.024092	0.666744	0.151634	0.29086	-1.01456	0.0425459	0.104396	-0.36716	0.420877	0.61219	0.552002	0.300988	0.485114	AT4G18910	NOD26-like intrinsic protein 1;2	Q8LFP7	Aquaporin NIP1-2 OS=Arabidopsis thaliana GN=NIP1-2 PE=1 SV=2	4.22109	6.70092	2.02251	2.08936	5.19528	2.96524
Potri.004G063600	-1.24095	0.000718057	0.00304854	-0.823879	0.0199506	0.055262	-0.268842	0.384705	0.57611	-0.685911	0.0905703	0.193655	-0.0908866	0.794411	0.896831	AT1G07650	Leucine-rich repeat transmembrane protein kinase	C0LGE0	Probable LRR receptor-like serine/threonine-protein kinase At1g07650 OS=Arabidopsis thaliana GN=At1g07650 PE=1 SV=1	20.2992	11.4675	16.6021	16.8481	7.12833	15.5885
Potri.004G063900	-1.06627	0.0117666	0.0352405	-0.582563	0.160019	0.303153	-0.351037	0.331596	0.519633	-0.834749	0.0753676	0.166975	-0.295014	0.466424	0.655118	AT1G07650	Leucine-rich repeat transmembrane protein kinase	C0LGE0	Probable LRR receptor-like serine/threonine-protein kinase At1g07650 OS=Arabidopsis thaliana GN=At1g07650 PE=1 SV=1	7.5752	5.05854	6.66699	5.93911	2.83622	5.43402
Potri.004G065000	0.304578	0.534302	0.71471	0.341261	0.486651	0.673435	-0.452194	0.339972	0.528833	-0.488876	0.334205	0.522521	1.90195	0.000554048	0.00241982	AT1G30040	gibberellin 2-oxidase	Q9XG83	Gibberellin 2-beta-dioxygenase OS=Phaseolus coccineus GN=GA2OX1 PE=2 SV=1	3.52892	4.47066	1.50794	2.5794	3.1857	5.63544
Potri.004G065400	-2.48109	1.68531e-06	1.23831e-05	-1.98656	0.000863021	0.00359069	0.363269	0.36593	0.556632	-0.131266	0.846964	1	-0.658658	0.152281	0.291824	AT5G46330	Leucine-rich receptor-like protein kinase family protein	Q9FL28	LRR receptor-like serine/threonine-protein kinase FLS2 OS=Arabidopsis thaliana GN=FLS2 PE=1 SV=1	1.78175	0.449606	2.75836	2.29193	0.410504	1.74733
Potri.004G067400	0.888223	0.0128841	0.0380819	0.904451	0.0258155	0.0687208	0.308352	0.37725	0.568429	0.292124	0.478957	0.666531	0.195849	0.615967	0.779295	AT1G73390	Endosomal targeting BRO1-like domain-containing protein			24.2685	45.4266	26.0107	30.0515	55.6222	29.7926
Potri.004G067800	0.693094	0.0600686	0.13876	-2.13466	1.35404e-05	8.41473e-05	-0.708839	0.0644471	0.14696	2.11891	9.77465e-06	6.24405e-05	-0.309277	0.460426	0.649592	AT1G17860	Kunitz family trypsin and protease inhibitor protein	P13087	Miraculin OS=Richadella dulcifica PE=1 SV=3	25.2321	5.74589	22.8551	15.4373	24.9583	18.4451
Potri.004G068000	0.952286	0.231649	0.401098	2.47288	9.43059e-06	6.04222e-05	-1.0551	0.174953	0.32463	-2.5757	1.01304e-05	6.45166e-05	-0.192169	0.784199	1	AT5G08350	GRAM domain-containing protein / ABA-responsive protein-related	Q9FTA0	GEM-like protein 4 OS=Arabidopsis thaliana GN=At5g08350 PE=2 SV=1	1.1552	6.41313	1.03131	0.555957	1.07574	0.902694
Potri.004G068100	-0.669713	0.102879	0.214354	0.483425	0.230833	0.400056	-0.100053	0.786773	0.892434	-1.25319	0.00449553	0.0153402	-0.495077	0.244995	0.418073	AT5G23350	GRAM domain-containing protein / ABA-responsive protein-related	Q9FMW6	GEM-like protein 6 OS=Arabidopsis thaliana GN=At5g23350 PE=2 SV=2	12.3127	17.2138	11.6763	11.4877	7.22153	8.28465
Potri.004G068600	-1.54252	4.06352e-06	2.78837e-05	-0.151735	0.656589	0.808749	0.601011	0.0405201	0.100261	-0.78977	0.0363753	0.0916423	-0.623493	0.0988778	0.207702					29.4067	26.4709	41.8947	44.6034	15.3117	27.1938
Potri.004G069000	1.69635	0.00168293	0.00648474	-0.273756	0.707269	0.843232	0.231849	0.711922	0.846269	2.20195	0.000772885	0.00325479	0.561475	0.375672	0.566796					2.84488	2.35318	2.95768	3.34085	10.827	4.36488
Potri.004G069600	0.76289	0.0268163	0.0709591	-0.368802	0.307849	0.49298	-0.0317249	0.920043	0.963363	1.09997	0.00445954	0.0152334	0.990388	0.00594066	0.0195457	AT3G16520	UDP-glucosyl transferase 88A1	Q9LK73	UDP-glycosyltransferase 88A1 OS=Arabidopsis thaliana GN=UGT88A1 PE=2 SV=1	15.4605	11.973	12.4371	15.1243	25.6642	24.709
Potri.004G071000	-0.0488814	0.910882	0.958921	-0.21895	0.642853	0.798954	-0.0427184	0.918065	0.962395	0.12735	0.795414	0.897411	1.07373	0.0165337	0.0471127	AT3G16520	UDP-glucosyl transferase 88A1	Q9LK73	UDP-glycosyltransferase 88A1 OS=Arabidopsis thaliana GN=UGT88A1 PE=2 SV=1	3.37485	2.89964	2.32347	3.27639	3.16723	4.89058
Potri.004G072000	0.770265	0.202926	0.363406	-1.45569	0.0998859	1	0.394512	0.542346	1	2.62047	0.0021527	0.0080516	0.746812	0.331096	1	AT5G52830	WRKY DNA-binding protein 27	Q9FLX8	Probable WRKY transcription factor 27 OS=Arabidopsis thaliana GN=WRKY27 PE=2 SV=1	0.686573	0.250311	0.47229	0.902498	1.53929	0.792542
Potri.004G073600	-0.719694	0.0662737	0.150346	-1.70217	1	1	0.312275	1	1	1.29475	0.00415009	0.0143063	-1.21798	0.00664046	0.0215302	AT5G52640	heat shock protein 90.1	P51819	Heat shock protein 83 OS=Ipomoea nil GN=HSP83A PE=2 SV=1	8.69666	2.67269	5.0699	10.7983	6.55703	2.17947
Potri.004G074000	3.01613	1.33227e-15	3.27013e-14	3.67538	0	0	0.396499	0.265261	0.443111	-0.262744	0.523028	0.705206	-0.344634	0.349881	0.539589	AT4G25700	beta-hydroxylase 1	O49814	Beta-carotene hydroxylase 2, chloroplastic (Fragment) OS=Capsicum annuum GN=CA2 PE=2 SV=1	7.10662	90.795	11.8854	9.35452	75.6777	9.35983
Potri.004G074200	-1.52873	0.101738	0.212458	1.42189	0.0410753	0.101402	0.00155899	0.998396	0.999324	-2.94906	0.000691353	0.00294754	-0.315907	0.713911	0.847567	AT5G09500	Ribosomal protein S19 family protein			3.91105	10.4791	4.30558	3.91527	1.35697	3.45887
Potri.004G074300	0.468128	0.331698	0.519746	2.28309	3.97607e-07	3.25131e-06	-0.119169	0.789646	0.894075	-1.93414	6.8038e-05	0.000366595	-0.0861694	0.857632	0.931814	AT5G17300	Homeodomain-like superfamily protein	Q6R0H1	Protein LHY OS=Arabidopsis thaliana GN=LHY PE=1 SV=2	4.60309	22.4042	4.95704	4.23815	5.86268	4.66964
Potri.004G075200	1.02739	0.0140499	0.0410057	0.875003	0.132458	0.261707	0.604822	0.240868	0.412849	0.757207	0.127847	0.254554	0.486839	0.327328	0.514928	AT5G17330	glutamate decarboxylase	Q42521	Glutamate decarboxylase 1 OS=Arabidopsis thaliana GN=GAD1 PE=1 SV=2	4.01166	7.35743	5.61459	6.1009	12.4356	7.86812
Potri.004G075800	0.906746	0.015623	0.0448945	0.774577	0.0487507	0.116864	-0.358832	0.337374	0.52598	-0.226663	0.565111	0.739935	0.0135071	0.971619	0.987541	AT1G65840	polyamine oxidase 4	Q8H191	Probable polyamine oxidase 4 OS=Arabidopsis thaliana GN=PAO4 PE=1 SV=1	10.8929	18.6343	10.0757	8.49421	15.9251	10.1705
Potri.004G078100	0.672296	0.0526989	0.124595	-0.352732	0.340667	0.529591	0.472907	0.135869	0.266994	1.49794	0.000155826	0.000775608	0.327182	0.35577	0.545898	AT1G65820	microsomal glutathione s-transferase, putative	Q3T100	Microsomal glutathione S-transferase 3 OS=Bos taurus GN=MGST3 PE=2 SV=1	29.0673	22.7626	28.9295	40.3427	64.2904	36.2938
Potri.004G080000	-0.777098	0.255794	0.431503	0.442341	0.482729	0.669915	-0.493332	0.4421	0.63252	-1.71277	0.0109199	0.0330552	-0.313459	0.611159	0.775675	AT5G52552	conserved peptide upstream open reading frame 14			128.428	174.509	145.215	91.2332	53.2382	116.856
Potri.004G080100	-0.677759	0.038373	0.0958217	-1.06163	0.00419746	0.0144485	0.322057	0.286454	0.4683	0.705926	0.0714265	0.159825	0.0452528	0.894796	0.950953	AT5G24020	septum site-determining protein (MIND)	Q9MBA2	Putative septum site-determining protein minD homolog, chloroplastic OS=Arabidopsis thaliana GN=MIND1 PE=1 SV=1	16.5673	7.93725	15.241	20.711	12.9472	15.7266
Potri.004G081300	1.96632	5.61984e-06	3.75631e-05	2.26762	4.2777e-07	3.47943e-06	0.121405	0.77439	0.885143	-0.179894	0.694166	0.834579	-0.844965	0.0863128	0.186287	AT1G73370	sucrose synthase 6	O24301	Sucrose synthase 2 OS=Pisum sativum GN=SUS2 PE=2 SV=1	3.28139	15.8008	4.43888	3.56948	13.9484	2.47123
Potri.004G082000	3.15668	6.66134e-16	1.68373e-14	0.523707	0.158728	0.30128	-0.19707	0.558171	0.734344	2.4359	7.54549e-09	8.05145e-08	0.303242	0.397761	0.589345	AT1G65880	benzoyloxyglucosinolate 1	Q9SS01	Benzoate--CoA ligase, peroxisomal OS=Arabidopsis thaliana GN=AAE20 PE=2 SV=1	7.51478	10.8036	6.91132	6.55529	58.4584	8.52797
Potri.004G082100	-0.897791	0.0529893	0.125162	-1.5062	0.0175013	0.0494531	0.473907	0.285229	0.466853	1.08232	0.0950925	0.201363	-0.509265	0.316832	0.503147	AT1G66080				10.4485	3.67826	11.5524	14.5116	7.78847	8.11648
Potri.004G082300	0.885494	0.0121084	0.0361127	0.110154	0.787683	0.892953	-0.0114104	0.974683	0.988912	0.763929	0.0581367	0.135092	0.563173	0.130443	0.258589	AT5G16550				10.4369	11.265	8.58376	10.3547	19.1292	12.6826
Potri.004G083300	1.07988	0.0132869	0.039097	1.14113	0.0097385	0.0299572	0.0166952	0.968481	0.986134	-0.0445502	0.921916	0.964272	0.701664	0.111929	0.229249	AT3G02850	STELAR K+ outward rectifier	Q9M8S6	Potassium channel SKOR OS=Arabidopsis thaliana GN=SKOR PE=1 SV=1	4.28024	9.44021	4.056	4.33006	9.15315	6.59659
Potri.004G084000	-1.23472	8.0002e-05	0.000424499	-1.07111	0.00190443	0.00723035	0.421127	0.149357	0.287475	0.257515	0.477948	0.665631	-0.80944	0.0173641	0.049123	AT1G66150	transmembrane kinase 1	P43298	Probable receptor protein kinase TMK1 OS=Arabidopsis thaliana GN=TMK1 PE=2 SV=1	15.1748	7.22248	21.0626	20.3186	8.63388	12.0184
Potri.004G084700	-1.13584	0.00582898	0.0192268	-0.0155278	0.969294	0.986497	0.182971	0.601768	0.76858	-0.937338	0.0405659	0.100356	-0.0743887	0.845637	0.925419	AT4G35540	zinc ion binding;transcription regulators			5.4548	5.3964	5.96327	6.19239	2.81798	5.66358
Potri.004G085100	-1.02544	0.0148152	0.0429053	-0.612812	0.138917	0.271672	-0.108283	0.75485	0.873402	-0.520911	0.275623	0.455588	-0.644065	0.117244	0.237843	AT5G37550				9.94319	6.50206	10.6793	9.22421	4.53149	6.83377
Potri.004G085600	-2.61334	1.45533e-09	1.72027e-08	-0.347861	0.449274	0.639218	0.0521257	0.867914	0.937236	-2.21335	5.28695e-05	0.000291566	-0.622636	0.118801	0.24034	AT1G14860	nudix hydrolase homolog 18	Q9LQU5	Nudix hydrolase 18, mitochondrial OS=Arabidopsis thaliana GN=NUDT18 PE=2 SV=1	35.764	28.1015	42.3314	37.0798	6.05959	27.4935
Potri.004G086500	1.22254	0.000183914	0.000900702	0.297646	0.366402	0.557123	0.149629	0.599423	0.766795	1.07452	0.00336433	0.011913	0.742602	0.0257577	0.0685922	AT2G38540	lipid transfer protein 1	Q43129	Non-specific lipid-transfer protein OS=Gossypium hirsutum PE=2 SV=1	54.6806	67.2099	46.6497	60.6563	141.546	78.0539
Potri.004G086900	0.898998	0.00489742	0.0165263	0.659788	0.0608211	0.140184	0.273935	0.380649	0.571931	0.513145	0.151977	0.291371	-0.0264444	0.939725	0.972756	AT5G37710	alpha/beta-Hydrolases superfamily protein			7.56794	11.9562	8.11305	9.15041	17.0634	7.96569
Potri.004G087500	-0.938276	0.00973162	0.0299393	-0.94506	0.0193541	0.0538556	-0.0666906	0.848125	0.92675	-0.0599069	0.885725	0.946406	-0.35019	0.382773	0.574118	AT1G14900	high mobility group A	Q00423	HMG-Y-related protein A OS=Glycine max PE=2 SV=1	107.064	55.6097	104.449	102.227	53.3479	81.9382
Potri.004G088100	1.84757	0.000494878	0.00218796	0.795903	0.0854478	0.184778	-0.637471	0.240171	0.411963	0.414194	0.35542	0.545523	0.876689	0.0791909	0.173787	AT4G09460	myb domain protein 6	Q38851	Transcription repressor MYB6 OS=Arabidopsis thaliana GN=MYB6 PE=1 SV=1	8.08718	14.0407	7.28935	5.19875	18.7099	13.3844
Potri.004G088600	-0.400063	0.241168	0.413223	1.22125	0.000800665	0.0033588	0.0503345	0.871159	0.938931	-1.57098	5.87427e-05	0.000320814	-0.107427	0.771079	0.883178	AT3G03380	DegP protease 7	Q8RY22	Protease Do-like 7 OS=Arabidopsis thaliana GN=DEGP7 PE=2 SV=1	7.39554	17.2426	8.44824	7.65812	5.80351	7.84201
Potri.004G091300	1.78018	0.242752	0.415234	2.75495	0.0164425	0.0468909	-1.80634	0.252732	0.427719	-2.78112	0.00940846	0.0290806	1.63101	0.397681	0.589265	AT5G40010	AAA-ATPase 1	Q54DY9	Probable mitochondrial chaperone BCS1-B OS=Dictyostelium discoideum GN=bcsl1b PE=3 SV=1	1.32401	8.93749	0.324444	0.378554	1.30022	1.0049
Potri.004G091500	2.1794	0.117678	1	3.1291	5.84502e-06	3.89422e-05	-2.11256	0.129641	1	-3.06225	8.66229e-06	5.58856e-05	2.2146	1	1	AT5G40010	AAA-ATPase 1	Q54DY9	Probable mitochondrial chaperone BCS1-B OS=Dictyostelium discoideum GN=bcsl1b PE=3 SV=1	0.411428	3.59954	0.0902008	0.0951372	0.43094	0.41867
Potri.004G092500	-1.75932	4.06039e-07	3.31534e-06	-1.01864	0.00712433	0.0228793	0.361404	0.283665	0.465015	-0.37927	0.327864	0.515522	-0.248185	0.563646	0.73876	AT5G23530	carboxyesterase 18	Q9LT10	Probable carboxylesterase 18 OS=Arabidopsis thaliana GN=CXE18 PE=2 SV=1	286.248	141.287	343.918	367.736	108.625	289.564
Potri.004G093800	2.19369	7.99239e-09	8.49801e-08	-0.155926	0.728347	0.856835	0.284139	0.456351	0.645792	2.63375	4.10678e-09	4.55138e-08	0.664933	0.0741311	0.164734	AT5G39080	HXXXD-type acyl-transferase family protein	Q9FNP9	Agmatine coumaroyltransferase OS=Arabidopsis thaliana GN=ACT PE=1 SV=1	4.49323	4.03293	6.65881	5.47133	25.0299	10.5575
Potri.004G094500	1.03986	0.0145374	0.0422167	0.0258746	0.957846	0.98124	-0.147688	0.737182	0.862406	0.866296	0.0690452	0.155458	-0.0249706	0.956386	0.980567	AT1G60640				3.74524	3.81301	4.0594	3.38081	6.95103	3.98974
Potri.004G094600	0.924789	0.00403063	0.0139475	0.212567	0.521443	0.703841	-0.0639608	0.824004	0.913604	0.648261	0.0728773	0.162467	-0.160096	0.62688	0.787407	AT5G17380	Thiamine pyrophosphate dependent pyruvate decarboxylase family protein	Q9LF46	2-hydroxyacyl-CoA lyase OS=Arabidopsis thaliana GN=HACL PE=2 SV=1	19.9552	23.123	22.4221	19.0898	36.2402	20.067
Potri.004G095700	-0.832907	0.430936	1	1.70546	0.040371	0.099954	-0.301829	0.737674	1	-2.8402	0.00447781	0.0152877	0.404561	0.679534	1	AT2G01210	Leucine-rich repeat protein kinase family protein	Q9C9N5	Probable inactive leucine-rich repeat receptor-like protein kinase At1g66830 OS=Arabidopsis thaliana GN=At1g66830 PE=1 SV=1	0.343562	1.12047	0.260387	0.278706	0.156464	0.34467
Potri.004G096000	1.02233	0.00425155	0.0146106	-0.636797	0.062479	0.143298	-0.428772	0.146146	0.282645	1.23035	0.00194556	0.00736731	0.115456	0.741298	0.864969	AT3G18280	Bifunctional inhibitor/lipid-transfer protein/seed storage 2S albumin superfamily protein	Q43681	Probable non-specific lipid-transfer protein AKCS9 OS=Vigna unguiculata PE=2 SV=1	216.279	139.098	187.731	160.672	326.356	203.373
Potri.004G096100	4.53767	2.60274e-11	3.87497e-10	0.146867	0.843649	0.924357	-0.983242	0.203069	0.363592	3.40756	1.50572e-07	1.31841e-06	1.67297	0.105505	0.218708	AT5G39050	HXXXD-type acyl-transferase family protein	Q9FNP9	Agmatine coumaroyltransferase OS=Arabidopsis thaliana GN=ACT PE=1 SV=1	1.27458	1.41117	0.604941	0.644736	14.9746	1.92898
Potri.004G096300	4.18861	9.8725e-07	7.55234e-06	0.634318	0.401444	1	-1.09829	0.240149	1	2.45601	0.000179293	0.000880281	0.971072	0.213636	0.377596	AT5G39050	HXXXD-type acyl-transferase family protein	Q9FNP9	Agmatine coumaroyltransferase OS=Arabidopsis thaliana GN=ACT PE=1 SV=1	0.711524	1.10443	0.589685	0.332333	6.05997	1.15596
Potri.004G096400	4.57417	0.010299	0.0314334	0.969963	1	1	-0.989767	0.631321	1	2.61444	1	1	0.491063	0.676371	1	AT5G39080	HXXXD-type acyl-transferase family protein	Q9FNP9	Agmatine coumaroyltransferase OS=Arabidopsis thaliana GN=ACT PE=1 SV=1	0.185654	0.363658	0.339202	0.0934879	2.22699	0.476742
Potri.004G096800	-0.607555	0.657997	1	1.81918	0.0263209	0.0698524	-0.700875	0.54479	1	-3.12761	0.00454414	0.0154844	0.880221	0.444993	1	AT1G70250	receptor serine/threonine kinase, putative	Q9FID6	Probable receptor-like protein kinase At5g39020 OS=Arabidopsis thaliana GN=At5g39020 PE=2 SV=1	0.552116	1.94831	0.347551	0.339661	0.222922	0.639722
Potri.004G097000	0.373443	0.623647	1	2.3571	0.000157323	0.000782357	-0.211208	0.785363	1	-2.19487	0.000289777	0.00135521	0.245713	0.742744	1	AT1G67000	Protein kinase superfamily protein	Q3ECH2	Probable receptor-like protein kinase At1g67000 OS=Arabidopsis thaliana GN=At1g67000 PE=2 SV=2	0.46276	2.3709	0.502747	0.399738	0.517837	0.596096
Potri.004G097100	0.297082	0.493465	0.679504	2.02292	8.21557e-07	6.37175e-06	-0.241203	0.569712	0.743619	-1.96704	2.84443e-06	2.00776e-05	-0.152551	0.752886	0.872198	AT5G38210	Protein kinase family protein	P0C5E2	Probable serine/threonine-protein kinase At1g18390 OS=Arabidopsis thaliana GN=At1g18390 PE=1 SV=2	2.68753	10.9222	2.08493	2.27375	2.79366	1.87572
Potri.004G099100	-0.64037	0.0609617	0.140446	-0.880502	0.0138168	0.0404238	-0.297146	0.325107	0.512456	-0.0570148	0.884302	0.945686	-0.16986	0.623919	0.785225	AT1G67070	Mannose-6-phosphate isomerase, type I	Q3SZI0	Mannose-6-phosphate isomerase OS=Bos taurus GN=MPI PE=2 SV=3	13.359	7.25633	12.0932	10.8724	6.97515	10.75
Potri.004G100100	0.158401	0.77639	0.886318	0.123124	0.879607	0.943309	0.0836733	0.914205	0.960519	0.11895	0.844674	0.924902	1.9868	0.00595781	0.0195942	AT3G02550	LOB domain-containing protein 41	Q9M886	LOB domain-containing protein 41 OS=Arabidopsis thaliana GN=LBD41 PE=2 SV=1	1.62852	1.77361	0.685533	1.72577	1.92604	2.71715
Potri.004G100900	-2.16892	5.426e-09	5.91057e-08	-2.26032	1.43143e-09	1.69373e-08	-0.313253	0.28433	0.465798	-0.221846	0.612767	0.776896	-0.442297	0.180071	0.33188	AT1G13340	Regulator of Vps4 activity in the MVB pathway protein	Q54I39	IST1-like protein OS=Dictyostelium discoideum GN=DDB_G0289029 PE=3 SV=1	24.1115	5.03268	22.3445	19.4056	4.31536	16.4447
Potri.004G101700	-0.913358	0.0168219	0.0478118	-0.253207	0.578	0.750175	-0.0389005	0.917263	0.96201	-0.699051	0.129779	0.257559	-0.108636	0.819201	0.910918	AT3G02520	general regulatory factor 7	Q9SP07	14-3-3-like protein OS=Lilium longiflorum PE=2 SV=1	289.761	243.118	309.016	282.052	149.755	286.601
Potri.004G102100	-1.22021	0.00211266	0.0079199	-0.263855	0.510585	0.6945	0.492955	0.162523	0.306791	-0.463405	0.292538	0.475323	-0.26511	0.570164	0.743984	AT5G38660	acclimation of photosynthesis to environment	Q55403	Thylakoid membrane protein slr0575 OS=Synechocystis sp. (strain PCC 6803 / Kazusa) GN=slr0575 PE=4 SV=1	246.162	205.018	311.008	346.43	148.694	258.801
Potri.004G102500	0.533666	0.132232	0.261359	-0.687185	0.0674711	0.152561	-1.10241	0.000980969	0.00402382	0.11844	0.763567	0.878704	0.362539	0.315202	0.501322	AT3G25780	allene oxide cyclase 3	Q9LS01	Allene oxide cyclase 3, chloroplastic OS=Arabidopsis thaliana GN=AOC3 PE=2 SV=1	74.1988	46.0822	52.0812	34.5572	50.0251	66.9601
Potri.004G102800	0.874152	0.0177353	0.0500123	0.0125434	0.979073	0.990863	0.00849642	0.984075	0.993079	0.870105	0.0421739	0.103641	1.47202	0.0034364	0.0121357	AT5G61340				10.8397	10.9343	4.97374	10.9037	19.9857	13.7976
Potri.004G103100	0.0145862	0.972325	0.987852	-1.65266	0.00375789	0.0131191	0.143035	0.731232	0.858663	1.81028	0.00158921	0.00616504	-0.615448	0.154178	0.294643	AT5G39050	HXXXD-type acyl-transferase family protein	Q9FNP9	Agmatine coumaroyltransferase OS=Arabidopsis thaliana GN=ACT PE=1 SV=1	3.89229	1.23796	5.71348	4.29797	4.34165	3.72934
Potri.004G103200	-0.130266	0.785233	0.891544	-1.44434	0.0107841	0.0327022	-0.240117	0.585421	0.756008	1.07395	0.0717313	0.160382	-0.490444	0.291603	0.47427	AT5G39050	HXXXD-type acyl-transferase family protein	Q9FNP9	Agmatine coumaroyltransferase OS=Arabidopsis thaliana GN=ACT PE=1 SV=1	3.37874	1.24156	3.98275	2.8607	2.61371	2.83494
Potri.004G103300	0.468307	0.349264	0.53892	-1.63612	0.0153192	0.044149	0.0500297	0.921018	0.963844	2.15446	0.00133648	0.00529121	-0.173293	0.748361	0.869364	AT5G39050	HXXXD-type acyl-transferase family protein	Q9FNP9	Agmatine coumaroyltransferase OS=Arabidopsis thaliana GN=ACT PE=1 SV=1	1.89252	0.608861	1.89597	1.9593	2.71066	1.68138
Potri.004G104600	1.03239	0.00125107	0.00499139	1.23388	0.000288242	0.00134879	-0.0938294	0.747686	0.868954	-0.295314	0.418242	0.609634	-0.0499602	0.881641	0.944336					332.599	782.267	323.059	311.656	637.466	312.063
Potri.004G105500	0.0744046	0.836979	0.920722	-1.59546	1.89663e-05	0.000114561	-0.581004	0.0536978	0.126543	1.08886	0.0101141	0.03095	0.523712	0.148922	0.286821	AT5G15900	TRICHOME BIREFRINGENCE-LIKE 19			21.7947	7.21221	14.8461	14.5697	15.3408	21.3434
Potri.004G105600	-0.306452	0.409732	0.601261	-2.00873	1.26874e-08	1.31033e-07	-0.185312	0.521775	0.704127	1.51697	0.000338146	0.00155629	0.445276	0.218727	0.384277	AT5G15900	TRICHOME BIREFRINGENCE-LIKE 19			36.7723	9.13759	32.9218	32.3397	26.1508	44.8255
Potri.004G105700	-1.19945	0.000690233	0.00294331	-0.431884	0.212885	0.3766	-0.328217	0.273302	0.452802	-1.09578	0.00543741	0.0181007	-0.228883	0.502057	0.687048	AT5G15900	TRICHOME BIREFRINGENCE-LIKE 19			19.4037	14.3838	16.298	15.4555	6.72996	13.907
Potri.004G106400	0.689875	0.155033	0.295897	0.485617	0.218817	0.384396	-1.68662	6.09443e-05	0.000331723	-1.48236	0.00136561	0.00539302	1.77005	5.0771e-05	0.000281011	AT5G38710	Methylenetetrahydrofolate reductase family protein	Q6NKX1	Proline dehydrogenase 2, mitochondrial OS=Arabidopsis thaliana GN=POX2 PE=2 SV=1	10.2203	14.3103	4.58157	3.17497	5.12169	15.6262
Potri.004G106600	1.26466	0.00162118	0.00627413	0.813288	0.0397062	0.098587	-0.130578	0.675025	0.821588	0.32079	0.494342	0.680292	-0.0672576	0.855385	0.930625	AT3G25180	cytochrome P450, family 82, subfamily G, polypeptide 1	Q9LSF8	Cytochrome P450 82G1 OS=Arabidopsis thaliana GN=CYP82G1 PE=1 SV=1	66.2684	116.448	71.7277	60.5339	145.445	68.4605
Potri.004G106800	-1.93012	1.98208e-07	1.70249e-06	-0.290031	0.500564	0.685752	0.489856	0.198656	0.357635	-1.15023	0.00638579	0.0208116	-0.794954	0.102821	0.214259	AT3G02470	S-adenosylmethionine decarboxylase	Q96471	S-adenosylmethionine decarboxylase proenzyme OS=Ipomoea nil GN=SAMDC PE=3 SV=1	247.934	202.781	410.472	348.175	91.3637	236.58
Potri.004G108300	-0.956405	0.0193575	0.0538634	0.592009	0.161978	0.306001	-0.166213	0.656665	0.808795	-1.71463	0.000162092	0.000803708	-0.36789	0.47565	0.663518	AT3G02380	CONSTANS-like 2	Q39057	Zinc finger protein CONSTANS OS=Arabidopsis thaliana GN=CO PE=1 SV=1	91.9587	138.613	92.6014	81.9516	42.2329	71.7582
Potri.004G111400	0.241323	0.467052	0.655695	-0.225289	0.570085	0.743924	0.731289	0.0388638	0.0968402	1.1979	0.00148551	0.00580846	-0.267089	0.423054	0.614277	AT3G30390	Transmembrane amino acid transporter family protein	Q28HE5	Probable sodium-coupled neutral amino acid transporter 6 OS=Xenopus tropicalis GN=slc38a6 PE=2 SV=1	12.5423	10.729	21.2857	20.8217	24.6128	17.6883
Potri.004G112700	-1.21333	0.00237481	0.00877635	-0.57149	0.142579	0.277273	-0.210092	0.52338	0.705505	-0.851931	0.0586104	0.135993	-0.154149	0.678111	0.823712	AT5G15720	GDSL-motif lipase 7	Q8LFJ9	GDSL esterase/lipase 7 OS=Arabidopsis thaliana GN=GLIP7 PE=2 SV=1	12.5117	8.4194	10.9207	10.8162	4.6647	9.81405
Potri.004G113500	-2.20987	9.58735e-06	6.13429e-05	-1.43922	0.00876175	0.0273507	0.62561	0.112985	0.230961	-0.145049	0.817461	0.909945	-1.10413	0.0227935	0.0618603	AT5G15740	O-fucosyltransferase family protein	Q8W486	DUF246 domain-containing protein At1g04910 OS=Arabidopsis thaliana GN=At1g04910 PE=1 SV=1	2.58598	0.953626	3.23652	3.98981	0.86241	1.50558
Potri.004G114300	-2.87606	3.88578e-14	8.13067e-13	-1.9996	1.93573e-06	1.40741e-05	1.3627	6.85145e-05	0.000368943	0.486237	0.281534	0.46253	-0.673207	1	1	AT5G15780	Pollen Ole e 1 allergen and extensin family protein			31.0057	7.75358	67.1973	79.7359	10.8611	42.1401
Potri.004G114400	-3.23732	1.72085e-13	3.34103e-12	-2.01291	5.16018e-05	0.000285206	1.35892	0.000114001	0.000584856	0.134509	0.810951	0.906274	-0.969694	1	1	AT5G15780	Pollen Ole e 1 allergen and extensin family protein			7.95082	1.97	17.7827	20.3933	2.16251	9.08012
Potri.004G117800	0.00172955	0.995542	0.998108	1.57776	5.0754e-06	3.421e-05	0.194144	0.513681	0.697178	-1.38189	0.00010605	0.00054793	-0.0966803	0.773821	0.884808	AT5G15650	reversibly glycosylated polypeptide 2	Q8H8T0	UDP-arabinopyranose mutase 1 OS=Oryza sativa subsp. japonica GN=UAM1 PE=1 SV=1	21.4564	64.0486	24.9617	24.5471	24.5765	23.3438
Potri.004G118600	-0.347686	0.274947	0.454764	-0.63402	0.055981	0.130961	-0.292335	0.308616	0.49386	-0.00600127	0.98667	0.994227	-1.20793	0.000311117	0.00144444	AT5G15490	UDP-glucose 6-dehydrogenase family protein	Q96558	UDP-glucose 6-dehydrogenase OS=Glycine max PE=2 SV=1	48.1722	31.0411	46.4372	39.3364	30.9123	20.1022
Potri.004G120100	1.57225	0.01111	0.0335471	-0.564241	0.626742	0.787301	-1.28291	0.267791	0.446178	0.853577	0.171286	0.319392	1.11526	0.0437551	0.106847	AT3G02110	serine carboxypeptidase-like 25	Q8L9Y0	Serine carboxypeptidase-like 25 OS=Arabidopsis thaliana GN=SCPL25 PE=2 SV=2	2.75954	1.86631	1.28829	1.13407	3.37238	2.79087
Potri.004G121800	-1.08122	0.000577817	0.00251219	-0.280046	0.403315	0.59489	-0.0750479	0.792158	0.895531	-0.876219	0.0150372	0.0434541	-0.275365	0.406902	0.598461	AT5G39660	cycling DOF factor 2	Q8LFV3	Dof zinc finger protein DOF3.3 OS=Arabidopsis thaliana GN=DOF3.3 PE=1 SV=2	23.4836	19.3403	26.9949	22.2933	10.5365	22.3043
Potri.004G122900	2.12896	0.0484893	0.116348	3.49233	7.66599e-10	9.41478e-09	-1.87946	0.078436	0.172452	-3.24284	3.52576e-08	3.40728e-07	0.98321	0.307262	0.492314	AT5G39670	Calcium-binding EF-hand family protein	Q93Z27	Probable calcium-binding protein CML45 OS=Arabidopsis thaliana GN=CML45 PE=1 SV=1	1.4395	16.1998	0.591003	0.391234	1.71126	1.16833
Potri.004G123200	-0.271854	0.755762	0.873965	-1.97425	0.0283919	0.0744441	-0.365812	0.54789	0.725959	1.33659	0.2233	0.390263	-2.88729	0.0065014	0.0211385	AT1G69530	expansin A1	Q9C554	Expansin-A1 OS=Arabidopsis thaliana GN=EXPA1 PE=2 SV=1	1.76649	0.449575	1.86556	1.37085	1.13542	0.252144
Potri.004G123500	-0.495889	0.297028	0.480549	-1.45926	0.00550998	0.0183101	-0.290541	0.469712	0.658119	0.672834	0.249251	0.423388	1.22433	0.00306283	0.0109698	AT3G02100	UDP-Glycosyltransferase superfamily protein	Q9SGA8	UDP-glycosyltransferase 83A1 OS=Arabidopsis thaliana GN=UGT83A1 PE=2 SV=1	5.92457	2.15464	4.15915	4.8439	3.43493	9.71774
Potri.004G125000	0.94646	0.0127258	0.0376817	0.990756	0.0133145	0.0391661	-0.0798776	0.813377	0.907615	-0.124173	0.775768	0.885953	0.268325	0.495872	0.681624	AT5G39360	EID1-like 2	Q9FLZ8	EID1-like F-box protein 2 OS=Arabidopsis thaliana GN=EDL2 PE=2 SV=1	39.9633	79.416	38.6821	37.8108	72.8665	46.5891
[truncated: 3,627 more rows]

## Sheet: Bark
Supplementary Dataset S1. Gene expression analysis by RNA-Seq. List of annotated gene models, their expression values (FPKM average by group), statistical significance (log-transformed fold-change [FC], P value and Q value and fold-change [FC]) for five pairwise comparisons (DR/WW in WT or RNAi plants, and RNAi/WT at WW, DR or RC) are provided for each organ.
[truncated: 4,708 more rows]

[truncated: 2 more sheets: Xylem, Root]
