# Supplementary material for: Drought response transcriptomes are altered in poplar with reduced tonoplast sucrose transporter expression
Source: Sci Rep. 2016 Sep 19;6:33655. doi: 10.1038/srep33655 (PMC5027551; doi:10.1038/srep33655)
Supplement: Supplementary Dataset S2 [file srep33655-s3.xls]

## Sheet: Dataset S2
Supplementary Dataset S2. Root co-expression gene network analysis. List of annotated gene models included in WT and RNAi networks. Expression values (FPKM average by group), network connectivity (k), module assignment, differential connectivity (DC, [k_RNAi - k_WT] and differential expression at DR (DE_DR, RNAi/WT) are tabulated.
Gene model	k_WT	WT module	k_RNAi	RNAi module	DC (k_RNAi-k_WT)	ANOVA P	DE_DR (log2[RNAi/WT]	TAIR 10	Arabidopsis description	UniProt accession	UniProt description	RootWTWW_FPKM	RootWTDR_FPKM	RootWTRC_FPKM	RootRNAiWW_FPKM	RootRNAiDR_FPKM	RootRNAiRC_FPKM
Potri.001G000800	28.3606	purple	172.9	tan	144.54	0.00261214	-2.15708	AT1G55550	P-loop containing nucleoside triphosphate hydrolases superfamily protein	O81635	Kinesin-4 OS=Arabidopsis thaliana GN=ATK4 PE=1 SV=2	3.7462	3.64599	3.77424	3.34531	1.48891	2.61084
Potri.001G002300	68.3064	grey	83.4433	grey	15.1369	0.000874939	0.701673	AT5G56460	Protein kinase superfamily protein	Q9FM85	Probable receptor-like protein kinase At5g56460 OS=Arabidopsis thaliana GN=At5g56460 PE=1 SV=1	2.11702	1.30261	2.01695	2.22944	2.00428	2.70183
Potri.001G003500	120.067	brown	846.202	brown	726.135	4.61e-05	0.941313	AT5G56520				3.49075	4.04986	3.35919	3.75767	4.99117	3.03617
Potri.001G003800	4.03493	grey	116.066	magenta	112.031	0.010859	0.124335	AT1G55360	Protein of Unknown Function (DUF239)			5.35755	5.03171	5.0954	5.54854	5.15605	6.25178
Potri.001G004000	94.7201	green	11.0796	grey	-83.6405	0.00569632	-0.452318	AT1G55340	Protein of unknown function (DUF1639)			0.862208	1.83728	1.19604	0.781179	1.38496	1.37051
Potri.001G004100	254.446	orange	667.736	pink	413.29	0.000104349	-0.219869		arabinogalactan protein 14			8.75106	10.3601	8.90672	8.70782	10.1402	8.63817
Potri.001G004600	148.816	greenyellow	205.72	magenta	56.904	0.0231389	-1.58003	AT5G19780	tubulin alpha-3	P33627	Tubulin alpha-6 chain OS=Zea mays GN=TUBA6 PE=2 SV=1	6.97497	6.4051	7.52082	7.19913	4.82507	6.49908
Potri.001G005000	342.814	blue	0.336428	grey	-342.477	0.00115331	0.781641	AT5G19830	Peptidyl-tRNA hydrolase family protein	Q6NLS8	Peptidyl-tRNA hydrolase, mitochondrial OS=Arabidopsis thaliana GN=At5g19830 PE=2 SV=1	1.91362	1.04705	2.1922	1.68627	1.82869	1.6458
Potri.001G005100	67.8087	magenta	12.5516	grey	-55.257	0.0038373	-1.15512	AT3G13540	myb domain protein 5	Q38850	Transcription repressor MYB5 OS=Arabidopsis thaliana GN=MYB5 PE=1 SV=1	2.23283	2.66629	2.19647	1.93699	1.51117	1.96673
Potri.001G006200	40.3472	green	906.605	turquoise	866.258	0.000185104	1.34816	AT3G13600	calmodulin-binding family protein			1e-06	0.666452	0.0585677	0.121495	2.01461	1e-06
Potri.001G006400	126.595	blue	125.362	brown	-1.23294	0.00270675	1.01024	AT3G13570	SC35-like splicing factor 30A			4.82165	4.41627	4.7179	5.01845	5.42651	4.67765
Potri.001G006500	432.615	red	403.282	cyan	-29.3327	6.3e-05	-0.126854	AT3G13560	O-Glycosyl hydrolases family 17 protein	Q94CD8	Glucan endo-1,3-beta-glucosidase 4 OS=Arabidopsis thaliana GN=At3g13560 PE=1 SV=1	1.90203	0.417593	2.04538	1.82588	0.290739	2.84866
Potri.001G007300	320.203	greenyellow	291.505	blue	-28.6985	0.00105225	1.55151	AT3G13620	Amino acid permease family protein			5.11186	4.06921	5.04571	4.94564	5.62072	4.62255
Potri.001G008100	3.11418	grey	710.853	turquoise	707.739	9.47e-06	3.34864					0.39112	0.462014	0.153847	0.50098	3.81065	0.326717
Potri.001G008500	279.021	pink	148.065	magenta	-130.956	0.000377368	0.742462	AT2G44290	Bifunctional inhibitor/lipid-transfer protein/seed storage 2S albumin superfamily protein			4.68118	3.03912	5.6515	4.85092	3.78158	5.5042
Potri.001G008700	0.318335	grey	130.902	magenta	130.584	0.0117478	-0.86008	AT3G32940	RNA-binding KH domain-containing protein	Q54BM5	Branchpoint-bridging protein OS=Dictyostelium discoideum GN=sf1 PE=3 SV=1	1.92118	1.75901	1.83136	1.76457	0.898927	1.94726
Potri.001G008900	18.5664	lightcyan	134.752	brown	116.185	0.00239127	0.461482	AT1G55230	Family of unknown function (DUF716)			4.17006	4.26342	2.75669	3.69054	4.72491	1.73088
Potri.001G009100	0.947967	grey	6.56546	magenta	5.61749	0.0122868	0.386901	AT1G58170	Disease resistance-responsive (dirigent-like protein) family protein			2.87532	2.75076	2.86078	2.77281	3.13766	3.78773
Potri.001G009200	268.626	turquoise	231.065	brown	-37.5611	0.0040366	-0.0885988	AT5G19875				3.98106	5.53594	3.31168	4.46731	5.44734	3.17558
Potri.001G009500	2.86875	grey	260.334	turquoise	257.465	0.00521661	1.17328					2.48666	2.31887	2.55665	2.61767	3.49215	2.57582
Potri.001G010100	314.85	blue	112.769	orange	-202.08	0.00276965	0.304731	AT3G58060	Cation efflux family protein	Q10PP8	Metal tolerance protein 4 OS=Oryza sativa subsp. japonica GN=MTP4 PE=2 SV=1	3.09025	1.15714	3.03637	2.63887	1.46187	1.97942
Potri.001G010200	383.565	blue	84.5332	tan	-299.032	0.00522643	0.231677	AT3G58060	Cation efflux family protein	Q10PP8	Metal tolerance protein 4 OS=Oryza sativa subsp. japonica GN=MTP4 PE=2 SV=1	2.95595	1.30944	3.05114	2.55498	1.54112	2.09949
Potri.001G010300	295.618	green	5.31925	grey	-290.299	0.0022992	-1.10316	AT3G58060	Cation efflux family protein	Q10PP8	Metal tolerance protein 4 OS=Oryza sativa subsp. japonica GN=MTP4 PE=2 SV=1	1.66319	3.04007	1.91524	1.07071	1.93691	0.874537
Potri.001G010500	689.365	brown	1064.43	turquoise	375.066	1.57e-06	0.482181	AT3G58040	seven in absentia of Arabidopsis 2	Q9M2P4	E3 ubiquitin-protein ligase SINAT2 OS=Arabidopsis thaliana GN=SINAT2 PE=2 SV=1	3.50384	5.03219	3.31632	3.5393	5.51437	3.40386
Potri.001G010600	145.587	turquoise	918.621	brown	773.034	3.75e-05	1.45182	AT2G31945				2.55487	3.50074	2.02817	2.55934	4.95257	1.24053
Potri.001G010700	5.20152	grey	132.275	turquoise	127.074	0.0181703	1.41369	AT3G45240	geminivirus rep interacting kinase 1	Q54WW7	Probable serine/threonine-protein kinase DDB_G0279405 OS=Dictyostelium discoideum GN=DDB_G0279405 PE=3 SV=1	1.19318	0.918733	0.757189	2.0479	2.33242	0.585983
Potri.001G011000	10.3636	grey	143.432	magenta	133.069	0.0218336	-0.399062	AT3G49120	Peroxidase superfamily protein	P00433	Peroxidase C1A OS=Armoracia rusticana GN=PRXC1A PE=1 SV=2	1.3382	0.399063	0.926409	1.16522	1e-06	1.28886
Potri.001G012200	237.564	greenyellow	394.263	yellow	156.699	0.00571386	-1.42605	AT5G13000	glucan synthase-like 12	Q9LXT9	Callose synthase 3 OS=Arabidopsis thaliana GN=CALS3 PE=2 SV=3	4.15287	3.73403	4.55933	4.52809	2.30798	4.94917
Potri.001G012800	146.897	yellow	311.762	purple	164.865	0.00251576	0.27949	AT2G18220	Noc2p family	Q9ZPV5	Nucleolar complex protein 2 homolog OS=Arabidopsis thaliana GN=At2g18220 PE=2 SV=2	2.32708	1.5968	2.76458	2.5248	1.87629	3.08948
Potri.001G013500	350.714	pink	344.601	yellow	-6.11393	0.0235495	-0.0930273	AT2G05990	NAD(P)-binding Rossmann-fold superfamily protein	P80030	Enoyl-[acyl-carrier-protein] reductase [NADH], chloroplastic OS=Brassica napus PE=1 SV=2	4.30646	3.60159	4.73943	4.46168	3.50856	4.81103
Potri.001G013600	11.4329	grey	637.254	turquoise	625.821	0.000572125	0.860513	AT3G57980	DNA-binding bromodomain-containing protein			1.53394	1.36606	1.17238	1.49088	2.22658	1.15884
Potri.001G014000	99.2467	yellow	0.995237	grey	-98.2514	0.0201968	1.05172	AT1G04640	lipoyltransferase 2	Q9SXP7	Octanoyltransferase OS=Arabidopsis thaliana GN=LIP2 PE=1 SV=1	1.30318	0.525327	1.77621	1.23909	1.57704	1.82469
Potri.001G015900	20.9552	green	602.721	turquoise	581.766	0.000397083	0.550762	AT1G73730	ETHYLENE-INSENSITIVE3-like 3	O23116	ETHYLENE INSENSITIVE 3-like 3 protein OS=Arabidopsis thaliana GN=EIL3 PE=1 SV=1	3.28193	3.35658	3.06539	3.23683	3.90734	2.80859
Potri.001G016000	14.7089	grey	199.94	brown	185.231	0.0166219	0.733385	AT1G73730	ETHYLENE-INSENSITIVE3-like 3	O23116	ETHYLENE INSENSITIVE 3-like 3 protein OS=Arabidopsis thaliana GN=EIL3 PE=1 SV=1	1.7368	1.53905	1.15587	1.66647	2.27243	0.995809
Potri.001G016200	2.37004	grey	333.781	blue	331.41	0.0027531	0.614847	AT3G20810	2-oxoglutarate (2OG) and Fe(II)-dependent oxygenase superfamily protein	Q9CXT6	Lysine-specific demethylase 8 OS=Mus musculus GN=Kdm8 PE=2 SV=1	2.15949	2.51733	1.925	2.33878	3.13218	1.6867
Potri.001G016300	68.7069	yellow	393.39	magenta	324.684	0.000135496	-0.83479	AT5G12890	UDP-Glycosyltransferase superfamily protein	Q9LXV0	UDP-glycosyltransferase 92A1 OS=Arabidopsis thaliana GN=UGT92A1 PE=2 SV=1	2.75315	2.54997	3.03594	2.78574	1.71518	3.31761
Potri.001G016700	387.269	pink	336.355	magenta	-50.9142	0.00156156	-0.535211	AT5G65360	Histone superfamily protein	P68428	Histone H3.2 OS=Triticum aestivum PE=1 SV=2	2.71792	1.24659	3.20346	2.71109	0.71138	3.15848
Potri.001G016900	402.812	pink	443.192	magenta	40.3801	0.000498439	-1.24616	AT5G65360	Histone superfamily protein	P68428	Histone H3.2 OS=Triticum aestivum PE=1 SV=2	3.27378	1.96511	3.83176	3.08643	0.718943	3.67446
Potri.001G017000	49.7575	grey	24.2743	blue	-25.4832	0.0150987	1.04787	AT4G12070				3.80942	3.2556	4.03785	3.8894	4.30347	3.49138
Potri.001G017300	293.477	turquoise	123.863	green	-169.614	0.000984651	-0.225043	AT1G51140	basic helix-loop-helix (bHLH) DNA-binding superfamily protein	Q9C690	Transcription factor bHLH122 OS=Arabidopsis thaliana GN=BHLH122 PE=1 SV=1	2.28579	3.20487	2.07383	2.09674	2.97982	2.42148
Potri.001G017500	75.1322	magenta	24.8539	greenyellow	-50.2783	0.0114487	-2.46296	AT3G20820	Leucine-rich repeat (LRR) family protein	Q00874	DNA-damage-repair/toleration protein DRT100 OS=Arabidopsis thaliana GN=DRT100 PE=2 SV=2	5.15407	6.70347	5.82684	5.54611	4.24051	4.17733
Potri.001G017600	4.92153	grey	402.937	purple	398.015	0.00446225	0.0272197	AT4G31980		Q9SD53	UPF0481 protein At3g47200 OS=Arabidopsis thaliana GN=At3g47200 PE=1 SV=1	0.39033	1e-06	0.568723	1.3913	0.0272207	1.86089
Potri.001G018300	52.5685	grey	194.217	magenta	141.649	1.28e-05	-1.19137	AT3G20830	AGC (cAMP-dependent, cGMP-dependent and protein kinase C) kinase family protein	Q9LSF1	Serine/threonine-protein kinase OXI1 OS=Arabidopsis thaliana GN=OXI1 PE=1 SV=1	3.66815	3.33891	3.68102	3.57664	2.14754	4.07156
Potri.001G018800	7.81254	grey	283.266	magenta	275.454	0.000117289	-0.821934	AT3G20870	ZIP metal ion transporter family	Q940Q3	Zinc transporter ZTP29 OS=Arabidopsis thaliana GN=ZTP29 PE=2 SV=1	4.2757	4.21096	4.43136	4.25879	3.38903	4.00748
Potri.001G019100	433.534	turquoise	439.605	turquoise	6.07144	0.000523899	0.253604	AT1G63440	heavy metal atpase 5	Q9SH30	Putative copper-transporting ATPase HMA5 OS=Arabidopsis thaliana GN=HMA5 PE=2 SV=2	4.46899	5.13352	4.20212	4.5566	5.38712	3.48938
Potri.001G019600	4.34929	grey	471.659	magenta	467.31	5.79e-05	-1.67353	AT3G63530	RING/U-box superfamily protein	Q8L649	E3 ubiquitin ligase BIG BROTHER OS=Arabidopsis thaliana GN=BB PE=1 SV=1	1.98523	2.68155	2.60797	2.15575	1.00802	2.23548
Potri.001G019700	127.127	blue	358.177	magenta	231.049	2.61e-05	-3.30303					7.22822	5.46655	8.6771	7.0359	2.16352	6.81357
Potri.001G019900	198.219	pink	301.085	orange	102.866	0.00184345	-3.44968					8.63089	7.812	9.59916	8.56159	4.36232	7.11457
Potri.001G020000	155.196	pink	311.032	orange	155.836	0.0015378	-3.91049					8.07401	7.34648	9.04499	7.98363	3.43599	6.54166
Potri.001G020100	183	pink	314.819	orange	131.819	0.00135076	-3.7348					8.24407	7.49658	9.21178	8.1595	3.76178	6.78765
Potri.001G020200	182.193	blue	239.415	red	57.222	0.000491438	-0.347836	AT2G16770	Basic-leucine zipper (bZIP) transcription factor family protein			4.56713	3.26172	4.42929	4.69883	2.91388	4.04975
Potri.001G020300	136.768	yellow	481.098	magenta	344.331	4.43e-05	-0.638464	AT3G51950	Zinc finger (CCCH-type) family protein / RNA recognition motif (RRM)-containing protein	Q10M00	Zinc finger CCCH domain-containing protein 22 OS=Oryza sativa subsp. japonica GN=Os03g0328900 PE=2 SV=2	5.40606	5.01811	5.35283	5.27223	4.37965	5.69773
Potri.001G020700	57.8152	midnightblue	209.325	green	151.51	0.000283906	1.03811	AT5G13470				3.18494	2.66455	2.99271	2.7586	3.70267	3.22942
Potri.001G020800	368.174	orange	834.409	turquoise	466.235	1.66e-06	1.41422	AT2G41540	6-phosphogluconate dehydrogenase family protein	Q8KG76	Glycerol-3-phosphate dehydrogenase [NAD(P)+] OS=Chlorobium tepidum (strain ATCC 49652 / DSM 12025 / TLS) GN=gpsA PE=3 SV=1	2.64968	3.77682	2.77328	2.53985	5.19104	2.97303
Potri.001G020900	480.974	tan	1103.75	turquoise	622.774	1.69e-06	0.871282	AT3G63440	cytokinin oxidase/dehydrogenase 6	Q9LY71	Cytokinin dehydrogenase 6 OS=Arabidopsis thaliana GN=CKX6 PE=2 SV=2	0.996934	2.69006	0.693714	1.19255	3.56134	1.26288
Potri.001G023400	34.8184	turquoise	1.43132	grey	-33.3871	0.0174638	-2.69337	AT5G50400	purple acid phosphatase 27	Q5MAU8	Probable inactive purple acid phosphatase 27 OS=Arabidopsis thaliana GN=PAP27 PE=2 SV=1	2.20234	3.30132	1.94006	0.600592	0.607954	0.782626
Potri.001G023500	24.6063	magenta	296.406	magenta	271.8	2.56e-05	-1.49039	AT1G50420	scarecrow-like 3	Q9LPR8	Scarecrow-like protein 3 OS=Arabidopsis thaliana GN=SCL3 PE=2 SV=1	3.61923	3.76919	3.55275	4.0073	2.2788	3.71191
Potri.001G024300	59.0738	grey	403.494	magenta	344.42	1.79e-05	-0.633853	AT1G52340	NAD(P)-binding Rossmann-fold superfamily protein	Q9C826	Xanthoxin dehydrogenase OS=Arabidopsis thaliana GN=ABA2 PE=1 SV=1	4.07992	3.40571	3.79664	4.07832	2.77185	4.18996
Potri.001G024500	246.089	pink	225.245	magenta	-20.8434	0.00545665	0.355848	AT1G63780	Ribosomal RNA processing Brix domain protein	Q5PQR5	U3 small nucleolar ribonucleoprotein protein IMP4 OS=Rattus norvegicus GN=Imp4 PE=2 SV=1	2.95156	2.32071	3.32489	3.02015	2.67656	3.71014
Potri.001G024600	305.121	red	401.849	magenta	96.728	2.5e-05	-1.09069	AT1G20780	ARM repeat superfamily protein	Q9LM76	U-box domain-containing protein 44 OS=Arabidopsis thaliana GN=PUB44 PE=1 SV=1	3.50596	1.54322	3.13658	3.29282	0.452537	2.65253
Potri.001G024800	18.962	salmon	228.984	brown	210.022	0.0107986	0.347247	AT2G38760	annexin 3	Q9SE45	Annexin D3 OS=Arabidopsis thaliana GN=ANN3 PE=2 SV=2	3.41518	3.99273	2.86934	3.58077	4.33998	2.16711
Potri.001G024900	14.4579	salmon	473.414	blue	458.956	0.0120845	0.984838	AT2G38750	annexin 4	Q9ZVJ6	Annexin D4 OS=Arabidopsis thaliana GN=ANN4 PE=2 SV=1	5.18169	5.55202	4.71701	5.30523	6.53686	3.9833
Potri.001G025100	259.16	blue	134.288	magenta	-124.873	2.59e-05	0.819989	AT3G54500				5.24593	3.88614	5.29823	5.27981	4.70613	5.97418
Potri.001G025200	31.1869	purple	246.555	magenta	215.368	0.024059	-1.34203	AT1G33720	cytochrome P450, family 76, subfamily C, polypeptide 6	Q9FXW4	Probable (S)-N-methylcoclaurine 3'-hydroxylase isozyme 2 OS=Coptis japonica GN=CYP80B2 PE=2 SV=1	7.75348	7.24947	7.58012	7.27834	5.90744	7.33132
Potri.001G026200	1.60234	grey	757.189	turquoise	755.586	1.13e-06	3.41822	AT3G61790	Protein with RING/U-box and TRAF-like domains	Q8S3N1	E3 ubiquitin-protein ligase SINAT5 OS=Arabidopsis thaliana GN=SINAT5 PE=1 SV=2	0.909589	0.396958	0.410162	0.469281	3.81518	0.943328
Potri.001G026300	44.7717	yellow	491.251	purple	446.479	0.000285891	-0.584997	AT3G54470	uridine 5\'-monophosphate synthase / UMP synthase (PYRE-F) (UMPS)	Q42586	Uridine 5'-monophosphate synthase OS=Arabidopsis thaliana GN=PYRE-F PE=2 SV=2	4.12851	3.86607	4.15428	4.03623	3.28107	4.43632
Potri.001G027000	21.6769	blue	5.80939	grey	-15.8675	0.00404625	2.62552	AT2G41310	response regulator 9	O80365	Two-component response regulator ARR8 OS=Arabidopsis thaliana GN=ARR8 PE=1 SV=1	4.05829	2.34103	3.62172	3.85126	4.96655	4.48454
Potri.001G027700	0.908532	grey	304.249	cyan	303.341	0.0267048	-0.339426	AT5G12330	Lateral root primordium (LRP) protein-related			3.90587	3.98825	3.66006	4.26124	3.64882	4.70028
Potri.001G028000	30.9841	cyan	139.81	orange	108.825	0.00827875	-0.262064	AT3G27890	NADPH:quinone oxidoreductase	Q9LK88	NADPH:quinone oxidoreductase OS=Arabidopsis thaliana GN=NQR PE=1 SV=1	6.78084	5.66845	6.10909	6.2313	5.40639	5.88427
Potri.001G028200	368.009	pink	400.147	magenta	32.1382	0.0028274	-0.639075	AT3G54400	Eukaryotic aspartyl protease family protein	Q9LS40	Protein ASPARTIC PROTEASE IN GUARD CELL 1 OS=Arabidopsis thaliana GN=ASPG1 PE=1 SV=1	6.95265	5.177	7.46782	7.18866	4.53793	7.4481
Potri.001G028400	427.165	red	241.67	magenta	-185.495	4.84e-05	0.426947	AT3G54390	sequence-specific DNA binding transcription factors			3.78977	2.53045	3.9919	4.02548	2.9574	4.6117
Potri.001G028500	277.428	yellow	339.659	purple	62.2303	0.00288866	0	AT3G06730	Thioredoxin z	Q9M7X9	Thioredoxin-like protein CITRX, chloroplastic OS=Arabidopsis thaliana GN=At3g06730 PE=1 SV=1	0.939081	1e-06	1.64928	1.36651	1e-06	2.51794
Potri.001G028900	269.164	pink	6.47532	greenyellow	-262.689	0.0119294	-0.80296					2.21889	1.12488	2.85138	1.8169	0.32192	0.31789
Potri.001G029000	12.1418	grey	122.781	turquoise	110.639	0.0107238	0.587815					1.70185	1.6291	0.863776	1.01701	2.21692	1.07013
Potri.001G029700	394.853	brown	640.87	brown	246.017	0.000227284	-0.353933		sigma factor binding protein 1			1.58087	4.08073	1.37085	1.99392	3.7268	0.840163
Potri.001G030200	417.294	yellow	196.168	magenta	-221.125	0.00103728	0.297011	AT3G12270	protein arginine methyltransferase 3	Q0WVD6	Probable protein arginine N-methyltransferase 3 OS=Arabidopsis thaliana GN=PRMT3 PE=2 SV=1	2.45792	1.71513	2.69684	2.3884	2.01214	3.28225
Potri.001G030700	432.872	yellow	493.875	yellow	61.0034	0.000144739	0.29617	AT1G29940	nuclear RNA polymerase A2	Q9H9Y6	DNA-directed RNA polymerase I subunit RPA2 OS=Homo sapiens GN=POLR1B PE=1 SV=2	2.96339	1.9885	3.36279	3.29097	2.28467	3.76857
Potri.001G030800	120.711	yellow	230.912	magenta	110.2	0.00484389	-0.331872	AT1G29940	nuclear RNA polymerase A2	O54888	DNA-directed RNA polymerase I subunit RPA2 OS=Rattus norvegicus GN=Polr1b PE=1 SV=1	1.67118	0.731359	1.85854	1.96176	0.399487	2.06976
Potri.001G031800	2.12064	grey	89.295	magenta	87.1743	0.00756101	-1.62259	AT3G12320				4.85138	5.13422	5.26652	4.93964	3.51163	6.01184
Potri.001G032500	109.725	blue	368.113	magenta	258.388	5.18e-05	-1.20107	AT5G07050	nodulin MtN21 /EamA-like transporter family protein	Q6J163	Auxin-induced protein 5NG4 OS=Pinus taeda PE=2 SV=1	7.60801	5.78635	7.49444	7.96025	4.58528	7.3779
Potri.001G032900	638.971	brown	801.261	pink	162.29	7.06e-07	-0.754824	AT3G12490	cystatin B	Q0JNR2	Cysteine proteinase inhibitor 12 OS=Oryza sativa subsp. japonica GN=Os01g0270100 PE=2 SV=1	5.53419	7.05752	5.41962	5.33926	6.3027	5.34142
Potri.001G033200	220.995	turquoise	1024.87	turquoise	803.874	3.47e-05	0.667524	AT3G12480	nuclear factor Y, subunit C11	A0JPP1	Dr1-associated corepressor OS=Rattus norvegicus GN=Drap1 PE=2 SV=1	4.16547	4.54096	4.11048	4.20787	5.20849	4.21734
Potri.001G034100	256.955	blue	175.554	orange	-81.401	0.0163898	-0.624542	AT2G03220	fucosyltransferase 1	Q9M5Q1	Galactoside 2-alpha-L-fucosyltransferase OS=Pisum sativum GN=FT1 PE=2 SV=1	2.97153	1.96767	3.43236	3.33331	1.34313	2.25877
Potri.001G034200	34.7073	green	1121.75	turquoise	1087.04	4.89e-05	0.742002	AT5G13860	Ubiquitin-conjugating enzyme/RWD-like protein	Q9FFY6	Protein ELC-like OS=Arabidopsis thaliana GN=ELCL PE=1 SV=1	3.45654	3.65554	3.34715	3.46627	4.39754	3.25737
Potri.001G034800	15.567	grey	1.6803	grey	-13.8867	0.0109397	0.774523					0.421377	0.972346	0.601321	0.353276	1.74687	1.57194
Potri.001G035500	317.306	blue	511.279	magenta	193.972	1.45e-07	0.356841	AT4G12560	F-box and associated interaction domains-containing protein	Q9SU30	F-box protein CPR30 OS=Arabidopsis thaliana GN=CPR30 PE=1 SV=2	3.53162	1.97004	3.76051	3.79738	2.32688	3.85918
Potri.001G036400	582.707	brown	0.529086	grey	-582.178	0.000106287	-1.0684	AT3G54360	zinc ion binding			4.28372	4.93588	4.19724	4.10139	3.86748	3.84726
Potri.001G037000	8.87211	grey	707.818	turquoise	698.946	4.68e-06	2.43995	AT5G23570	XS domain-containing protein / XS zinc finger domain-containing protein-related	Q9LDX1	Protein SUPPRESSOR OF GENE SILENCING 3 OS=Arabidopsis thaliana GN=SGS3 PE=1 SV=1	3.56576	3.51721	3.56008	3.74268	5.95717	3.86021
Potri.001G037400	7.42041	grey	525.73	turquoise	518.31	0.000528459	1.44796					3.56723	4.18982	3.66994	4.11894	5.63778	3.82213
Potri.001G038200	95.2688	blue	21.3748	magenta	-73.894	0.00447459	0.702043					2.71895	1.88219	3.24162	3.18984	2.58424	3.31366
Potri.001G038400	0.519839	grey	0.563694	grey	0.0438545	0.00714047	1.16746	AT1G16170				0.21288	0.125501	0.652893	0.805694	1.29296	1.75071
Potri.001G039600	0.631697	grey	264.63	brown	263.998	0.00539403	1.76039					0.206594	0.135843	0.544629	1.03851	1.89623	0.507614
Potri.001G040100	2.27312	grey	155.077	magenta	152.804	0.02085	-0.129815	AT1G16080				1.6943	1.40064	1.55899	1.93815	1.27082	2.32028
Potri.001G041700	352.742	red	529.983	magenta	177.241	1.11e-05	-1.45103	AT1G79720	Eukaryotic aspartyl protease family protein	Q9LS40	Protein ASPARTIC PROTEASE IN GUARD CELL 1 OS=Arabidopsis thaliana GN=ASPG1 PE=1 SV=1	4.36124	2.05192	4.6897	4.20552	0.600885	4.81812
Potri.001G041800	93.044	salmon	122.064	brown	29.0204	0.00926402	0.588603	AT2G24100				4.40369	4.94502	3.51412	4.8713	5.53362	3.49021
Potri.001G041900	31.0235	turquoise	785.05	turquoise	754.026	0.000149508	1.13328	AT1G80940				3.96963	4.27533	3.32098	3.7394	5.40862	3.5669
Potri.001G042200	1.89864	grey	101.504	magenta	99.6058	0.00951551	0.431705					2.59975	2.22615	2.78193	3.02951	2.65786	4.65016
Potri.001G042800	58.8467	grey	309.78	magenta	250.933	0.000104493	0.312538					2.79271	1.22312	2.19141	2.75717	1.53566	3.00742
Potri.001G043600	6.87801	grey	316.831	cyan	309.953	0.00549368	-1.29818	AT5G15350	early nodulin-like protein 17	Q39131	Lamin-like protein OS=Arabidopsis thaliana GN=At5g15350 PE=1 SV=1	2.01628	1.94406	2.70316	2.69143	0.64588	3.85017
Potri.001G043800	63.7831	green	561.416	turquoise	497.633	0.000391932	1.21016	AT2G34930	disease resistance family protein / LRR family protein	Q9C9H7	Receptor-like protein 12 OS=Arabidopsis thaliana GN=RLP12 PE=2 SV=2	2.63039	3.52811	2.7441	3.13624	4.73827	2.97404
Potri.001G044000	687.146	brown	1222.75	turquoise	535.604	1.36e-09	-0.0335662	AT1G73060	Low PSII Accumulation 3			2.15311	4.6346	1.98476	2.20371	4.60104	2.18336
Potri.001G044500	18.7248	green	1034.11	turquoise	1015.38	0.000153379	3.46175	AT1G80840	WRKY DNA-binding protein 40	Q9SAH7	Probable WRKY transcription factor 40 OS=Arabidopsis thaliana GN=WRKY40 PE=1 SV=1	2.29807	2.96393	2.38144	2.64855	6.42568	3.0067
Potri.001G044700	0.71381	grey	894.56	turquoise	893.846	0.000133857	1.16852	AT4G21090	MITOCHONDRIAL FERREDOXIN 2	Q9AKH1	2Fe-2S ferredoxin OS=Rickettsia rickettsii GN=fdxB PE=3 SV=1	1.05665	1.24312	0.984706	1.09008	2.41165	0.969508
Potri.001G044900	255.032	red	88.6795	red	-166.353	0.00942771	0.403087	AT1G15960	NRAMP metal ion transporter 6	Q9S9N8	Metal transporter Nramp6 OS=Arabidopsis thaliana GN=NRAMP6 PE=2 SV=2	4.68242	3.26611	4.85553	4.73514	3.66919	4.62487
Potri.001G045600	0	no	1122.38	turquoise	1122.38	9.74e-11	2.30283	AT1G15950	cinnamoyl coa reductase 1	Q9S9N9	Cinnamoyl-CoA reductase 1 OS=Arabidopsis thaliana GN=CCR1 PE=1 SV=1	1e-06	1e-06	1e-06	0.157743	2.30283	0.00322627
Potri.001G045800	303.013	tan	593.594	turquoise	290.581	0.000342796	0.179191	AT1G15950	cinnamoyl coa reductase 1	Q9S9N9	Cinnamoyl-CoA reductase 1 OS=Arabidopsis thaliana GN=CCR1 PE=1 SV=1	0.745551	1.57803	0.543892	0.534585	1.75722	0.476325
Potri.001G046000	0	no	561.06	turquoise	561.06	7.11e-06	3.02219	AT3G50160	Plant protein of unknown function (DUF247)	Q9SD53	UPF0481 protein At3g47200 OS=Arabidopsis thaliana GN=At3g47200 PE=1 SV=1	1e-06	0.310723	0.0658929	0.125724	3.33291	0.133885
Potri.001G046100	79.297	orange	946.52	turquoise	867.222	5.83e-07	1.72077	AT1G15950	cinnamoyl coa reductase 1	Q9S9N9	Cinnamoyl-CoA reductase 1 OS=Arabidopsis thaliana GN=CCR1 PE=1 SV=1	0.798283	1.68767	1.09642	0.882875	3.40843	1.03786
Potri.001G046400	54.3692	magenta	1099.19	turquoise	1044.83	3.85e-06	1.33422	AT1G15950	cinnamoyl coa reductase 1	Q9S9N9	Cinnamoyl-CoA reductase 1 OS=Arabidopsis thaliana GN=CCR1 PE=1 SV=1	2.1381	3.23568	2.63515	2.51386	4.5699	2.41807
Potri.001G046600	231.855	yellow	29.5713	magenta	-202.284	0.00462328	0.824125	AT2G32060	Ribosomal protein L7Ae/L30e/S12e/Gadd45 family protein	Q9XHS0	40S ribosomal protein S12 OS=Hordeum vulgare GN=RPS12 PE=2 SV=1	4.54313	3.81606	5.0413	4.65652	4.64019	4.99985
Potri.001G047200	180.404	blue	42.0893	magenta	-138.315	0.00283768	0.395811	AT1G76280	Tetratricopeptide repeat (TPR)-like superfamily protein	Q9SGQ6	Pentatricopeptide repeat-containing protein At1g76280 OS=Arabidopsis thaliana GN=At1g76280 PE=2 SV=2	2.56542	2.13426	2.74502	2.64999	2.53008	3.18062
Potri.001G047500	187.483	blue	72.034	grey	-115.449	0.00024039	0.942206	AT5G10970	C2H2 and C2HC zinc fingers superfamily protein	Q39262	Zinc finger protein 3 OS=Arabidopsis thaliana GN=ZFP3 PE=2 SV=1	3.98409	2.79106	3.76464	4.09163	3.73326	4.86811
Potri.001G047600	398.593	greenyellow	292.639	purple	-105.954	9.09e-05	0.492298	AT1G15870	Mitochondrial glycoprotein family protein	Q8W487	Uncharacterized protein At2g39795, mitochondrial OS=Arabidopsis thaliana GN=At2g39795 PE=1 SV=1	2.30928	0.521432	2.74963	2.33143	1.01373	3.39916
Potri.001G047800	183.59	pink	384.373	purple	200.783	0.000850273	-0.832398	AT1G80690	PPPDE putative thiol peptidase family protein	Q93VG8	DeSI-like protein At4g17486 OS=Arabidopsis thaliana GN=At4g17486 PE=2 SV=1	2.5172	2.0517	2.95341	2.5224	1.2193	3.20264
Potri.001G047900	5.12286	grey	1092.8	pink	1087.68	3.33e-06	0.856056	AT1G15860	Domain of unknown function (DUF298)	Q92564	DCN1-like protein 4 OS=Homo sapiens GN=DCUN1D4 PE=1 SV=2	4.58846	4.67454	4.531	4.46435	5.5306	4.39869
Potri.001G048200	21.6561	blue	216.944	magenta	195.288	0.00229102	-0.81387	AT5G25190	Integrase-type DNA-binding superfamily protein	Q94AW5	Ethylene-responsive transcription factor ERF003 OS=Arabidopsis thaliana GN=ERF003 PE=2 SV=1	1.89361	1.0602	1.87489	1.75892	0.246326	2.09105
Potri.001G048900	256.153	greenyellow	235.173	tan	-20.9799	0.000808462	-0.749491	AT1G15520	pleiotropic drug resistance 12	Q76CU2	Pleiotropic drug resistance protein 1 OS=Nicotiana tabacum GN=PDR1 PE=2 SV=1	1.82603	0.935114	2.26453	1.68593	0.185623	1.48874
Potri.001G050100	405.427	turquoise	1231.01	turquoise	825.583	1.8e-06	1.48576	AT2G02360	phloem protein 2-B1	Q9ZVQ6	F-box protein PP2-B10 OS=Arabidopsis thaliana GN=PP2B10 PE=1 SV=1	5.08554	6.05889	5.0008	5.03859	7.54465	4.57667
Potri.001G050700	0.4177	grey	254.805	magenta	254.388	0.000445618	-1.12808	AT3G24190	Protein kinase superfamily protein	Q55680	Uncharacterized protein sll0005 OS=Synechocystis sp. (strain PCC 6803 / Kazusa) GN=sll0005 PE=3 SV=1	3.63461	3.55185	3.57403	3.40158	2.42377	3.40401
Potri.001G051300	0	grey	300.179	magenta	300.179	0.00241843	-0.994994					1.26106	0.994995	1.1531	1.41992	1e-06	2.03212
Potri.001G051500	67.7307	purple	361.173	magenta	293.442	0.00811414	-3.56724	AT5G13930	Chalcone and stilbene synthase family protein	P48386	Chalcone synthase 1 OS=Camellia sinensis GN=CHS1 PE=2 SV=1	6.43645	6.16838	7.04963	6.44467	2.60115	6.26689
Potri.001G051600	73.024	purple	364.56	magenta	291.536	0.00876445	-3.44313	AT5G13930	Chalcone and stilbene synthase family protein	P48386	Chalcone synthase 1 OS=Camellia sinensis GN=CHS1 PE=2 SV=1	7.04118	6.72192	7.61695	7.00385	3.2788	6.78159
Potri.001G051700	283.231	yellow	330.795	yellow	47.5644	0.0269528	-0.160453	AT3G23940	dehydratase family	Q7UJ69	Dihydroxy-acid dehydratase OS=Rhodopirellula baltica (strain SH1) GN=ilvD PE=3 SV=2	2.61545	1.97692	2.97276	2.84552	1.81647	3.04987
Potri.001G051900	295.619	turquoise	536.316	turquoise	240.696	0.0012953	-0.0120912	AT2G33150	peroxisomal 3-ketoacyl-CoA thiolase 3	Q56WD9	3-ketoacyl-CoA thiolase 2, peroxisomal OS=Arabidopsis thaliana GN=PED1 PE=1 SV=2	7.55443	8.2546	7.39449	7.41222	8.24251	6.65495
Potri.001G052300	8.52874	purple	349.758	magenta	341.23	0.00218702	-1.73139	AT4G13710	Pectin lyase-like superfamily protein	Q944R1	Probable pectate lyase 15 OS=Arabidopsis thaliana GN=At4g13710 PE=2 SV=1	4.43155	4.64731	4.925	4.9201	2.91592	4.84466
Potri.001G053500	163.04	turquoise	1188.25	turquoise	1025.21	2.79e-06	1.17046	AT3G24050	GATA transcription factor 1	Q8LAU9	GATA transcription factor 1 OS=Arabidopsis thaliana GN=GATA1 PE=2 SV=2	4.13802	4.57127	4.00792	3.9525	5.74173	3.88004
Potri.001G056300	14.076	grey	229.673	magenta	215.597	0.00152871	-0.0970883	AT1G67330	Protein of unknown function (DUF579)			2.28989	2.15536	2.71973	2.57627	2.05827	4.01448
Potri.001G056800	1.37839	grey	128.912	turquoise	127.534	0.00344871	0.987014	AT1G67340	HCP-like superfamily protein with MYND-type zinc finger	Q9FYF9	F-box protein At1g67340 OS=Arabidopsis thaliana GN=At1g67340 PE=1 SV=1	3.82726	3.78133	3.71749	4.07593	4.76834	4.15984
Potri.001G057100	718.051	brown	1174.55	turquoise	456.497	3.51e-07	-0.234505	AT1G27340	Galactose oxidase/kelch repeat superfamily protein	Q9FZK1	F-box only protein 6 OS=Arabidopsis thaliana GN=FBX6 PE=2 SV=1	4.28181	5.88728	4.06384	4.37972	5.65278	4.032
Potri.001G057300	4.0368	green	641.505	turquoise	637.468	4.82e-06	1.309	AT1G27330	Ribosome associated membrane protein RAMP4			4.88811	5.33706	5.1918	4.90492	6.64606	5.13799
Potri.001G057400	171.373	turquoise	80.0879	brown	-91.2853	0.00920509	-0.5053	AT1G27320	histidine kinase 3	Q9C5U1	Histidine kinase 3 OS=Arabidopsis thaliana GN=AHK3 PE=1 SV=1	5.22481	5.59973	4.933	5.16141	5.09443	4.24091
Potri.001G058100	575.349	turquoise	270.347	brown	-305.002	0.00420267	-0.176105	AT1G27290				6.0662	6.9339	5.82165	6.07334	6.7578	4.80393
Potri.001G058500	36.8992	salmon	223.234	turquoise	186.335	0.0120543	1.34069					2.754	3.37909	1.57706	3.63034	4.71978	0.710989
Potri.001G059500	674.769	brown	768.868	turquoise	94.0986	1.68e-07	1.45602	AT1G27990				0.203955	3.11041	0.145194	1e-06	4.56643	0.708407
Potri.001G059700	333.526	blue	566.321	turquoise	232.795	1.43e-06	1.00331	AT5G13100				4.51939	3.99576	4.67077	4.51386	4.99907	4.45565
Potri.001G059900	31.3255	blue	357.863	yellow	326.538	0.0118985	-0.0650176	AT5G13110	glucose-6-phosphate dehydrogenase 2	Q43793	Glucose-6-phosphate 1-dehydrogenase, chloroplastic OS=Nicotiana tabacum PE=2 SV=1	5.76067	5.14829	6.37467	6.01935	5.08327	6.27292
Potri.001G060100	1.81966	grey	220.132	turquoise	218.312	0.00600628	1.02025	AT1G69040	ACT domain repeat 4			2.58555	2.54832	2.76639	2.46877	3.56857	2.83443
Potri.001G060200	198.736	pink	140.059	magenta	-58.6762	0.00541601	0.18156	AT5G13120	cyclophilin 20-2	Q9ASS6	Peptidyl-prolyl cis-trans isomerase CYP20-2, chloroplastic OS=Arabidopsis thaliana GN=CYP20-2 PE=1 SV=1	3.74463	3.4228	4.09045	3.76739	3.60436	4.44076
Potri.001G060300	34.5621	grey	430.84	magenta	396.278	1.23e-05	-1.2259			A5UMN6	5-methylthioadenosine/S-adenosylhomocysteine deaminase OS=Methanobrevibacter smithii (strain PS / ATCC 35061 / DSM 861) GN=mtaD PE=3 SV=1	3.26415	3.03057	3.32205	3.18839	1.80466	3.16663
Potri.001G060400	189.239	blue	206.097	magenta	16.8575	0.000293758	-0.102199	AT5G50760	SAUR-like auxin-responsive protein family			5.49225	3.77175	5.21575	4.99293	3.66955	4.75449
Potri.001G060500	457.172	red	461.571	magenta	4.39848	5.68e-06	-1.81969	AT5G13140	Pollen Ole e 1 allergen and extensin family protein			4.76624	1.95098	5.56707	4.60857	0.131289	5.14536
Potri.001G060900	719.013	brown	970.884	turquoise	251.872	5.46e-07	-0.516646	AT5G13170	senescence-associated gene 29	Q9FY94	Bidirectional sugar transporter SWEET15 OS=Arabidopsis thaliana GN=SWEET15 PE=2 SV=1	0.14344	5.75106	1e-06	1e-06	5.23441	1e-06
Potri.001G061000	711.108	brown	1184.99	turquoise	473.881	2.55e-09	-0.167081	AT5G43280	delta(3,5),delta(2,4)-dienoyl-CoA isomerase 1	O35459	Delta(3,5)-Delta(2,4)-dienoyl-CoA isomerase, mitochondrial OS=Mus musculus GN=Ech1 PE=2 SV=1	4.70652	6.75067	4.59012	4.38537	6.58359	4.23411
Potri.001G061100	154.294	greenyellow	81.2528	tan	-73.0408	0.000251352	0.158442	AT3G02040	senescence-related gene 3	Q9C104	Glycerophosphodiester phosphodiesterase gde1 OS=Schizosaccharomyces pombe (strain 972 / ATCC 24843) GN=gde1 PE=1 SV=1	2.78997	0.58793	2.69836	3.10374	0.746372	2.35636
Potri.001G061200	524.91	turquoise	597.004	brown	72.0936	0.00067488	-0.328997	AT5G13180	NAC domain containing protein 83	O49255	NAC domain-containing protein 29 OS=Arabidopsis thaliana GN=NAC029 PE=2 SV=1	7.0513	7.9177	6.82402	6.93871	7.5887	6.44735
Potri.001G061500	133.625	turquoise	532.813	brown	399.187	0.000135951	0.777564	AT2G33490	hydroxyproline-rich glycoprotein family protein	O22799	Uncharacterized protein At2g33490 OS=Arabidopsis thaliana GN=At2g33490 PE=1 SV=2	3.26223	3.58563	2.84299	3.04252	4.36319	2.51316
Potri.001G061600	283.125	blue	297.243	magenta	14.1175	6.02e-06	1.24234	AT5G21090	Leucine-rich repeat (LRR) family protein	Q94AG2	Somatic embryogenesis receptor kinase 1 OS=Arabidopsis thaliana GN=SERK1 PE=1 SV=2	3.69025	1.41033	4.2767	4.78732	2.65268	5.19836
Potri.001G061800	2.31943	grey	177.792	brown	175.473	0.00104333	-0.242712	AT1G28050	B-box type zinc finger protein with CCT domain	Q9C7E8	Zinc finger protein CONSTANS-LIKE 15 OS=Arabidopsis thaliana GN=COL15 PE=2 SV=1	2.58649	2.65594	2.18791	2.06926	2.41322	0.925266
Potri.001G062500	226.293	orange	970.58	turquoise	744.286	1.85e-06	2.23019	AT5G13220	jasmonate-zim-domain protein 10	Q93ZM9	Protein TIFY 9 OS=Arabidopsis thaliana GN=TIFY9 PE=1 SV=1	2.56771	4.31263	2.40265	2.25022	6.54282	2.7327
Potri.001G065800	196.54	pink	381.86	purple	185.32	0.00439101	-0.532378	AT3G48860				1.25736	0.851548	1.77022	1.29469	0.319169	2.37812
Potri.001G065900	321.023	red	65.9971	magenta	-255.026	0.00434552	0.0536868	AT1G28110	serine carboxypeptidase-like 45	Q93Y09	Serine carboxypeptidase-like 45 OS=Arabidopsis thaliana GN=SCPL45 PE=2 SV=1	1.66808	0.357553	1.57519	1.86734	0.411239	2.14759
Potri.001G066700	10.4983	grey	101.148	magenta	90.6499	0.0176372	0.222372	AT5G13290	Protein kinase superfamily protein	Q9LYU7	Inactive leucine-rich repeat receptor-like protein kinase CORYNE OS=Arabidopsis thaliana GN=CRN PE=1 SV=1	1.04004	0.256442	0.711366	1.29878	0.478814	1.86281
Potri.001G067300	681.491	brown	1200.62	turquoise	519.131	6.48e-08	0.153091	AT5G61960	MEI2-like protein 1	Q64M78	Protein MEI2-like 4 OS=Oryza sativa subsp. japonica GN=ML4 PE=2 SV=1	3.35597	4.68457	3.19691	3.42067	4.83766	3.29678
Potri.001G068300	27.6349	blue	14.8307	midnightmagenta	-12.8042	0.0206201	1.06882	AT5G13410	FKBP-like peptidyl-prolyl cis-trans isomerase family protein	Q9LYR5	Peptidyl-prolyl cis-trans isomerase FKBP19, chloroplastic OS=Arabidopsis thaliana GN=FKBP19 PE=1 SV=1	1.35882	0.824654	1.27774	1.08546	1.89348	1.5812
Potri.001G068500	259.192	yellow	132.812	magenta	-126.38	0.0113367	0.472866	AT5G64680				2.77781	2.0813	3.11657	2.76466	2.55417	3.27211
Potri.001G069500	17.6467	green	409.905	pink	392.258	0.00131769	1.0688	AT1G76390	ARM repeat superfamily protein	Q9SFX2	U-box domain-containing protein 43 OS=Arabidopsis thaliana GN=PUB43 PE=2 SV=1	1.06847	1.19707	0.879541	1.14257	2.26587	0.535671
Potri.001G069700	69.7839	blue	172.173	orange	102.39	0.00620471	-0.0967961	AT4G13420	high affinity K+ transporter 5	Q5JK32	Potassium transporter 5 OS=Oryza sativa subsp. japonica GN=HAK5 PE=2 SV=2	2.02593	0.481712	3.29014	3.09941	0.384916	1.21792
Potri.001G069800	83.7909	blue	209.914	orange	126.123	0.0109523	-0.323316	AT4G13420	high affinity K+ transporter 5	Q9M7K4	Potassium transporter 5 OS=Arabidopsis thaliana GN=POT5 PE=1 SV=1	2.90425	0.888239	4.26975	3.93385	0.564924	2.01666
Potri.001G070400	1.59353	grey	482.104	brown	480.51	0.0116757	0.800027	AT3G16510	Calcium-dependent lipid-binding (CaLB domain) family protein			2.79748	2.6463	2.54898	2.66534	3.44632	2.3757
Potri.001G070500	24.8711	yellow	437.483	yellow	412.612	0.00811408	-1.124	AT1G44900	minichromosome maintenance (MCM2/3/5) family protein	P55861	DNA replication licensing factor mcm2 OS=Xenopus laevis GN=mcm2 PE=1 SV=2	1.89192	1.6647	2.2114	1.92862	0.540706	2.8307
Potri.001G070700	262.104	turquoise	994.301	turquoise	732.197	1.06e-05	0.0151671	AT1G28190				0.392176	2.48012	0.492179	0.363239	2.49529	0.119155
Potri.001G070800	435.311	brown	979.184	pink	543.872	4.26e-08	0.652466	AT1G44960	SNARE associated Golgi protein family	Q55909	TVP38/TMEM64 family membrane protein slr0305 OS=Synechocystis sp. (strain PCC 6803 / Kazusa) GN=slr0305 PE=3 SV=1	2.95234	4.3204	3.18273	3.03237	4.97287	2.35723
Potri.001G070900	163.063	brown	1097.4	turquoise	934.334	4.12e-06	1.29116	AT5G47910	respiratory burst oxidase homologue D	Q2HXL0	Respiratory burst oxidase homolog protein C OS=Solanum tuberosum GN=RBOHC PE=1 SV=2	1e-06	1.01154	1e-06	1e-06	2.3027	1e-06
Potri.001G071500	1.09569	grey	1.64262	grey	0.546928	0.026778	0.906941	AT5G47900	Protein of unknown function (DUF1624)			2.17117	2.14636	2.62864	2.00965	3.0533	3.21074
Potri.001G071700	170.472	yellow	13.1624	magenta	-157.31	0.0208746	0.493644	AT2G19640	ASH1-related protein 2	Q9ZUM9	Histone-lysine N-methyltransferase ASHR2 OS=Arabidopsis thaliana GN=ASHR2 PE=2 SV=3	3.05829	2.27922	3.22805	3.06233	2.77286	3.37619
Potri.001G072600	651.47	brown	1027.05	pink	375.578	3.34e-07	0.3626	AT5G11680				5.13436	5.8121	5.01819	4.96678	6.1747	4.71058
Potri.001G072800	228.465	yellow	38.3098	magenta	-190.155	0.0214843	0.530423	AT3G46740	translocon at the outer envelope membrane of chloroplasts 75-III	Q9STE8	Protein TOC75-3, chloroplastic OS=Arabidopsis thaliana GN=TOC75-3 PE=1 SV=1	3.15467	2.60972	3.31539	3.36442	3.14014	3.63172
Potri.001G073100	384.859	orange	954.786	pink	569.927	2.73e-08	0.942956	AT1G30820	CTP synthase family protein	Q54V77	CTP synthase OS=Dictyostelium discoideum GN=ctps PE=3 SV=1	2.8127	6.5205	3.62191	3.63808	7.46346	2.51561
Potri.001G073600	331.638	red	419.131	yellow	87.4922	1.47e-05	-0.334532	AT4G20270	Leucine-rich receptor-like protein kinase family protein	O65440	Leucine-rich repeat receptor-like serine/threonine-protein kinase BAM3 OS=Arabidopsis thaliana GN=BAM3 PE=2 SV=3	3.89822	2.51022	3.67506	4.05763	2.17569	4.52163
Potri.001G073900	16.1792	lightcyan	39.6087	salmon	23.4294	0.0225914	-1.09017	AT4G20260	plasma-membrane associated cation-binding protein 1	Q0JPA6	Salt stress root protein RS1 OS=Oryza sativa subsp. japonica GN=Os01g0233000 PE=2 SV=1	8.77309	8.96986	8.30412	8.1076	7.87969	7.10277
Potri.001G074000	201.096	greenyellow	329.258	purple	128.161	0.0103618	-0.516736	AT5G44635	minichromosome maintenance (MCM2/3/5) family protein	Q7Q0Q1	DNA replication licensing factor Mcm6 OS=Anopheles gambiae GN=Mcm6 PE=3 SV=3	1.04608	0.516737	1.50102	1.15603	1e-06	2.12745
Potri.001G074100	79.9404	blue	125.174	magenta	45.234	0.00392223	0	AT1G30840	purine permease 4	Q9SY29	Probable purine permease 4 OS=Arabidopsis thaliana GN=PUP4 PE=2 SV=1	1.34764	1e-06	1.38694	2.11329	1e-06	2.76493
Potri.001G075000	10.2382	purple	70.6072	tan	60.369	0.0129756	-1.13876	AT4G20140	Leucine-rich repeat transmembrane protein kinase	C0LGQ5	LRR receptor-like serine/threonine-protein kinase GSO1 OS=Arabidopsis thaliana GN=GSO1 PE=2 SV=1	1.41238	1.74291	1.63544	1.51159	0.60415	0.948599
Potri.001G075600	197.785	blue	205.82	red	8.03443	0.00114932	-0.477058	AT1G30900	VACUOLAR SORTING RECEPTOR 6	Q9FYH7	Vacuolar-sorting receptor 6 OS=Arabidopsis thaliana GN=VSR6 PE=2 SV=3	6.1544	5.1022	5.84161	5.94939	4.62514	5.32799
Potri.001G076200	335.699	blue	126.18	magenta	-209.519	9.73e-05	0.767048	AT3G47630		Q32L81	Mitochondrial translocator assembly and maintenance protein 41 homolog OS=Bos taurus GN=TAMM41 PE=2 SV=1	1.15177	0.166733	1.40661	1.40222	0.933781	1.70757
Potri.001G076400	198.826	red	189.87	turquoise	-8.95647	1.01e-05	1.02212					5.19678	4.62565	5.2457	4.95213	5.64777	5.31019
Potri.001G076500	76.6187	turquoise	14.5445	salmon	-62.0742	0.0007341	-1.60076					3.13833	3.63975	1.82743	2.18638	2.03899	1.15803
Potri.001G076800	404.529	turquoise	243.57	blue	-160.96	0.00118491	0.412405					2.81297	4.31259	2.50107	3.21505	4.725	3.05243
Potri.001G077100	160.946	turquoise	268.431	turquoise	107.485	0.000220687	-0.113708					4.44774	4.68966	4.0414	4.07698	4.57595	3.45347
Potri.001G077200	4.76761	grey	402.379	green	397.612	0.000117813	2.54258					1.24018	1.55434	0.804175	1.55723	4.09692	1.5089
Potri.001G077300	145.006	turquoise	414.394	turquoise	269.388	0.000101179	-0.700176					4.74897	5.37807	3.98585	4.1409	4.67789	3.34458
Potri.001G077400	0	grey	0.199657	grey	0.199657	0.0102107	1.62792					1.20464	0.829065	0.912732	2.54136	2.45698	2.10748
Potri.001G078400	166.824	pink	308.653	magenta	141.829	0.00398164	-0.414181					1.6003	0.464723	1.87945	1.83371	0.0505424	1.94662
Potri.001G078900	24.4044	purple	190.578	magenta	166.174	0.00796115	-1.14405	AT5G49720	glycosyl hydrolase 9A1	Q38890	Endoglucanase 25 OS=Arabidopsis thaliana GN=KOR PE=1 SV=1	4.35765	4.54592	4.53954	4.43079	3.40187	4.18931
Potri.001G079800	135.023	green	362.015	turquoise	226.992	0.00330581	1.17091	AT5G51190	Integrase-type DNA-binding superfamily protein	Q8VY90	Ethylene-responsive transcription factor ERF105 OS=Arabidopsis thaliana GN=ERF105 PE=2 SV=1	1.85077	3.062	1.33127	2.14197	4.23291	2.50119
Potri.001G079900	113.428	turquoise	818.697	pink	705.269	0.000331735	1.50023	AT4G17500	ethylene responsive element binding factor 1	Q40479	Ethylene-responsive transcription factor 2 OS=Nicotiana tabacum GN=ERF2 PE=2 SV=1	2.26502	2.84707	2.06487	2.1699	4.34729	1.76862
Potri.001G080700	436.273	brown	262.462	turquoise	-173.811	0.000104447	-1.28294	AT5G07475	Cupredoxin superfamily protein	Q41001	Blue copper protein OS=Pisum sativum PE=2 SV=1	2.00688	4.70119	1.73384	1.81663	3.41826	1.60385
Potri.001G081100	279.54	pink	397.526	magenta	117.986	0.000210932	-0.749074		galacturonosyltransferase-like 4			2.91184	2.40109	3.14618	2.80792	1.65202	2.71446
Potri.001G081300	29.1432	magenta	182.898	green	153.755	0.00134519	0.904016	AT1G80245	Spc97 / Spc98 family of spindle pole body (SBP) component			1.71016	1.94882	1.74242	1.7446	2.85284	2.0707
Potri.001G082500	176.226	yellow	1.33616	grey	-174.89	0.0078399	-0.45837	AT4G24110				1.28039	0.458371	1.79864	0.952509	1e-06	0.345841
Potri.001G082600	20.7023	purple	258.251	magenta	237.549	0.0010596	-1.87841	AT1G64690	branchless trichome			1.99607	1.96208	2.31869	2.20674	0.0836707	1.63892
Potri.001G082800	13.8191	purple	138.721	green	124.902	0.0130312	0.984121	AT4G19550	zinc ion binding;transcription regulators			1.46173	1.55396	1.45419	0.996062	2.53808	1.64314
Potri.001G082900	233.468	blue	85.9274	red	-147.54	0.000924078	1.39639	AT1G56140	Leucine-rich repeat transmembrane protein kinase	C0LGH3	Probable LRR receptor-like serine/threonine-protein kinase At1g56140 OS=Arabidopsis thaliana GN=At1g56140 PE=1 SV=2	3.09264	0.92059	3.63894	3.88226	2.31698	2.7841
Potri.001G083700	615.376	tan	819.154	turquoise	203.778	9.48e-07	-0.746567	AT2G46680	homeobox 7	P46897	Homeobox-leucine zipper protein ATHB-7 OS=Arabidopsis thaliana GN=ATHB-7 PE=2 SV=2	1.73275	4.79882	1.57458	1.83251	4.05225	1.72714
Potri.001G084000	532.957	brown	611.842	turquoise	78.8853	3.95e-05	-0.152229	AT1G64660	methionine gamma-lyase	P13254	Methionine gamma-lyase OS=Pseudomonas putida GN=mdeA PE=1 SV=2	5.77881	7.91616	5.47699	5.75491	7.76393	5.4678
Potri.001G084200	379.483	brown	930.534	pink	551.051	7.31e-06	-1.04188	AT4G24130	Protein of unknown function, DUF538			3.286	5.16464	2.97746	3.04359	4.12276	2.61637
Potri.001G084400	1.83714	grey	609.85	turquoise	608.013	9.34e-05	3.42938	AT4G24120	YELLOW STRIPE like 1	Q6R3L0	Metal-nicotianamine transporter YSL1 OS=Arabidopsis thaliana GN=YSL1 PE=2 SV=2	1.71543	1.71255	2.18235	2.30627	5.14193	2.92243
Potri.001G085500	418.796	brown	1150.96	turquoise	732.162	1.7e-06	0.573541	AT5G41990	with no lysine (K) kinase 8	Q944Q0	Serine/threonine-protein kinase WNK8 OS=Arabidopsis thaliana GN=WNK8 PE=1 SV=1	3.49877	3.962	3.31332	3.51383	4.53554	3.31218
Potri.001G086000	492.339	turquoise	13.6598	red	-478.679	0.000663929	-1.33092	AT2G27230	Serine/threonine-protein kinase WNK (With No Lysine)-related	Q9XIN0	Transcription factor LHW OS=Arabidopsis thaliana GN=LHW PE=1 SV=1	1.5247	2.51265	1.3038	1.54457	1.18173	1.48137
Potri.001G086800	432.284	yellow	199.5	magenta	-232.784	0.000799733	0.203998	AT1G64600	methyltransferases;copper ion binding	Q2TBP8	Methyltransferase-like protein 17, mitochondrial OS=Bos taurus GN=METTL17 PE=2 SV=1	1.72168	1.00651	2.15647	1.76477	1.21051	2.38044
Potri.001G087200	320.794	tan	1160.28	pink	839.485	1.89e-06	0.938884					2.93553	3.41018	2.94772	2.96487	4.34907	2.71583
Potri.001G087700	8.30981	grey	36.4358	green	28.126	0.00140657	2.4967					1.84249	0.944584	1.45803	1.6396	3.44129	2.69762
Potri.001G087800	29.4451	purple	408.691	magenta	379.246	0.000450775	-1.07748	AT4G10840	Tetratricopeptide repeat (TPR)-like superfamily protein	P0CI65	Nephrocystin-3 OS=Danio rerio GN=nphp3 PE=3 SV=1	5.91089	6.08554	5.96216	5.9141	5.00806	5.77475
Potri.001G087900	168.287	blue	274.415	red	106.128	0.000490113	-0.452546	AT4G24020	NIN like protein 7	Q84TH9	Protein NLP7 OS=Arabidopsis thaliana GN=NLP7 PE=1 SV=2	4.55964	3.25867	4.28026	4.53874	2.80612	3.9783
Potri.001G088800	92.504	green	1211.69	turquoise	1119.18	5.42e-06	1.94022	AT5G42050	DCD (Development and Cell Death) domain protein	P37707	B2 protein OS=Daucus carota PE=2 SV=1	6.61399	7.23097	6.6108	6.6963	9.17119	6.51772
Potri.001G088900	0	no	1068.57	turquoise	1068.57	3.12e-07	2.88037	AT1G64500	Glutaredoxin family protein	Q9FLE8	Uncharacterized protein At5g39865 OS=Arabidopsis thaliana GN=At5g39865 PE=1 SV=1	1e-06	0.322393	1e-06	1e-06	3.20276	1e-06
Potri.001G089000	219.095	pink	43.2126	grey	-175.883	0.0170904	-0.0254281					1.04303	0.0254291	1.92072	0.982446	1e-06	0.531188
Potri.001G089100	93.7666	magenta	54.9456	magenta	-38.821	0.0128062	-1.33939	AT5G10560	Glycosyl hydrolase family protein	Q9LXA8	Probable beta-D-xylosidase 6 OS=Arabidopsis thaliana GN=BXL6 PE=2 SV=1	3.71189	4.47042	3.86672	3.69416	3.13103	3.61202
Potri.001G089700	526.477	brown	478.205	turquoise	-48.2713	4.8e-05	0.924859	AT4G23950	Galactose-binding protein	O59729	Uncharacterized protein slp1 OS=Schizosaccharomyces pombe (strain 972 / ATCC 24843) GN=slp1 PE=2 SV=1	0.165894	1.92594	0.104981	0.141497	2.8508	0.7948
Potri.001G090200	154.572	yellow	257.935	magenta	103.363	0.000136014	-0.593431	AT1G64480	calcineurin B-like protein 8	Q3HRP0	Calcineurin B-like protein 7 OS=Oryza sativa subsp. japonica GN=CBL7 PE=2 SV=1	2.71187	1.895	2.77414	2.26175	1.30157	2.43513
Potri.001G090300	51.8709	magenta	8.77029	grey	-43.1007	0.0220176	-0.642593	AT2G46500	phosphoinositide 4-kinase gamma 4	Q9C671	Probable phosphatidylinositol 4-kinase type 2-beta At1g26270 OS=Arabidopsis thaliana GN=At1g26270 PE=1 SV=1	2.72672	3.59566	3.02962	2.77679	2.95306	2.33237
Potri.001G090400	16.0495	grey	125.525	magenta	109.476	0.00180107	0.646448	AT4G23930	Glycine-rich protein family			1.42399	0.572449	1.23785	1.80689	1.2189	3.01229
Potri.001G090500	68.3767	green	116.986	brown	48.6093	0.0110722	-0.455899	AT4G10955	alpha/beta-Hydrolases superfamily protein	Q680C0	GDSL esterase/lipase At4g10955 OS=Arabidopsis thaliana GN=At4g10955 PE=2 SV=1	2.24247	2.68374	2.19543	2.02125	2.22784	1.38175
Potri.001G090700	767.221	tan	1232.9	turquoise	465.682	6.94e-09	-0.126203	AT4G10960	UDP-D-glucose/UDP-D-galactose 4-epimerase 5	O65781	UDP-glucose 4-epimerase GEPI48 OS=Cyamopsis tetragonoloba PE=2 SV=1	4.90984	7.04382	4.81777	4.68705	6.91762	4.39409
Potri.001G090900	429.355	turquoise	891.093	turquoise	461.738	7.78e-08	0.863015	AT4G10970				4.3712	4.76044	4.25375	4.18766	5.62346	4.42341
Potri.001G091100	415.495	turquoise	865.795	pink	450.3	8.37e-05	0.371143	AT4G23895	Pleckstrin homology (PH) domain-containing protein			3.00314	3.72	2.63578	2.99352	4.09114	2.60342
Potri.001G091700	39.8641	purple	180.879	orange	141.015	0.0181899	-1.31897	AT5G53110	RING/U-box superfamily protein	P0CH01	Putative RING-H2 finger protein ATL21A OS=Arabidopsis thaliana GN=ATL21A PE=3 SV=1	3.03027	2.81333	3.14788	2.66223	1.49437	2.42626
Potri.001G092000	449.634	brown	350.811	turquoise	-98.8236	0.00183448	-0.364847	AT4G23840	Leucine-rich repeat (LRR) family protein			3.43509	4.4779	3.2078	3.67917	4.11305	3.19346
Potri.001G092100	730.245	brown	1146.35	turquoise	416.103	4.65e-10	-0.0348951	AT1G07430	highly ABA-induced PP2C gene 3	Q5SN75	Probable protein phosphatase 2C 8 OS=Oryza sativa subsp. japonica GN=Os01g0656200 PE=2 SV=1	1e-06	4.19448	1e-06	1e-06	4.15958	0.122517
Potri.001G092600	14.5952	salmon	264.488	turquoise	249.892	0.00452934	0.919909					4.37827	4.70362	4.43947	4.41134	5.62353	4.84649
Potri.001G092800	1.50507	grey	194.256	yellow	192.751	0.00270872	-0.486596	AT5G41850	alpha/beta-Hydrolases superfamily protein			1.26921	1.1018	1.44463	1.1069	0.615205	1.88198
Potri.001G092900	42.9006	green	472.021	turquoise	429.12	0.00151337	2.63494	AT4G11070	WRKY family transcription factor	Q8H0Y8	Probable WRKY transcription factor 41 OS=Arabidopsis thaliana GN=WRKY41 PE=2 SV=2	0.867625	1.97544	0.749366	1.12414	4.61038	1.09851
Potri.001G093300	158.262	blue	26.9842	greenyellow	-131.278	0.00639041	1.03347	AT4G27250	NAD(P)-binding Rossmann-fold superfamily protein	P51107	Dihydroflavonol-4-reductase OS=Solanum lycopersicum PE=2 SV=1	4.09045	1.88812	3.50013	3.8089	2.92159	2.79042
Potri.001G093500	87.4161	turquoise	953.32	turquoise	865.904	7.66e-06	0.564036	AT5G41810				2.2956	3.05808	1.79684	1.77031	3.62212	0.987209
Potri.001G093800	388.464	pink	238.624	purple	-149.84	0.00953857	0.0531999	AT4G11090	TRICHOME BIREFRINGENCE-LIKE 23			1.59118	1.06047	1.96989	1.76059	1.11367	2.21113
Potri.001G094600	23.6373	yellow	278.286	magenta	254.648	0.00641442	-0.521128	AT5G41760	Nucleotide-sugar transporter family protein	Q8LGE9	CMP-sialic acid transporter 1 OS=Arabidopsis thaliana GN=At5g41760 PE=2 SV=1	1.39822	0.977125	1.58534	1.48892	0.455998	1.62506
Potri.001G094700	87.0046	magenta	17.2566	salmon	-69.748	0.0128076	-1.36201		arabinogalactan protein 20			4.65361	5.76401	4.7149	4.54571	4.402	3.27887
Potri.001G095200	112.564	purple	259.579	cyan	147.015	0.0157647	-0.417877	AT4G23740	Leucine-rich repeat protein kinase family protein	Q9SUQ3	Probable inactive receptor kinase At4g23740 OS=Arabidopsis thaliana GN=At4g23740 PE=1 SV=1	0.950816	0.767923	1.49269	1.53067	0.350045	2.05913
Potri.001G095300	100.601	cyan	34.0462	tan	-66.5546	0.0109281	0.343312	AT3G61610	Galactose mutarotase-like superfamily protein	Q40784	Putative glucose-6-phosphate 1-epimerase OS=Cenchrus ciliaris PE=2 SV=1	3.31398	2.43365	3.4092	3.66254	2.77696	3.03122
Potri.001G095800	186.509	blue	194.573	cyan	8.06432	0.00188922	0.66677	AT5G41670	6-phosphogluconate dehydrogenase family protein	P21577	6-phosphogluconate dehydrogenase, decarboxylating OS=Synechococcus elongatus (strain PCC 7942) GN=gnd PE=1 SV=4	6.07794	4.9482	6.57576	6.40709	5.61497	6.74195
Potri.001G096200	336.586	red	127.44	grey	-209.146	0.000167267	0.270958	AT5G41620		Q66GQ2	Uncharacterized protein At5g41620 OS=Arabidopsis thaliana GN=At5g41620 PE=1 SV=2	0.968843	0.145892	0.936546	1.28207	0.41685	1.67242
Potri.001G096500	46.695	yellow	197.232	orange	150.537	0.00174403	-0.950907	AT1G64160	Disease resistance-responsive (dirigent-like protein) family protein	P13240	Disease resistance response protein 206 OS=Pisum sativum GN=PI206 PE=2 SV=2	3.64948	2.40628	3.49745	3.02187	1.45537	3.07901
Potri.001G096600	65.3677	purple	128.002	orange	62.6346	0.0139894	-2.31081	AT1G64160	Disease resistance-responsive (dirigent-like protein) family protein	P13240	Disease resistance response protein 206 OS=Pisum sativum GN=PI206 PE=2 SV=2	5.22925	5.08634	5.8665	5.6781	2.77553	3.42893
Potri.001G096800	56.6592	purple	147.97	orange	91.311	0.0127006	-2.55882	AT1G64160	Disease resistance-responsive (dirigent-like protein) family protein	P13240	Disease resistance response protein 206 OS=Pisum sativum GN=PI206 PE=2 SV=2	7.13233	7.03848	7.79704	7.52461	4.47966	5.45481
Potri.001G097200	21.4185	salmon	1181.24	turquoise	1159.82	3.38e-05	1.16965	AT1G64140		Q9SZ67	Probable WRKY transcription factor 19 OS=Arabidopsis thaliana GN=WRKY19 PE=2 SV=1	4.4428	4.60571	4.26536	4.56181	5.77536	4.32434
Potri.001G097700	440.436	turquoise	1215.13	turquoise	774.69	6.14e-07	0.509381	AT4G23630	Reticulan like protein B3	Q9SUR3	Reticulon-like protein B1 OS=Arabidopsis thaliana GN=RTNLB1 PE=1 SV=1	6.9577	7.72975	6.83977	6.96726	8.23913	6.76712
Potri.001G097800	350.891	yellow	76.0568	magenta	-274.834	0.0173219	0.0669724	AT4G23620	Ribosomal protein L25/Gln-tRNA synthetase, anti-codon-binding domain	Q2G6G9	50S ribosomal protein L25 OS=Novosphingobium aromaticivorans (strain DSM 12444) GN=rplY PE=3 SV=1	1.82944	1.18615	2.08483	1.77031	1.25313	2.22775
Potri.001G098300	14.8148	purple	134.724	magenta	119.909	0.0177983	-0.85916	AT1G64060	respiratory burst oxidase protein F	Q948U0	Respiratory burst oxidase homolog protein A OS=Solanum tuberosum GN=RBOHA PE=1 SV=1	2.75119	2.84425	3.20923	2.62117	1.98509	2.90256
Potri.001G098700	4.37192	grey	310.772	magenta	306.4	0.000228071	-1.05659	AT4G11270	Transducin/WD40 repeat-like superfamily protein			1.65295	1.71934	1.79764	1.66103	0.662755	1.67633
Potri.001G099600	17.016	grey	7.09148	magenta	-9.92455	0.0208513	1.0541	AT1G63940	monodehydroascorbate reductase 6	P92947	Monodehydroascorbate reductase, chloroplastic OS=Arabidopsis thaliana GN=At1g63940 PE=2 SV=3	4.73579	4.39326	5.808	5.41382	5.44736	5.89328
Potri.001G099700	5.20319	cyan	211.569	magenta	206.366	0.000243312	-0.976355	AT1G63930	from the Czech \'roh\' meaning \'corner\'			2.85605	2.48285	2.57832	2.51548	1.5065	2.2348
Potri.001G100000	44.6737	magenta	5.32631	grey	-39.3474	0.00799141	-0.477588	AT4G23500	Pectin lyase-like superfamily protein	A7PZL3	Probable polygalacturonase OS=Vitis vinifera GN=GSVIVT00026920001 PE=1 SV=1	4.63262	5.82742	5.18861	4.55503	5.34984	5.51819
Potri.001G100200	742.609	brown	708.563	pink	-34.0458	2.66e-06	-0.752085	AT4G25700	beta-hydroxylase 1	O49814	Beta-carotene hydroxylase 2, chloroplastic (Fragment) OS=Capsicum annuum GN=CA2 PE=2 SV=1	2.13937	5.02083	1.73242	1.64411	4.26875	1.30169
Potri.001G100800	4.05365	grey	83.1152	orange	79.0615	0.0174404	-0.900994	AT5G41410	POX (plant homeobox) family protein	Q38897	Homeobox protein BEL1 homolog OS=Arabidopsis thaliana GN=BEL1 PE=1 SV=2	5.04625	4.66419	4.57661	5.0471	3.76319	4.01359
Potri.001G100900	278.561	red	500.262	magenta	221.7	8.17e-05	-1.20444	AT1G63850	BTB/POZ domain-containing protein	Q9CAJ9	BTB/POZ domain-containing protein At1g63850 OS=Arabidopsis thaliana GN=At1g63850 PE=1 SV=1	2.95352	2.13432	3.06131	2.56717	0.929874	3.03955
Potri.001G101600	268.997	red	26.8825	grey	-242.115	0.00382407	0.539656	AT1G75060				3.47591	2.41925	3.38254	3.4107	2.95891	3.99992
Potri.001G101700	526.798	turquoise	1195.62	turquoise	668.817	5.91e-06	0.600556	AT5G41350	RING/U-box superfamily protein	Q8LE94	E3 ubiquitin-protein ligase At3g02290 OS=Arabidopsis thaliana GN=At3g02290 PE=2 SV=1	4.4809	5.13321	4.15867	4.3614	5.73377	4.19436
Potri.001G101900	42.0442	turquoise	276.414	turquoise	234.37	0.00890549	0.526674	AT5G41340	ubiquitin-conjugating enzyme 5	P42748	Ubiquitin-conjugating enzyme E2 4 OS=Arabidopsis thaliana GN=UBC4 PE=2 SV=2	4.28069	4.51568	4.22382	4.36547	5.04235	3.99026
Potri.001G102200	583.35	brown	1016.27	brown	432.917	8.31e-06	0.530075	AT5G52430	hydroxyproline-rich glycoprotein family protein	Q9SRE5	Uncharacterized protein At1g76660 OS=Arabidopsis thaliana GN=At1g76660 PE=1 SV=1	3.70535	4.91066	3.68045	3.77829	5.44074	3.03458
Potri.001G102300	87.6696	green	469.367	brown	381.697	0.00274096	0.897111	AT5G41330	BTB/POZ domain with WD40/YVTN repeat-like protein	Q9FN67	BTB/POZ domain-containing protein At5g41330 OS=Arabidopsis thaliana GN=At5g41330 PE=2 SV=1	3.37961	4.12373	3.07495	3.49469	5.02084	2.64846
Potri.001G103400	649.17	brown	723.435	turquoise	74.2644	7.15e-07	-0.735765	AT2G45900	Protein of unknown function (DUF3741)			2.70155	4.91936	2.35893	2.71994	4.18359	2.47479
Potri.001G103600	5.98738	midnightblue	412.655	magenta	406.668	0.000174227	-0.941488	AT5G41315	basic helix-loop-helix (bHLH) DNA-binding superfamily protein	Q9FN69	Transcription factor GLABRA 3 OS=Arabidopsis thaliana GN=GL3 PE=1 SV=1	5.23543	5.00977	5.17674	5.0444	4.06828	5.02393
Potri.001G103700	0.884566	grey	72.9818	magenta	72.0972	0.00931223	-1.14175					4.52246	4.27994	4.30593	4.47058	3.13819	4.01806
Potri.001G104200	5.05498	grey	477.514	yellow	472.459	0.00122051	-0.926002	AT4G11450	Protein of unknown function (DUF3527)			1.42129	1.09274	1.41775	1.44314	0.166734	1.53284
Potri.001G104400	578.412	brown	765.811	brown	187.399	7.56e-05	-0.304559	AT4G11570	Haloacid dehalogenase-like hydrolase (HAD) superfamily protein	Q9X0Y1	Phosphorylated carbohydrates phosphatase TM_1254 OS=Thermotoga maritima (strain ATCC 43589 / MSB8 / DSM 3109 / JCM 10099) GN=TM_1254 PE=1 SV=1	2.73248	3.84025	2.54487	2.65606	3.53569	2.1406
Potri.001G104500	28.0535	magenta	565.075	turquoise	537.021	0.00108414	0.524705	AT4G23100	glutamate-cysteine ligase	O22493	Glutamate--cysteine ligase, chloroplastic OS=Solanum lycopersicum GN=GSH1 PE=2 SV=1	3.17841	3.59798	3.12478	3.12298	4.12268	2.95079
Potri.001G104600	43.1811	purple	125.32	orange	82.1389	0.0245084	-2.71167	AT5G12250	beta-6 tubulin	Q9ZPN9	Tubulin beta-2 chain OS=Eleusine indica GN=TUBB2 PE=2 SV=1	5.2947	5.65057	6.2408	5.78186	2.9389	3.72564
Potri.001G105200	178.621	orange	377.367	brown	198.746	0.00115171	0.0979548	AT4G11600	glutathione peroxidase 6	O23814	Probable phospholipid hydroperoxide glutathione peroxidase OS=Spinacia oleracea PE=2 SV=1	6.18458	6.92708	6.33423	5.85848	7.02504	5.20947
Potri.001G105900	284.032	orange	747.432	turquoise	463.4	2.93e-05	-0.00195858	AT3G48990	AMP-dependent synthetase and ligase family protein	Q9SMT7	4-coumarate--CoA ligase-like 10 OS=Arabidopsis thaliana GN=4CLL10 PE=2 SV=1	4.80701	6.28269	4.02756	4.27093	6.28073	4.37886
Potri.001G106600	16.0864	cyan	302.388	yellow	286.302	0.002146	-0.450402	AT1G63430	Leucine-rich repeat protein kinase family protein	C0LGH8	Probable LRR receptor-like serine/threonine-protein kinase At1g63430 OS=Arabidopsis thaliana GN=At1g63430 PE=1 SV=1	2.49913	2.25865	2.49339	2.52208	1.80825	3.0571
Potri.001G106800	357.662	red	51.5163	tan	-306.146	0.00696975	0.86027	AT3G51970	acyl-CoA sterol acyl transferase 1	Q9SV07	Acyl-CoA--sterol O-acyltransferase 1 OS=Arabidopsis thaliana GN=ASAT1 PE=1 SV=1	2.44487	0.48973	3.06561	2.67581	1.35	2.19459
Potri.001G107000	1.51735	grey	60.505	green	58.9876	0.00349396	1.27796		Remorin family protein			1.24502	1.68574	1.61498	1.88231	2.9637	2.27448
Potri.001G107200	141.046	turquoise	696.376	turquoise	555.33	0.000179948	0.555975	AT1G63260	tetraspanin10			4.45646	5.08155	4.65154	4.80513	5.63753	4.83108
Potri.001G107300	238.531	yellow	349.718	purple	111.187	0.00266387	-0.235749	AT1G63250	DEA(D/H)-box RNA helicase family protein	Q9C8S9	Probable DEAD-box ATP-dependent RNA helicase 48 OS=Arabidopsis thaliana GN=RH48 PE=3 SV=1	1.28068	0.515548	1.52335	1.13553	0.279799	1.95728
Potri.001G108300	37.9723	grey	207.699	magenta	169.727	0.0103745	0.145188		BON association protein 2			4.15636	3.16051	4.06094	4.12448	3.3057	4.39861
Potri.001G108800	2.72996	grey	364.027	turquoise	361.297	0.000298099	0.816801	AT4G23060	IQ-domain 22			1.69581	2.27406	2.16567	1.87853	3.09086	2.07141
Potri.001G110700	39.4174	green	83.5924	green	44.175	0.0112461	2.30689	AT5G51990	C-repeat-binding factor 4	Q9FJ93	Dehydration-responsive element-binding protein 1D OS=Arabidopsis thaliana GN=DREB1D PE=2 SV=1	1e-06	0.603589	1e-06	1e-06	2.91048	1.08818
Potri.001G110800	50.4409	green	380.855	turquoise	330.414	0.000356544	3.72281	AT4G25470	C-repeat/DRE binding factor 2	Q9SYS6	Dehydration-responsive element-binding protein 1C OS=Arabidopsis thaliana GN=DREB1C PE=2 SV=2	0.259246	1.07047	1e-06	0.441288	4.79328	1.31789
Potri.001G111400	646.011	tan	453.969	turquoise	-192.043	3.99e-05	-0.488008	AT4G22990	Major Facilitator Superfamily with SPX (SYG1/Pho81/XPR1) domain-containing protein	Q93ZQ5	SPX domain-containing membrane protein At4g22990 OS=Arabidopsis thaliana GN=At4g22990 PE=2 SV=2	5.8587	6.75155	5.51691	5.59401	6.26354	4.93598
Potri.001G111800	146.797	turquoise	759.608	turquoise	612.812	9.97e-05	0.698524	AT2G45680	TCP family transcription factor	O64647	Transcription factor TCP9 OS=Arabidopsis thaliana GN=TCP9 PE=2 SV=1	1.57564	2.2771	1.26135	1.62994	2.97562	1.60535
Potri.001G112200	278.19	orange	628.496	brown	350.306	5.51e-06	-0.545454	AT1G62990	KNOTTED-like homeobox of Arabidopsis thaliana 7	P46606	Homeobox protein HD1 OS=Brassica napus GN=HD1 PE=2 SV=1	5.35649	6.09518	5.44109	5.16998	5.54973	4.80138
Potri.001G112600	440.904	turquoise	526.205	brown	85.3015	2.07e-05	-0.390984	AT4G22920	non-yellowing 1			4.93682	6.17055	4.08527	4.70107	5.77956	3.47456
Potri.001G112900	73.7735	magenta	45.8696	red	-27.9039	0.00549677	-3.89999	AT1G12560	expansin A7	Q9LN94	Expansin-A7 OS=Arabidopsis thaliana GN=EXPA7 PE=2 SV=1	3.38481	4.83277	3.54683	2.71817	0.932779	0.642758
Potri.001G113100	97.8861	purple	254.617	magenta	156.731	0.0239969	-2.18618	AT4G22880	leucoanthocyanidin dioxygenase	P51091	Leucoanthocyanidin dioxygenase OS=Malus domestica GN=ANS PE=2 SV=1	6.67728	6.20011	7.05535	6.59654	4.01392	6.1543
Potri.001G113200	367.289	brown	674.795	pink	307.506	3.1e-05	-0.0492632	AT1G12550	D-isomer specific 2-hydroxyacid dehydrogenase family protein	B6YWH0	Glyoxylate reductase OS=Thermococcus onnurineus (strain NA1) GN=gyaR PE=3 SV=1	5.15811	6.00113	5.05896	4.98245	5.95186	4.61936
Potri.001G113300	258.469	turquoise	458.495	blue	200.026	3.71e-05	0.0331697	AT2G45630	D-isomer specific 2-hydroxyacid dehydrogenase family protein			4.20845	4.72947	3.79146	3.98885	4.76264	3.46861
Potri.001G113600	84.5039	lightcyan	738.476	brown	653.972	0.000373215	0.681436	AT3G58630	sequence-specific DNA binding transcription factors			2.72501	2.91251	2.50293	2.64666	3.59395	2.3752
Potri.001G113800	4.84037	magenta	326.583	turquoise	321.742	0.00798713	0.0155055	AT1G12520	copper chaperone for SOD1	Q9JK72	Copper chaperone for superoxide dismutase OS=Rattus norvegicus GN=Ccs PE=1 SV=1	2.03054	2.57918	1.90107	1.41897	2.59469	1.72729
Potri.001G114100	369.947	greenyellow	362.563	magenta	-7.38391	0.000474729	-0.297893	AT1G12500	Nucleotide-sugar transporter family protein	Q9LDH3	Probable sugar phosphate/phosphate translocator At1g12500 OS=Arabidopsis thaliana GN=At1g12500 PE=2 SV=1	2.93271	1.90329	3.15349	2.84973	1.60539	2.92425
Potri.001G114600	117.017	orange	894.675	pink	777.658	1.39e-05	0.776055	AT4G22850	SNARE associated Golgi protein family	Q55909	TVP38/TMEM64 family membrane protein slr0305 OS=Synechocystis sp. (strain PCC 6803 / Kazusa) GN=slr0305 PE=3 SV=1	4.79519	5.38788	4.73844	4.57556	6.16394	4.26853
Potri.001G115000	3.00619	grey	481.626	turquoise	478.62	0.00201932	1.47373	AT4G12040	A20/AN1-like zinc finger family protein	Q9SZ69	Zinc finger A20 and AN1 domain-containing stress-associated protein 7 OS=Arabidopsis thaliana GN=SAP7 PE=1 SV=1	4.75953	4.50269	4.24679	4.6347	5.97642	4.63739
Potri.001G115200	0.438114	grey	100.41	brown	99.9722	0.0207867	0.0564409	AT4G22810	Predicted AT-hook DNA-binding family protein	Q9S7C9	Putative DNA-binding protein ESCAROLA OS=Arabidopsis thaliana GN=ESC PE=2 SV=1	4.54855	4.35806	4.48538	4.16953	4.4145	3.35534
Potri.001G115400	189.007	blue	47.5416	purple	-141.465	0.00112313	-0.0820927	AT4G22790	MATE efflux family protein	Q8RWF5	MATE efflux family protein 9 OS=Arabidopsis thaliana GN=DTXL5 PE=2 SV=1	2.06064	0.120025	1.5571	1.78085	0.0379319	1.75645
Potri.001G116600	212.562	blue	285.894	cyan	73.332	0.00122266	0.223376	AT1G62870				2.04013	1.06654	2.09792	2.24562	1.28992	3.0332
Potri.001G117600	75.7604	grey	142.347	orange	66.5867	0.00481266	0.364528	AT2G45360	Protein of unknown function (DUF1442)			1.62835	0.0176914	2.56108	2.58737	0.382219	1.22286
Potri.001G118300	7.8046	lightcyan	196.898	orange	189.094	0.00799832	-2.18016	AT4G12290	Copper amine oxidase family protein	Q8H1H9	Primary amine oxidase OS=Arabidopsis thaliana GN=At1g62810 PE=2 SV=1	5.54529	5.23933	4.64743	4.55447	3.05917	4.06212
Potri.001G118800	775.255	brown	840.299	turquoise	65.0441	4.04e-07	-1.61513	AT4G12350	myb domain protein 42	Q50EX6	Protein ODORANT1 OS=Petunia hybrida GN=ODO1 PE=2 SV=1	1.96837	6.63076	1.29237	1.32991	5.01563	1.71472
Potri.001G119000	484.916	orange	558.586	pink	73.6697	4.44e-05	-0.521133	AT1G62790	Bifunctional inhibitor/lipid-transfer protein/seed storage 2S albumin superfamily protein	Q9FFY3	Lipid transfer-like protein VAS OS=Arabidopsis thaliana GN=VAS PE=2 SV=1	6.87574	8.4348	6.90338	6.48955	7.91366	6.26788
Potri.001G121700	39.8944	purple	53.113	greenyellow	13.2185	0.0179496	-1.65291	AT4G22540	OSBP(oxysterol binding protein)-related protein 2A	Q940Y1	Oxysterol-binding protein-related protein 2A OS=Arabidopsis thaliana GN=ORP2A PE=2 SV=1	3.3468	3.77218	3.41965	2.99019	2.11926	2.64729
Potri.001G121900	285.185	red	264.566	orange	-20.6195	0.00289309	-3.03774	AT1G62510	Bifunctional inhibitor/lipid-transfer protein/seed storage 2S albumin superfamily protein	P14009	14 kDa proline-rich protein DC2.15 OS=Daucus carota PE=2 SV=1	10.2594	8.76117	10.6175	9.62217	5.72343	8.75573
Potri.001G122700	11.9975	grey	291.974	brown	279.976	0.00986827	0.751636	AT4G16520	Ubiquitin-like superfamily protein	Q8VYK7	Autophagy-related protein 8f OS=Arabidopsis thaliana GN=ATG8F PE=2 SV=1	3.50932	3.46648	3.24982	3.52263	4.21812	3.06099
Potri.001G122800	20.3252	purple	210.682	magenta	190.356	0.00838954	-1.7721	AT4G00150	GRAS family transcription factor	O81316	Scarecrow-like protein 6 OS=Arabidopsis thaliana GN=SCL6 PE=1 SV=1	3.36347	3.72941	3.70324	3.26617	1.95732	3.2273
Potri.001G123600	412.689	yellow	411.523	yellow	-1.16643	0.00101817	-0.011857	AT1G45332	Translation elongation factor EFG/EF2 protein	Q9C641	Elongation factor G, mitochondrial OS=Arabidopsis thaliana GN=At1g45332 PE=1 SV=1	3.4603	2.61952	3.67233	3.49359	2.60767	3.78807
Potri.001G123700	33.6184	greenyellow	197.151	tan	163.532	0.000112394	-0.941347	AT2G35060	K+ uptake permease 11	O64769	Potassium transporter 11 OS=Arabidopsis thaliana GN=POT11 PE=1 SV=1	2.94704	2.57958	2.99784	2.79059	1.63823	2.42928
Potri.001G123800	20.6814	lightcyan	29.7141	salmon	9.03273	0.00210842	-0.733452	AT2G35060	K+ uptake permease 11	O64769	Potassium transporter 11 OS=Arabidopsis thaliana GN=POT11 PE=1 SV=1	4.60223	4.78217	4.18351	4.11912	4.04872	3.64267
Potri.001G124100	1.91624	grey	846.831	pink	844.915	0.00661017	0.814749	AT4G25225				2.6158	2.88161	2.75008	2.62429	3.69636	2.44982
Potri.001G124200	441.666	tan	5.72243	grey	-435.944	0.00612321	-1.50467	AT3G47420	phosphate starvation-induced gene 3	Q9C5L3	Putative glycerol-3-phosphate transporter 1 OS=Arabidopsis thaliana GN=At3g47420 PE=2 SV=1	2.78518	3.75095	2.79568	2.99928	2.24628	2.75241
Potri.001G127600	509.174	tan	1053.79	pink	544.618	1.66e-07	0.163936	AT5G17540	HXXXD-type acyl-transferase family protein	Q8GT20	Benzyl alcohol O-benzoyltransferase OS=Nicotiana tabacum GN=HSR201 PE=1 SV=1	0.930075	5.12581	1.67654	1.20555	5.28975	0.759728
Potri.001G127800	50.7864	magenta	36.1706	greenyellow	-14.6159	0.00619077	-2.78008					1.84225	3.03612	1.75142	1.36857	0.256044	1e-06
Potri.001G127900	73.2038	magenta	30.5081	greenyellow	-42.6956	0.0105799	-2.63019	AT4G27870	Vacuolar iron transporter (VIT) family protein			2.15946	3.41429	2.28736	2.06661	0.784102	0.199672
Potri.001G128200	72.8264	magenta	7.13054	grey	-65.6958	0.0133697	-0.821233	AT4G19450	Major facilitator superfamily protein			3.68107	4.73522	3.52774	3.58674	3.91398	2.37559
Potri.001G129000	420.064	greenyellow	572.05	magenta	151.986	3.15e-05	-1.09623	AT1G31420	Leucine-rich repeat protein kinase family protein	C0LGF4	LRR receptor-like serine/threonine-protein kinase FEI 1 OS=Arabidopsis thaliana GN=FEI1 PE=1 SV=1	4.33537	3.7038	4.56215	4.36845	2.60757	4.79479
Potri.001G129900	407.768	tan	856.666	pink	448.897	5.76e-05	0.414045	AT2G38250	Homeodomain-like superfamily protein	O80450	Trihelix transcription factor GT-3b OS=Arabidopsis thaliana GN=GT-3B PE=1 SV=1	2.66986	3.38168	2.42739	2.34859	3.79572	2.03471
Potri.001G130800	346.726	red	222.799	red	-123.927	6.66e-05	-0.542277					4.46062	2.75896	4.18397	4.02825	2.21668	3.54033
Potri.001G132800	6.51235	grey	526.474	turquoise	519.961	8.23e-05	0.902254	AT1G32120				4.18379	4.40748	4.25439	4.14733	5.30973	4.03577
Potri.001G133000	566.023	brown	1287.37	turquoise	721.346	2.31e-08	1.71298	AT2G15490	UDP-glucosyltransferase 73B2	Q7Y232	UDP-glycosyltransferase 73B4 OS=Arabidopsis thaliana GN=UGT73B4 PE=2 SV=1	2.66667	4.37349	2.38808	2.44432	6.08648	1.96789
Potri.001G133200	447.128	tan	153.379	green	-293.749	0.000111349	-0.786066	AT1G32100	pinoresinol reductase 1	P52581	Isoflavone reductase homolog OS=Lupinus albus PE=2 SV=1	0.841352	2.90957	0.920878	0.473208	2.12351	1.23001
Potri.001G133500	294.675	blue	79.3136	magenta	-215.361	0.000144867	1.07845	AT1G80480	plastid transcriptionally active 17	Q8IUF1	COBW domain-containing protein 2 OS=Homo sapiens GN=CBWD2 PE=1 SV=1	2.09098	0.525913	1.93674	1.89429	1.60436	2.4927
Potri.001G133800	30.6966	grey	528.903	yellow	498.206	0.000171455	-1.56349	AT1G32090	early-responsive to dehydration stress protein (ERD4)	Q03516	Uncharacterized protein RSN1 OS=Saccharomyces cerevisiae (strain ATCC 204508 / S288c) GN=RSN1 PE=1 SV=1	4.69021	4.54908	4.8314	4.9177	2.98559	5.21136
Potri.001G134100	0.637973	grey	386.116	turquoise	385.478	0.000382956	1.06865	AT1G32050	SCAMP family protein	Q9C6X2	Secretory carrier-associated membrane protein 4 OS=Arabidopsis thaliana GN=SCAMP4 PE=2 SV=1	3.87348	3.95546	4.12925	3.86717	5.02411	4.16298
Potri.001G134300	61.8438	blue	128.995	red	67.1516	0.000648706	0	AT3G07040	NB-ARC domain-containing disease resistance protein	Q39214	Disease resistance protein RPM1 OS=Arabidopsis thaliana GN=RPM1 PE=1 SV=1	2.15048	1e-06	0.983555	1.89869	1e-06	0.992947
Potri.001G134500	15.7222	midnightblue	141.55	orange	125.827	0.0205176	-0.724948	AT3G07040	Disease resistance protein (CC-NBS-LRR class) family	Q39214	Disease resistance protein RPM1 OS=Arabidopsis thaliana GN=RPM1 PE=1 SV=1	3.6254	2.22657	3.01116	3.66188	1.50162	2.41942
Potri.001G134700	138.416	blue	145.811	red	7.39561	0.000344959	0	AT3G07040	NB-ARC domain-containing disease resistance protein	Q39214	Disease resistance protein RPM1 OS=Arabidopsis thaliana GN=RPM1 PE=1 SV=1	2.14489	1e-06	1.33305	1.83351	1e-06	0.929123
Potri.001G135000	521.011	tan	434.917	turquoise	-86.094	0.000354788	-0.29592	AT1G31940				4.4996	5.13795	4.52448	4.35895	4.84203	4.12108
Potri.001G135100	4.83671	grey	2.47133	grey	-2.36539	0.015464	1.2565					0.804172	0.59063	1.40107	1.50869	1.84713	2.28649
Potri.001G136100	477.994	brown	275.979	brown	-202.015	0.000999316	-0.529853	AT1G32170	xyloglucan endotransglucosylase/hydrolase 30	Q38908	Probable xyloglucan endotransglucosylase/hydrolase protein 30 OS=Arabidopsis thaliana GN=XTH30 PE=2 SV=2	5.18339	6.63693	5.18625	5.04235	6.10708	4.17875
Potri.001G136200	25.2143	grey	329.424	brown	304.209	0.000385801	1.97763	AT3G03050	cellulose synthase-like D3	Q9M9M4	Cellulose synthase-like protein D3 OS=Arabidopsis thaliana GN=CSLD3 PE=1 SV=1	2.5822	2.12986	2.60372	2.69943	4.10749	2.41773
Potri.001G137200	144.552	salmon	819.982	brown	675.429	0.00103856	0.638343	AT1G32230	WWE protein-protein interaction domain protein family	Q8RY59	Inactive poly [ADP-ribose] polymerase RCD1 OS=Arabidopsis thaliana GN=RCD1 PE=1 SV=1	6.2223	6.61504	5.87562	6.25848	7.25338	5.81215
Potri.001G138400	29.6306	lightcyan	563.804	brown	534.173	0.0026162	0.275717	AT4G17720	RNA-binding (RRM/RBD/RNP motifs) family protein			5.97632	6.14988	5.60476	5.71724	6.4256	5.42325
Potri.001G139500	120.152	yellow	510.069	magenta	389.918	0.000275488	-0.962265	AT4G17770	trehalose phosphatase/synthase 5	O23617	Alpha,alpha-trehalose-phosphate synthase [UDP-forming] 5 OS=Arabidopsis thaliana GN=TPS5 PE=1 SV=2	3.35571	2.68	3.20107	3.09003	1.71774	3.5761
Potri.001G140200	630.873	brown	976.347	pink	345.474	3.52e-07	0.923426	AT4G17790	SNARE associated Golgi protein family	Q8L586	Uncharacterized membrane protein At4g09580 OS=Arabidopsis thaliana GN=At4g09580 PE=1 SV=1	5.53604	7.06452	5.52874	5.45475	7.98795	5.0395
Potri.001G140500	59.9581	blue	421.831	magenta	361.873	0.000891182	-0.31583	AT4G17940	Tetratricopeptide repeat (TPR)-like superfamily protein			4.92852	3.83237	4.8529	4.64659	3.51654	4.9324
Potri.001G141200	26.9801	grey	354.689	magenta	327.708	0.000437395	-0.871256	AT5G17600	RING/U-box superfamily protein	Q7XLY8	E3 ubiquitin-protein ligase Os04g0590900 OS=Oryza sativa subsp. japonica GN=Os04g0590900 PE=2 SV=2	1.6453	0.871257	1.75755	1.41798	1e-06	1.85656
Potri.001G141400	216.35	blue	287.169	cyan	70.8187	0.000447243	0.371304	AT5G46700	Tetraspanin family protein			2.44307	1.67037	2.77346	3.06622	2.04167	4.04749
Potri.001G141700	220.326	blue	140.246	magenta	-80.0802	0.000299576	1.54769		Glycine-rich protein family			6.1521	2.85535	7.11038	6.49017	4.40304	6.50846
Potri.001G142200	20.6612	midnightblue	4.72469	magenta	-15.9365	0.027477	1.14505	AT1G32640	Basic helix-loop-helix (bHLH) DNA-binding family protein	Q39204	Transcription factor MYC2 OS=Arabidopsis thaliana GN=RAP1 PE=1 SV=2	4.34238	3.09493	3.91295	4.08145	4.23999	4.53483
Potri.001G142400	32.4109	green	412.824	brown	380.413	0.00836224	0.445181	AT2G35230	VQ motif-containing protein			3.74567	3.88614	3.3496	3.64664	4.33132	3.26501
Potri.001G142500	8.25195	magenta	33.5072	red	25.2552	0.0023798	-1.79346	AT4G17870	Polyketide cyclase/dehydrase and lipid transport superfamily protein	O49686	Abscisic acid receptor PYR1 OS=Arabidopsis thaliana GN=PYR1 PE=1 SV=1	4.06474	4.3068	3.99099	3.24572	2.51334	3.73485
Potri.001G142800	246.682	blue	281.797	magenta	35.1156	7.25e-05	-0.173257	AT4G17800	Predicted AT-hook DNA-binding family protein	Q9S7C9	Putative DNA-binding protein ESCAROLA OS=Arabidopsis thaliana GN=ESC PE=2 SV=1	5.8873	4.39209	5.46002	5.43197	4.21883	5.34952
Potri.001G143500	402.387	yellow	302.206	purple	-100.181	0.0004112	0.249573	AT4G17950	AT hook motif DNA-binding family protein	Q9S7C9	Putative DNA-binding protein ESCAROLA OS=Arabidopsis thaliana GN=ESC PE=2 SV=1	1.47257	0.401065	1.85813	1.33438	0.650638	2.2093
Potri.001G144400	177.719	blue	0.462872	grey	-177.257	0.00342089	1.39577	AT4G17980	NAC domain containing protein 96	Q7GCL7	NAC domain-containing protein 74 OS=Oryza sativa subsp. japonica GN=NAC74 PE=2 SV=1	0.954765	0.18316	1.4827	1.61242	1.57893	1.73004
Potri.001G144700	0.776292	grey	80.202	green	79.4257	0.000858516	1.2589	AT2G35350	poltergeist like 1	O82302	Protein phosphatase 2C 29 OS=Arabidopsis thaliana GN=PLL1 PE=1 SV=2	1.18916	1.15589	0.940895	0.978715	2.41479	1.51024
Potri.001G145200	204.953	blue	285.606	magenta	80.6534	4.09e-05	1.15245	AT1G32450	nitrate transporter 1.5	Q9LQL2	Nitrate transporter 1.5 OS=Arabidopsis thaliana GN=NRT1.5 PE=1 SV=2	5.6997	2.3328	5.97783	5.88315	3.48525	5.81971
Potri.001G145800	512.954	brown	19.243	grey	-493.711	0.0052182	-1.18929	AT2G35380	Peroxidase superfamily protein	Q9SLH7	Peroxidase 20 OS=Arabidopsis thaliana GN=PER20 PE=2 SV=1	4.75449	6.26436	4.81354	4.51802	5.07508	4.39387
Potri.001G146800	297.258	red	19.2196	tan	-278.039	2e-05	1.05048	AT5G45540	Protein of unknown function (DUF594)			4.32377	2.59297	3.93137	4.18545	3.64346	3.97848
Potri.001G148600	133.183	turquoise	153.362	turquoise	20.179	0.00324526	-0.392447	AT1G32740	SBP (S-ribonuclease binding protein) family protein			3.13121	4.06065	3.31097	2.90287	3.66821	2.92755
Potri.001G148700	29.6932	magenta	73.5163	brown	43.8231	0.0155292	-1.08976	AT4G17670	Protein of unknown function (DUF581)			3.91388	4.69567	3.4592	2.8424	3.60591	2.77093
Potri.001G148900	380.349	brown	657.907	pink	277.558	5.91e-05	-0.632763	AT4G17090	chloroplast beta-amylase	O23553	Beta-amylase 3, chloroplastic OS=Arabidopsis thaliana GN=BAM3 PE=1 SV=3	2.33414	4.09295	1.87106	1.64926	3.46018	1.40168
Potri.001G149100	26.1022	green	556.67	turquoise	530.568	0.000973876	1.20468	AT5G47070	Protein kinase superfamily protein	Q9LTC0	Probable receptor-like protein kinase At5g47070 OS=Arabidopsis thaliana GN=At5g47070 PE=1 SV=1	2.58332	2.81659	2.22	2.3839	4.02128	2.14672
Potri.001G149300	115.553	pink	354.071	yellow	238.518	0.0143438	-0.838352	AT3G10950	Zinc-binding ribosomal protein family protein	Q9ZRS8	60S ribosomal protein L37a OS=Pseudotsuga menziesii GN=RPL37A PE=3 SV=1	2.96651	2.57621	3.52658	3.09841	1.73786	3.45115
Potri.001G150200	3.19307	salmon	1046.87	pink	1043.67	3.11e-06	1.92969	AT5G47100	calcineurin B-like protein 9	Q9LTB8	Calcineurin B-like protein 9 OS=Arabidopsis thaliana GN=CBL9 PE=1 SV=3	4.10951	4.20199	4.11607	4.0993	6.13168	3.90071
Potri.001G150600	0.924968	grey	261.571	magenta	260.646	0.000268513	-0.693413	AT2G44730	Alcohol dehydrogenase transcription factor Myb/SANT-like family protein			2.4428	2.05133	2.09496	2.13903	1.35792	2.53936
Potri.001G150700	86.4696	grey	188.232	cyan	101.763	0.00382793	0.038202	AT5G04770	cationic amino acid transporter 6	Q9LZ20	Cationic amino acid transporter 6, chloroplastic OS=Arabidopsis thaliana GN=CAT6 PE=2 SV=1	0.739375	0.0422413	1.38626	1.61948	0.0804432	1.9864
Potri.001G150900	151.254	yellow	207.889	magenta	56.6346	0.00158248	0.204076	AT4G17610	tRNA/rRNA methyltransferase (SpoU) family protein	Q13395	Probable methyltransferase TARBP1 OS=Homo sapiens GN=TARBP1 PE=1 SV=1	2.12424	1.30629	2.23888	2.40539	1.51037	2.52341
Potri.001G151300	147.171	yellow	346.552	magenta	199.381	0.000678829	-1.02078	AT4G17600	Chlorophyll A-B binding family protein			3.15985	2.72927	3.42188	2.74611	1.7085	3.33825
Potri.001G151800	85.3364	turquoise	190.472	brown	105.136	0.000996659	0.284853	AT5G47120	BAX inhibitor 1	Q9LD45	Bax inhibitor 1 OS=Arabidopsis thaliana GN=BI-1 PE=1 SV=1	7.79166	7.96491	7.43509	7.8068	8.24976	6.90066
Potri.001G152100	663.655	brown	900.916	turquoise	237.261	1.91e-07	-0.201096	AT5G47180	Plant VAMP (vesicle-associated membrane protein) family protein	Q9LVU1	Vesicle-associated protein 2-1 OS=Arabidopsis thaliana GN=PVA21 PE=2 SV=1	4.50218	5.64584	4.28291	4.33214	5.44475	4.19579
Potri.001G152500	429.078	orange	658.337	pink	229.259	7.47e-06	-1.06347	AT5G02890	HXXXD-type acyl-transferase family protein			2.18583	4.67895	2.40916	1.65572	3.61548	1.34168
Potri.001G152700	1.64542	grey	302.441	turquoise	300.795	0.0038304	0.813893	AT2G35658				1.42338	1.7436	1.62058	1.20956	2.55749	1.51401
Potri.001G152800	247.712	green	706.477	pink	458.765	0.000298096	0.181856	AT1G02130	RAS 5	Q05737	GTP-binding protein YPTM2 OS=Zea mays GN=YPTM2 PE=2 SV=1	4.82143	5.61528	4.61692	4.58125	5.79714	4.22182
Potri.001G153300	152.326	turquoise	530.973	brown	378.647	0.00192688	0.104677	AT4G16800	ATP-dependent caseinolytic (Clp) protease/crotonase family protein	Q54HG7	Methylglutaconyl-CoA hydratase, mitochondrial OS=Dictyostelium discoideum GN=auh PE=3 SV=1	2.97219	3.54983	2.79583	3.02143	3.65451	2.38197
Potri.001G154100	6.72229	grey	1026.04	turquoise	1019.32	0.000183335	3.1477	AT4G17500	ethylene responsive element binding factor 1	O80337	Ethylene-responsive transcription factor 1A OS=Arabidopsis thaliana GN=ERF1A PE=1 SV=2	3.17237	2.55708	4.04851	3.20273	5.70478	3.0814
Potri.001G154300	108.684	blue	0.425996	grey	-108.258	0.00117399	1.22517	AT5G47240	nudix hydrolase homolog 8	Q8L7W2	Nudix hydrolase 8 OS=Arabidopsis thaliana GN=NUDT8 PE=2 SV=2	4.32456	3.34146	4.34147	5.18263	4.56664	4.58579
Potri.001G155300	441.59	turquoise	1229.12	turquoise	787.526	4.6e-08	1.11322	AT5G47390	myb-like transcription factor family protein	Q2V9B0	Transcription factor MYB1R1 OS=Solanum tuberosum PE=2 SV=1	3.04422	3.73495	2.94709	3.05731	4.84817	3.008
Potri.001G156000	320.873	tan	962.947	turquoise	642.074	2.2e-05	0.362004	AT5G47430	DWNN domain, a CCHC-type zinc finger	P97868	E3 ubiquitin-protein ligase RBBP6 OS=Mus musculus GN=Rbbp6 PE=1 SV=5	3.2628	4.06733	3.33273	3.47333	4.42934	3.276
Potri.001G156300	13.6401	magenta	51.2732	brown	37.6332	0.00623849	-0.635511	AT2G01410	NHL domain-containing protein			3.28943	3.56978	2.94463	2.78721	2.93427	2.46152
Potri.001G156500	2.89758	grey	644.772	turquoise	641.875	3.42e-05	0.718704	AT4G16695				3.38231	3.77165	3.62769	3.41493	4.49036	3.62781
Potri.001G156700	0.502187	grey	767.755	pink	767.253	0.00199748	2.04878	AT4G17350	Plant protein of unknown function (DUF828) with plant pleckstrin homology-like region			1.67086	1.63826	1.74235	1.67922	3.68704	0.771982
Potri.001G157100	63.3879	magenta	17.1451	grey	-46.2428	0.00338927	-2.08927	AT5G13910	Integrase-type DNA-binding superfamily protein	Q9M644	Ethylene-responsive transcription factor LEP OS=Arabidopsis thaliana GN=LEP PE=2 SV=1	0.312507	2.08927	0.80547	0.557946	1e-06	1e-06
Potri.001G157500	31.9174	lightcyan	25.5659	salmon	-6.35146	0.00598274	-1.37741	AT2G45040	Matrixin family protein	P29136	Metalloendoproteinase 1 OS=Glycine max PE=1 SV=2	3.92289	4.29346	3.13449	3.40704	2.91605	2.66943
Potri.001G157600	126.363	orange	1.4287	grey	-124.934	0.00248897	-1.94807	AT5G47470	Nodulin MtN21 /EamA-like transporter family protein	Q6J163	Auxin-induced protein 5NG4 OS=Pinus taeda PE=2 SV=1	3.59561	5.07091	3.58725	3.25213	3.12284	3.00225
Potri.001G158200	61.2462	yellow	9.83828	grey	-51.4079	0.00214149	0.907781	AT2G35720	DNAJ heat shock N-terminal domain-containing protein	Q39079	Chaperone protein dnaJ 13 OS=Arabidopsis thaliana GN=ATJ13 PE=1 SV=2	2.03402	1.57224	2.19748	2.30288	2.48002	2.69341
Potri.001G158400	356.629	red	217.712	orange	-138.918	0.00869448	-2.72314	AT1G62510	Bifunctional inhibitor/lipid-transfer protein/seed storage 2S albumin superfamily protein	P14009	14 kDa proline-rich protein DC2.15 OS=Daucus carota PE=2 SV=1	11.712	10.4223	12.3372	11.4578	7.69918	10.4771
Potri.001G158600	446.136	tan	963.03	turquoise	516.894	2.48e-05	-0.334302	AT4G16563	Eukaryotic aspartyl protease family protein	Q766C3	Aspartic proteinase nepenthesin-1 OS=Nepenthes gracilis GN=nep1 PE=1 SV=1	0.303399	2.49759	1e-06	0.227372	2.16329	1e-06
Potri.001G159400	3.35231	grey	154.397	green	151.044	0.0202428	0.87789	AT2G32260	phosphorylcholine cytidylyltransferase	Q9Y5K3	Choline-phosphate cytidylyltransferase B OS=Homo sapiens GN=PCYT1B PE=1 SV=1	3.44419	3.4892	3.34897	3.37689	4.36709	3.62323
Potri.001G160500	2.25432	grey	269.644	green	267.39	0.000662595	0.908891	AT1G05780	Vacuolar ATPase assembly integral membrane protein VMA21-like domain			3.40765	3.46851	3.74804	3.32626	4.3774	3.70087
Potri.001G160600	1.15497	grey	466.166	turquoise	465.011	0.000177751	0.839326	AT2G34980	phosphatidylinositolglycan synthase family protein	Q54M40	Putative phosphatidylinositol N-acetylglucosaminyltransferase subunit C OS=Dictyostelium discoideum GN=pigC PE=3 SV=1	2.12599	2.32759	2.068	1.97187	3.16692	2.21684
Potri.001G160800	334.954	yellow	207.38	purple	-127.574	0.000881455	0.205482	AT1G30960	GTP-binding family protein	O82653	GTP-binding protein ERG OS=Arabidopsis thaliana GN=ERG PE=1 SV=2	1.39021	0.67676	1.79814	1.34745	0.882241	2.17681
Potri.001G161000	111.818	blue	72.0633	tan	-39.7544	0.00571375	0.210172	AT1G72300	Leucine-rich receptor-like protein kinase family protein	Q9C7S5	Tyrosine-sulfated glycopeptide receptor 1 OS=Arabidopsis thaliana GN=PSYR1 PE=2 SV=1	2.97658	1.66822	2.7675	3.18169	1.87839	2.65877
Potri.001G161400	133.551	greenyellow	448.621	magenta	315.07	0.00837006	-1.99605	AT1G17260	autoinhibited H(+)-ATPase isoform 10	Q43128	ATPase 10, plasma membrane-type OS=Arabidopsis thaliana GN=AHA10 PE=2 SV=2	3.95253	3.35908	4.59554	4.01053	1.36303	4.1429
Potri.001G162500	2.53097	green	206.601	red	204.07	0.0112523	-1.01219	AT3G14310	pectin methylesterase 3	P83948	Pectinesterase 3 OS=Citrus sinensis PE=1 SV=1	4.12427	4.32111	3.74434	3.86568	3.30892	3.68105
Potri.001G162600	2.83489	green	311.958	magenta	309.123	0.00188794	-1.38121	AT3G14310	pectin methylesterase 3	P83948	Pectinesterase 3 OS=Citrus sinensis PE=1 SV=1	3.88877	4.12492	3.44216	3.59115	2.74371	3.42341
Potri.001G163100	1.10066	grey	51.627	magenta	50.5263	0.00169542	-1.15514	AT3G14280				3.15615	3.1488	3.18068	3.04708	1.99366	2.86438
Potri.001G163200	170.446	turquoise	196.491	brown	26.0444	0.00372582	0.127215	AT3G14270	phosphatidylinositol-4-phosphate 5-kinase family protein	P34756	1-phosphatidylinositol 3-phosphate 5-kinase FAB1 OS=Saccharomyces cerevisiae (strain ATCC 204508 / S288c) GN=FAB1 PE=1 SV=3	4.13225	4.43611	3.78347	4.04646	4.56333	3.52477
Potri.001G163400	0	no	362.49	turquoise	362.49	5.24e-06	3.63518	AT1G53903	Protein of unknown function (DUF581)			0.611706	0.248835	0.162331	0.927663	3.88402	1.69076
Potri.001G163600	39.389	yellow	286.306	magenta	246.917	0.00577622	-0.270237	AT3G14240	Subtilase family protein	O65351	Subtilisin-like protease OS=Arabidopsis thaliana GN=ARA12 PE=1 SV=1	2.75049	2.02134	2.94191	2.95151	1.7511	4.52259
Potri.001G163900	178.503	turquoise	32.0986	salmon	-146.404	0.00162577	-0.461683	AT3G14205	Phosphoinositide phosphatase family protein	Q91WF7	Polyphosphoinositide phosphatase OS=Mus musculus GN=Fig4 PE=1 SV=1	4.35712	4.74288	4.05635	4.32903	4.28119	3.5102
Potri.001G164100	130.453	yellow	103.285	magenta	-27.1684	0.00184527	0.519803	AT1G72440	CCAAT-binding factor	Q03701	CCAAT/enhancer-binding protein zeta OS=Homo sapiens GN=CEBPZ PE=1 SV=3	3.95992	3.37228	4.05245	4.0383	3.89208	4.41882
Potri.001G164700	366.848	red	7.19769	grey	-359.651	1.05e-05	3.12404	AT3G14200	Chaperone DnaJ-domain superfamily protein	O35723	DnaJ homolog subfamily B member 3 OS=Mus musculus GN=Dnajb3 PE=2 SV=1	3.86221	0.158722	3.64616	4.05122	3.28276	4.3558
Potri.001G164900	1.6167	grey	450.028	yellow	448.411	0.00154954	-1.11655	AT3G14172	COP1-interacting protein-related			3.09628	3.14342	3.10523	3.15351	2.02687	3.38608
Potri.001G165900	22.2238	grey	478.87	magenta	456.646	5.65e-05	-0.48745	AT3G14120		P57740	Nuclear pore complex protein Nup107 OS=Homo sapiens GN=NUP107 PE=1 SV=1	2.9187	2.74077	3.12949	3.096	2.25332	3.37935
Potri.001G166200	24.0568	turquoise	1069.05	turquoise	1045	6.97e-07	4.47701	AT1G19180	jasmonate-zim-domain protein 5	Q9LMA8	Protein TIFY 10A OS=Arabidopsis thaliana GN=TIFY10A PE=1 SV=1	0.754687	1.4793	0.405553	1.16421	5.95631	0.875065
Potri.001G167100	462.746	turquoise	554.192	brown	91.4454	0.000125091	-0.263589	AT1G54100	aldehyde dehydrogenase 7B4	Q9SYG7	Aldehyde dehydrogenase family 7 member B4 OS=Arabidopsis thaliana GN=ALDH7B4 PE=2 SV=3	7.24276	8.50709	6.70528	7.04775	8.2435	5.81321
Potri.001G167300	77.401	pink	459.587	magenta	382.186	8.83e-05	-1.46103	AT3G14067	Subtilase family protein	O65351	Subtilisin-like protease OS=Arabidopsis thaliana GN=ARA12 PE=1 SV=1	4.76946	3.98856	4.61106	4.56018	2.52753	4.37223
Potri.001G167600	1.90097	grey	36.2039	greenyellow	34.3029	0.0113098	-0.867778					4.22277	3.48365	3.63266	3.50495	2.61587	2.72143
Potri.001G167700	40.4201	green	463.411	blue	422.991	0.000679938	2.56633	AT1G17420	lipoxygenase 3	O24371	Linoleate 13S-lipoxygenase 3-1, chloroplastic OS=Solanum tuberosum GN=LOX3.1 PE=1 SV=1	2.92184	3.39718	2.63665	3.12739	5.96351	3.12647
Potri.001G167800	10.2627	grey	451.995	yellow	441.732	0.0118499	-2.8115	AT5G07990	Cytochrome P450 superfamily protein	P24465	Cytochrome P450 71A1 OS=Persea americana GN=CYP71A1 PE=1 SV=2	3.46632	3.71341	4.06333	3.93031	0.901909	5.31855
Potri.001G168200	618.053	orange	777.623	brown	159.569	4.81e-06	-0.434429	AT1G54130	RELA/SPOT homolog 3	P74007	Probable guanosine-3',5'-bis(diphosphate) 3'-pyrophosphohydrolase OS=Synechocystis sp. (strain PCC 6803 / Kazusa) GN=spoT PE=3 SV=1	4.85933	6.01488	4.52946	4.64518	5.58045	4.07493
Potri.001G168400	1.77365	grey	488.541	turquoise	486.768	0.00201876	1.64443					2.44573	2.58919	2.15834	2.31969	4.23362	2.49404
Potri.001G168800	38.5442	grey	112.546	tan	74.0016	0.00133278	-0.0476508	AT3G13840	GRAS family transcription factor	Q4VYC8	Nodulation-signaling pathway 1 protein OS=Medicago truncatula GN=NSP1 PE=1 SV=1	3.21077	1.7389	2.39563	2.4888	1.69125	2.19119
Potri.001G169300	16.9854	grey	897.947	turquoise	880.962	1.47e-05	1.26269					3.60589	3.77396	3.17171	3.24771	5.03665	2.78698
Potri.001G169600	151.51	greenyellow	229.49	magenta	77.9801	0.00312523	-1.3673	AT5G14750	myb domain protein 23	Q9SEI0	Transcription factor WER OS=Arabidopsis thaliana GN=WER PE=1 SV=1	1.95243	1.38865	2.396	1.44881	0.021357	2.09977
Potri.001G169700	404.129	orange	621.35	brown	217.221	4.67e-05	-0.344194	AT1G54210	Ubiquitin-like superfamily protein	Q1SF86	Ubiquitin-like protein ATG12 OS=Medicago truncatula GN=ATG12 PE=3 SV=1	4.8145	5.71176	4.4784	4.39352	5.36756	3.96753
Potri.001G170500	0.313625	grey	587.661	turquoise	587.347	0.000278999	2.13477	AT1G54200				0.50516	0.459377	0.384373	0.800434	2.59415	1.17401
Potri.001G171800	153.275	blue	180.404	purple	27.1288	0.00107726	0.42447	AT1G15390	peptide deformylase 1A	Q9FUZ0	Peptide deformylase 1A, chloroplastic OS=Solanum lycopersicum GN=PDF1A PE=2 SV=1	2.62224	1.69614	2.82619	2.55867	2.12061	2.87052
Potri.001G172100	38.3661	grey	612.076	brown	573.71	0.000681565	1.80495	AT1G15400		Q9XI29	Uncharacterized protein At1g15400 OS=Arabidopsis thaliana GN=At1g15400 PE=1 SV=2	4.14383	3.62459	4.35558	4.34596	5.42953	4.11043
Potri.001G172600	137.19	greenyellow	298.941	magenta	161.75	0.00413061	-0.385154	AT3G15690	Single hybrid motif superfamily protein			2.72169	2.48686	3.18925	2.78033	2.1017	3.45498
Potri.001G172700	362.916	greenyellow	446.694	cyan	83.778	2.61e-05	-0.227845	AT3G15680	Ran BP2/NZF zinc finger-like superfamily protein			2.35669	0.227846	2.83961	2.39043	1e-06	4.21377
Potri.001G173000	518.816	brown	1201.69	turquoise	682.875	3.76e-11	0.918056	AT1G52690	Late embryogenesis abundant protein (LEA) family protein	P13939	Late embryogenesis abundant protein D-7 OS=Gossypium hirsutum PE=2 SV=1	1e-06	4.34128	0.390937	1e-06	5.25934	1e-06
Potri.001G173100	239.586	yellow	6.43657	grey	-233.149	0.00527605	1.04197	AT1G15420		P69310	Ubiquitin OS=Avena sativa PE=1 SV=1	1.81112	1.00866	2.09643	1.97471	2.05064	2.36997
Potri.001G173200	540.343	brown	1203.69	turquoise	663.349	3.62e-11	0.718948	AT1G52690	Late embryogenesis abundant protein (LEA) family protein	P13939	Late embryogenesis abundant protein D-7 OS=Gossypium hirsutum PE=2 SV=1	1e-06	4.27213	0.365394	1e-06	4.99108	1e-06
Potri.001G173300	298.935	yellow	60.7553	magenta	-238.18	0.00182233	0.806751	AT1G15420		P69310	Ubiquitin OS=Avena sativa PE=1 SV=1	0.913058	0.192809	1.3823	1.07415	0.999559	1.75827
Potri.001G173500	335.887	yellow	354.511	purple	18.6239	0.00119586	0.139578	AT1G15440	periodic tryptophan protein 2	Q15269	Periodic tryptophan protein 2 homolog OS=Homo sapiens GN=PWP2 PE=1 SV=2	1.18844	0.087306	1.68845	1.23693	0.226884	2.16065
Potri.001G173700	460.5	red	56.9307	magenta	-403.569	0.00011001	2.12668	AT3G15650	alpha/beta-Hydrolases superfamily protein	Q9QYL8	Acyl-protein thioesterase 2 OS=Rattus norvegicus GN=Lypla2 PE=1 SV=1	2.77483	0.782451	2.85289	3.15772	2.90913	4.21632
Potri.001G175200	413.55	tan	973.461	turquoise	559.911	1.39e-07	1.24484	AT1G80300	nucleotide transporter 1	O24381	Plastidic ATP/ADP-transporter OS=Solanum tuberosum PE=2 SV=2	3.75653	4.84174	3.4688	3.70777	6.08658	3.56275
Potri.001G175600	273.612	greenyellow	524.588	magenta	250.977	0.000121622	-0.697233	AT1G52780	Protein of unknown function (DUF2921)			4.14692	3.40068	4.06069	3.86025	2.70345	4.05985
Potri.001G175800	269.365	red	25.4431	magenta	-243.922	0.0062083	-0.00950857	AT1G52820	2-oxoglutarate (2OG) and Fe(II)-dependent oxygenase superfamily protein	Q9C6I4	Gibberellin 2-beta-dioxygenase 7 OS=Arabidopsis thaliana GN=GA2OX7 PE=1 SV=1	1.80746	0.00950957	1.84418	1.56246	1e-06	1.46547
Potri.001G175900	56.4302	red	71.7275	magenta	15.2973	0.00983226	-0.119527	AT1G52820	2-oxoglutarate (2OG) and Fe(II)-dependent oxygenase superfamily protein	O04707	Gibberellin 20 oxidase 1-A OS=Triticum aestivum GN=GA20ox1A PE=2 SV=1	1.76567	0.135839	1.10379	1.55876	0.0163119	1.57972
Potri.001G176000	292.125	red	252.382	magenta	-39.7423	0.00120825	0.0531021	AT1G52790	2-oxoglutarate (2OG) and Fe(II)-dependent oxygenase superfamily protein	O04706	Gibberellin 20 oxidase 1-B OS=Triticum aestivum GN=GA20ox1B PE=2 SV=1	4.12837	0.733048	3.61967	4.04129	0.786151	4.5889
Potri.001G176100	329.821	red	229.362	magenta	-100.459	0.000460923	1.3683	AT1G52800	2-oxoglutarate (2OG) and Fe(II)-dependent oxygenase superfamily protein	O04705	Gibberellin 20 oxidase 1-D OS=Triticum aestivum GN=GA20ox1D PE=1 SV=1	7.50537	3.86267	6.98905	7.39351	5.23098	7.89314
Potri.001G176500	240.476	blue	369.914	magenta	129.438	7.25e-05	-0.433479	AT1G52800	2-oxoglutarate (2OG) and Fe(II)-dependent oxygenase superfamily protein	Q39110	Gibberellin 20 oxidase 1 OS=Arabidopsis thaliana GN=20ox1 PE=2 SV=2	5.64689	2.71187	5.2632	5.06998	2.27839	5.11774
Potri.001G177400	208.688	green	713.223	turquoise	504.535	0.000138725	0.0943944	AT3G04730	AUX/IAA transcriptional regulator family protein	O24407	Auxin-responsive protein IAA16 OS=Arabidopsis thaliana GN=IAA16 PE=1 SV=1	5.16279	5.95267	5.29934	4.96827	6.04706	4.80302
Potri.001G178300	0.410431	grey	152.449	turquoise	152.039	0.00450475	0.297857	AT1G80440	Galactose oxidase/kelch repeat superfamily protein	Q9M8L2	F-box/kelch-repeat protein At1g80440 OS=Arabidopsis thaliana GN=At1g80440 PE=2 SV=1	1.49585	1.83884	2.18236	1.77136	2.1367	0.408061
Potri.001G178400	0.25645	grey	876.872	turquoise	876.616	5.15e-05	1.55719					3.05004	3.00861	3.07257	3.04489	4.5658	2.98879
Potri.001G179000	188.572	pink	492.447	magenta	303.875	0.000137031	-0.749914	AT3G15940	UDP-Glycosyltransferase superfamily protein			4.51367	4.26946	4.5232	4.32164	3.51955	4.45186
Potri.001G179400	336.684	red	297.082	magenta	-39.6018	0.000228951	0.320154	AT3G15990	sulfate transporter 3;4	Q9LW86	Probable sulfate transporter 3.4 OS=Arabidopsis thaliana GN=SULTR3;4 PE=2 SV=1	1.75647	0.287103	1.88153	2.03047	0.607257	2.10908
Potri.001G179600	0.700072	grey	227.556	magenta	226.856	0.00099468	-0.841291	AT3G16000	MAR binding filament-like protein 1	Q9M7J4	MAR-binding filament-like protein 1-1 OS=Nicotiana tabacum GN=MFP1-1 PE=2 SV=1	1.70816	1.74543	1.74411	1.77441	0.904138	1.95565
Potri.001G180600	4.76347	grey	0.530274	grey	-4.2332	0.006027	-1.07772	AT1G52330	Late embryogenesis abundant (LEA) hydroxyproline-rich glycoprotein family			2.18989	2.4228	2.00064	1.11623	1.34508	1.69051
Potri.001G181100	697.068	brown	1109.22	turquoise	412.151	1.53e-07	-0.184097	AT1G52320				2.74972	3.59819	2.63088	2.64112	3.41409	2.51893
Potri.001G181300	66.1424	salmon	588.089	brown	521.946	0.00444384	0.576471	AT1G79910	Regulator of Vps4 activity in the MVB pathway protein	Q54I39	IST1-like protein OS=Dictyostelium discoideum GN=DDB_G0289029 PE=3 SV=1	1.88597	2.14853	1.39742	1.80226	2.725	1.1447
Potri.001G181700	252.994	pink	400.966	magenta	147.972	0.00131412	-1.64884					3.02479	2.07055	3.49517	2.81542	0.42171	3.02891
Potri.001G182300	308.186	pink	454.413	magenta	146.227	0.0024013	-0.840825	AT3G16060	ATP binding microtubule motor family protein	Q95LP1	Kinesin-like protein KIF2C OS=Macaca fascicularis GN=KIF2C PE=2 SV=1	2.36871	1.65312	2.57784	2.49704	0.812297	2.71922
Potri.001G183600	13.2008	grey	366.262	magenta	353.061	0.00802091	-0.903641	AT1G45688				5.27795	5.41725	5.62328	5.33592	4.51361	5.42967
Potri.001G184700	96.3273	greenyellow	8.80348	grey	-87.5238	0.00317052	0.764014	AT1G52220		Q8LCA1	Thylakoid membrane phosphoprotein 14 kDa, chloroplastic OS=Arabidopsis thaliana GN=TMP14 PE=1 SV=2	1.8921	1.39998	1.93033	1.88849	2.164	2.45592
Potri.001G185000	41.3872	blue	181.086	magenta	139.699	0.00500262	-0.735933	AT1G79830	golgin candidate 5	Q0WVL7	Golgin candidate 5 OS=Arabidopsis thaliana GN=GC5 PE=1 SV=1	1.9558	1.57233	1.89888	2.0083	0.836398	2.12574
Potri.001G185500	14.6986	grey	189.48	magenta	174.781	0.00397569	-0.576466	AT3G16170	AMP-dependent synthetase and ligase family protein	Q8H151	Malonate--CoA ligase OS=Arabidopsis thaliana GN=AAE13 PE=1 SV=1	3.98768	3.7466	4.37925	4.09986	3.17013	3.87942
Potri.001G186100	457.201	greenyellow	209.524	magenta	-247.677	6.33e-05	0.534534	AT4G29080	phytochrome-associated protein 2	Q9ZSY8	Auxin-responsive protein IAA27 OS=Arabidopsis thaliana GN=IAA27 PE=1 SV=1	5.11619	4.32852	5.29224	5.33245	4.86306	5.8715
Potri.001G187200	181.311	blue	94.5008	magenta	-86.8102	0.00645667	0.0801391	AT1G66590	cytochrome c oxidase 19-2	P0CM86	Cytochrome c oxidase assembly protein COX19 OS=Cryptococcus neoformans var. neoformans serotype D (strain JEC21 / ATCC MYA-565) GN=COX19 PE=3 SV=1	2.65254	1.87559	2.76515	2.65307	1.95573	2.87799
Potri.001G187300	649.504	tan	54.3322	brown	-595.172	0.000635978	-1.14993	AT1G52155				1.40699	2.96905	1.32948	1.47474	1.81912	0.906705
Potri.001G188000	4.84511	grey	144.032	grey	139.187	0.0111392	-0.308328	AT3G16300	Uncharacterised protein family (UPF0497)	B9GGL4	CASP-like protein POPTRDRAFT_751837 OS=Populus trichocarpa GN=POPTRDRAFT_751837 PE=2 SV=1	5.18893	4.94387	5.21766	5.13063	4.63555	5.80391
Potri.001G188200	12.3518	grey	51.9032	magenta	39.5514	0.0180289	-0.362774	AT3G52060	Core-2/I-branching beta-1,6-N-acetylglucosaminyltransferase family protein			1.45069	0.47826	0.981034	1.42355	0.115486	1.18264
Potri.001G188900	148.895	orange	39.1027	green	-109.792	0.0053987	-0.14585	AT1G52140				3.86815	4.87723	3.15228	3.89824	4.73138	4.60644
Potri.001G189700	717.168	brown	1083.88	turquoise	366.708	5.42e-10	0.434631	AT1G79750	NADP-malic enzyme 4	P51615	NADP-dependent malic enzyme OS=Vitis vinifera PE=2 SV=1	5.76636	7.13908	5.72392	5.70053	7.57371	5.53193
Potri.001G189800	618.958	tan	1030.56	brown	411.605	1.45e-05	0.123083	AT3G16350	Homeodomain-like superfamily protein	Q2V9B0	Transcription factor MYB1R1 OS=Solanum tuberosum PE=2 SV=1	3.27677	4.01551	3.04263	3.31058	4.13859	3.02365
Potri.001G190100	12.5467	grey	13.9681	green	1.42142	0.0123905	0.420156	AT3G21360	2-oxoglutarate (2OG) and Fe(II)-dependent oxygenase superfamily protein	Q9LIG0	Clavaminate synthase-like protein At3g21360 OS=Arabidopsis thaliana GN=At3g21360 PE=1 SV=1	3.50168	4.14497	3.74802	3.55977	4.56512	4.27068
Potri.001G190300	88.9444	grey	619.885	brown	530.941	0.000752435	0.501177	AT3G16500	phytochrome-associated protein 1	Q8LAL2	Auxin-responsive protein IAA26 OS=Arabidopsis thaliana GN=IAA26 PE=1 SV=2	5.06912	5.36226	4.8348	4.95995	5.86344	4.49293
Potri.001G190800	176.955	orange	181.605	blue	4.65012	0.00107428	-0.447965	AT2G19760	profilin 1	Q941H7	Profilin OS=Litchi chinensis PE=1 SV=1	3.8964	5.24396	4.18741	4.08962	4.796	3.52604
Potri.001G191000	17.3578	magenta	60.447	greenyellow	43.0892	0.00462228	-2.46758	AT4G25150	HAD superfamily, subfamily IIIB acid phosphatase	P27061	Acid phosphatase 1 OS=Solanum lycopersicum GN=APS1 PE=2 SV=1	5.3091	6.70137	5.80108	6.18893	4.23379	3.98006
Potri.001G191200	254.183	red	310.984	yellow	56.801	0.000581452	0.119038	AT5G50340	ATP-dependent peptidases;nucleotide binding;serine-type endopeptidases;DNA helicases;ATP binding;damaged DNA binding;nucleoside-triphosphatases	P37572	DNA repair protein RadA homolog OS=Bacillus subtilis (strain 168) GN=radA PE=3 SV=1	1.56383	0.875605	1.57156	1.60251	0.994643	1.90267
Potri.001G191300	602.5	tan	614.967	turquoise	12.4665	2.74e-06	0.391379	AT1G52080	actin binding protein family	Q9LI74	Protein CHUP1, chloroplastic OS=Arabidopsis thaliana GN=CHUP1 PE=1 SV=1	3.62228	4.54271	3.37252	3.47015	4.93408	3.82962
Potri.001G192000	12.8941	midnightblue	9.79717	greenyellow	-3.09692	0.0131045	-0.610167	AT3G15810	Protein of unknown function (DUF567)	Q9LVZ8	Protein LURP-one-related 12 OS=Arabidopsis thaliana GN=At3g15810 PE=2 SV=1	1.77548	0.959677	1.36276	1.09007	0.34951	0.320601
Potri.001G192600	691.758	brown	834.772	turquoise	143.014	9.24e-06	2.96067	AT1G52560	HSP20-like chaperones superfamily protein	Q9SSQ8	26.5 kDa heat shock protein, mitochondrial OS=Arabidopsis thaliana GN=HSP26.5 PE=2 SV=1	1e-06	2.95465	1e-06	1e-06	5.91533	0.278391
Potri.001G192800	726.695	brown	1162.11	turquoise	435.412	2.14e-08	0.232223	AT1G52565				2.94473	5.83492	2.00028	2.14337	6.06715	1.77471
Potri.001G193000	606.684	brown	1033.66	turquoise	426.977	5.28e-08	0.260102	AT1G52570	phospholipase D alpha 2	Q41142	Phospholipase D alpha 1 OS=Ricinus communis GN=PLD1 PE=1 SV=1	6.42641	7.24337	6.36384	6.51584	7.50347	6.23862
Potri.001G193500	179.796	turquoise	500.2	brown	320.404	0.000692719	0.444123	AT5G62200	Embryo-specific protein 3, (ATS3)			4.67545	5.27579	4.48071	4.82289	5.71991	4.01499
Potri.001G194100	219.82	turquoise	374.628	brown	154.808	0.00403517	-0.0939396					2.79549	3.92135	2.1074	2.88296	3.82741	2.05901
Potri.001G195300	191.398	blue	157.126	magenta	-34.2711	0.00112533	0.384643	AT3G21300	RNA methyltransferase family protein	Q8KGF9	Uncharacterized RNA methyltransferase CT0009 OS=Chlorobium tepidum (strain ATCC 49652 / DSM 12025 / TLS) GN=CT0009 PE=3 SV=1	2.32586	1.7659	2.46272	2.41458	2.15055	2.95825
Potri.001G196500	93.4065	green	864.34	turquoise	770.934	5.25e-05	0.808914	AT1G17640	RNA-binding (RRM/RBD/RNP motifs) family protein	O94432	Uncharacterized RNA-binding protein C660.15 OS=Schizosaccharomyces pombe (strain 972 / ATCC 24843) GN=SPBC660.15 PE=2 SV=1	3.52005	3.70467	3.34765	3.46427	4.51358	3.30066
Potri.001G196700	2.75157	grey	715.341	brown	712.59	0.00472693	0.980825	AT3G13780	SMAD/FHA domain-containing protein			2.34998	2.21416	2.10264	2.18205	3.19498	1.78875
Potri.001G197700	2.27357	grey	202.008	turquoise	199.735	0.00880886	0.533054	AT5G11970	Protein of unknown function (DUF3511)			3.27015	3.65024	3.62337	3.27309	4.1833	3.1824
Potri.001G198800	48.433	green	302.098	turquoise	253.665	0.00373095	0.660113					0.0475154	1.07343	1e-06	1e-06	1.73354	0.0853166
Potri.001G198900	48.2775	magenta	394.942	turquoise	346.664	0.00249459	0.447814	AT1G72790	hydroxyproline-rich glycoprotein family protein			3.36331	4.29349	3.1647	2.94455	4.7413	2.58402
Potri.001G199200	203.689	turquoise	28.0299	brown	-175.659	0.00092174	-0.762232	AT5G20490	Myosin family protein with Dil domain	P54697	Myosin-J heavy chain OS=Dictyostelium discoideum GN=myoJ PE=4 SV=2	3.74676	4.38711	3.02227	3.449	3.62488	2.83358
Potri.001G200100	202.091	turquoise	162.377	brown	-39.7148	0.00072756	-0.16022	AT3G13730	cytochrome P450, family 90, subfamily D, polypeptide 1	Q94IA6	3-epi-6-deoxocathasterone 23-monooxygenase OS=Arabidopsis thaliana GN=CYP90D1 PE=2 SV=1	0.859938	1.71049	0.887031	1.30797	1.55027	0.386634
Potri.001G200400	7.7778	grey	73.9847	tan	66.2069	0.0232704	-1.45778	AT3G13750	beta galactosidase 1	Q9SCW1	Beta-galactosidase 1 OS=Arabidopsis thaliana GN=BGAL1 PE=1 SV=1	4.34361	4.80191	5.04688	4.52756	3.34413	3.85577
Potri.001G201600	8.61405	grey	46.6931	magenta	38.079	0.0035614	-0.605561	AT1G52520	FAR1-related sequence 6	Q9SSQ4	Protein FAR1-RELATED SEQUENCE 6 OS=Arabidopsis thaliana GN=FRS6 PE=2 SV=1	2.56782	2.18144	2.21546	2.5781	1.57588	2.41007
Potri.001G202700	0	no	946.751	turquoise	946.751	4.99e-06	2.77998					0.229245	1e-06	1e-06	1e-06	2.77998	1e-06
Potri.001G203200	0	no	922.197	turquoise	922.197	1.13e-08	3.84425					1e-06	1e-06	0.0700887	0.614126	3.84425	0.535117
Potri.001G203300	15.1486	grey	683.897	turquoise	668.748	4.35e-06	4.32881					0.473443	0.149796	0.0343812	1.24587	4.47861	0.660318
Potri.001G203400	0.269252	grey	296.637	blue	296.368	0.00011188	3.14791					1e-06	1e-06	0.345684	1.10802	3.14791	0.586865
Potri.001G203700	0	no	1127.32	turquoise	1127.32	4.39e-09	2.74878					1e-06	1e-06	1e-06	0.0386203	2.74878	0.0553111
Potri.001G204100	6.20533	grey	300.483	cyan	294.278	0.00113883	-1.06963	AT3G15820	phosphatidic acid phosphatase-related / PAP2-related			1.92368	1.70793	2.33216	1.8702	0.638304	2.16495
Potri.001G204600	9.53656	grey	98.1297	magenta	88.5931	0.0197267	-0.594093	AT1G15760	Sterile alpha motif (SAM) domain-containing protein			3.91029	4.09714	4.21942	3.73588	3.50304	4.54968
Potri.001G205400	349.297	brown	1056.14	turquoise	706.838	6.69e-07	1.37395	AT4G33520	P-type ATP-ase 1	Q9SZC9	Copper-transporting ATPase PAA1, chloroplastic OS=Arabidopsis thaliana GN=PAA1 PE=2 SV=1	1e-06	1.29692	1e-06	0.211106	2.67087	0.0341708
Potri.001G205700	83.1362	salmon	712.355	pink	629.219	0.000268056	0.573814	AT5G09390	CD2-binding protein-related			2.38908	2.80263	2.27746	2.59718	3.37644	2.1129
Potri.001G205800	145.689	salmon	1171.47	turquoise	1025.78	2.84e-05	1.41221	AT5G64170	dentin sialophosphoprotein-related			4.4457	5.00434	3.97483	4.46648	6.41654	4.02926
Potri.001G206100	3.34195	grey	970.092	turquoise	966.75	1.06e-07	1.71053	AT1G36050	Endoplasmic reticulum vesicle transporter protein	Q803I2	Endoplasmic reticulum-Golgi intermediate compartment protein 3 OS=Danio rerio GN=ergic3 PE=2 SV=1	3.37314	3.30383	3.39277	3.39457	5.01435	3.51151
Potri.001G206800	239.226	greenyellow	316.465	magenta	77.2385	0.00286568	-2.47577	AT5G64570	beta-D-xylosidase 4	A5JTQ3	Beta-xylosidase/alpha-L-arabinofuranosidase 2 OS=Medicago sativa subsp. varia GN=Xyl2 PE=2 SV=1	5.07563	4.09962	5.8567	5.37985	1.62384	4.09891
Potri.001G207200	4.59937	grey	908.052	turquoise	903.452	0.00460074	1.45771					4.1313	3.89822	4.21116	4.24181	5.35593	3.87884
Potri.001G208700	27.2678	magenta	264.431	yellow	237.163	0.00092522	-1.30743	AT3G54630		O14777	Kinetochore protein NDC80 homolog OS=Homo sapiens GN=NDC80 PE=1 SV=1	2.31261	2.75981	2.58807	2.33886	1.45238	2.54908
Potri.001G209500	637.351	brown	156.598	turquoise	-480.753	6.62e-06	-1.24882	AT1G33270	Acyl transferase/acyl hydrolase/lysophospholipase superfamily protein	Q8BJ56	Patatin-like phospholipase domain-containing protein 2 OS=Mus musculus GN=Pnpla2 PE=1 SV=1	1.87652	3.81514	1.72461	1.92231	2.56632	2.05057
Potri.001G210100	176.942	green	274.43	turquoise	97.4879	0.000378062	1.64327	AT5G64080	Bifunctional inhibitor/lipid-transfer protein/seed storage 2S albumin superfamily protein	Q8VYI9	Non-specific lipid-transfer protein-like protein At5g64080 OS=Arabidopsis thaliana GN=At5g64080 PE=1 SV=1	1.14098	2.62656	1.43594	1.35454	4.26983	1.98424
Potri.001G210200	570.289	brown	284.197	turquoise	-286.093	4.81e-05	-0.470616	AT1G71240	Plant protein of unknown function (DUF639)			2.56348	3.94265	2.61287	2.45783	3.47204	2.70897
Potri.001G212700	493.293	tan	407.686	turquoise	-85.6069	2.22e-06	-0.100215	AT1G08190	vacuolar protein sorting 41	P93231	Vacuolar protein sorting-associated protein 41 homolog OS=Solanum lycopersicum GN=VPS41 PE=2 SV=1	3.60851	4.65867	3.65448	3.65695	4.55845	3.78219
Potri.001G213100	27.9353	grey	109.52	tan	81.5845	0.00726892	-0.37279					5.29352	3.94551	4.706	5.15931	3.57272	4.58394
Potri.001G213200	15.5525	lightcyan	56.1537	red	40.6011	0.000428637	-2.15536	AT5G22860	Serine carboxypeptidase S28 family protein	Q7TMR0	Lysosomal Pro-X carboxypeptidase OS=Mus musculus GN=Prcp PE=2 SV=2	2.8827	3.00858	2.2348	2.13255	0.853219	0.985199
Potri.001G213300	114.287	blue	0.764847	grey	-113.522	0.0098385	2.68588	AT5G22860	Serine carboxypeptidase S28 family protein	Q5RBU7	Lysosomal Pro-X carboxypeptidase OS=Pongo abelii GN=PRCP PE=2 SV=1	2.1839	0.416223	2.51393	3.4539	3.1021	2.46244
Potri.001G213400	23.0341	lightcyan	53.213	greenyellow	30.1789	0.00153394	-2.03936	AT5G22860	Serine carboxypeptidase S28 family protein	Q7TMR0	Lysosomal Pro-X carboxypeptidase OS=Mus musculus GN=Prcp PE=2 SV=2	2.87121	3.08514	1.93493	2.21604	1.04578	0.942217
Potri.001G213500	91.6	blue	0.764948	grey	-90.835	0.0228012	2.23566	AT5G22860	Serine carboxypeptidase S28 family protein	Q5RBU7	Lysosomal Pro-X carboxypeptidase OS=Pongo abelii GN=PRCP PE=2 SV=1	1.76045	0.11469	2.14106	2.90232	2.35035	2.05729
Potri.001G213700	0	no	442.102	turquoise	442.102	3.66e-05	2.24327	AT2G27880	Argonaute family protein	Q9SJK3	Protein argonaute 5 OS=Arabidopsis thaliana GN=AGO5 PE=1 SV=2	0.738743	0.641033	0.63802	1.14142	2.8843	1.06962
Potri.001G215000	422.014	red	0.56251	grey	-421.451	0.00112622	0.662471	AT5G22050	Protein kinase superfamily protein	Q9FX99	Probable receptor-like protein kinase At1g49730 OS=Arabidopsis thaliana GN=At1g49730 PE=1 SV=1	3.28918	2.13376	3.24146	3.10269	2.79623	3.18933
Potri.001G215200	0.535276	grey	349.75	yellow	349.215	0.00685291	-0.583273	AT3G22190	IQ-domain 5	Q9SF32	Protein IQ-DOMAIN 1 OS=Arabidopsis thaliana GN=IQD1 PE=1 SV=1	1.43958	1.48715	1.59109	1.70698	0.903874	2.19632
Potri.001G216000	47.7501	grey	94.1678	magenta	46.4177	0.00323584	-0.368387	AT5G22090	Protein of unknown function (DUF3049)	Q0V865	Protein FAF-like, chloroplastic OS=Arabidopsis thaliana GN=At5g22090 PE=2 SV=1	4.51495	3.45824	4.00365	5.10579	3.08985	4.6737
Potri.001G216100	257.013	greenyellow	49.0646	orange	-207.949	0.0201364	0.771783	AT2G35930	plant U-box 23	Q84TG3	E3 ubiquitin-protein ligase PUB23 OS=Arabidopsis thaliana GN=PUB23 PE=1 SV=1	2.31761	0.239783	2.42361	2.29976	1.01157	1.15966
Potri.001G216400	257.328	red	56.825	magenta	-200.503	0.000476603	0.253667	AT5G22100	RNA cyclase family protein	Q9C578	Probable RNA 3'-terminal phosphate cyclase-like protein OS=Arabidopsis thaliana GN=At5g22100 PE=2 SV=1	1.08396	0.107248	1.36425	1.05854	0.360915	1.6126
Potri.001G216800	4.89901	grey	160.925	magenta	156.026	0.0176829	-0.879896		conserved peptide upstream open reading frame 6			4.27837	3.86019	3.84471	4.57058	2.98029	4.17958
Potri.001G217700	1.54914	grey	207.224	magenta	205.674	0.00675656	-0.19207	AT1G66150	Leucine-rich repeat protein kinase family protein	P43298	Probable receptor protein kinase TMK1 OS=Arabidopsis thaliana GN=TMK1 PE=2 SV=1	0.947087	1.16542	1.70799	1.6139	0.973353	2.23036
Potri.001G218500	73.259	magenta	52.7705	red	-20.4884	0.00426599	-5.16011	AT5G22410	root hair specific 18	Q9FMR0	Peroxidase 60 OS=Arabidopsis thaliana GN=PER60 PE=1 SV=1	4.69071	6.36576	4.96337	4.11457	1.20565	1.01085
Potri.001G218600	69.252	magenta	46.1456	red	-23.1064	0.00871831	-4.21973	AT5G22410	root hair specific 18	Q9FMR0	Peroxidase 60 OS=Arabidopsis thaliana GN=PER60 PE=1 SV=1	3.36583	5.12409	3.71564	2.86778	0.904353	0.619797
Potri.001G218800	3.67773	grey	772.476	turquoise	768.798	1.37e-06	3.72916	AT3G44350	NAC domain containing protein 61	Q9FMR3	NAC domain-containing protein 90 OS=Arabidopsis thaliana GN=NAC090 PE=2 SV=1	2.01435	1.45271	1.18592	1.99143	5.18187	1.97067
Potri.001G219100	200.007	green	1157.18	turquoise	957.175	1.08e-05	3.29561	AT5G04760	Duplicated homeodomain-like superfamily protein	Q2V9B0	Transcription factor MYB1R1 OS=Solanum tuberosum PE=2 SV=1	3.01927	4.00221	2.45734	3.37597	7.29782	2.11708
Potri.001G219200	13.2828	salmon	661.179	brown	647.897	0.00225717	0.921954	AT5G22360	vesicle-associated membrane protein 714	Q9FMR5	Vesicle-associated membrane protein 714 OS=Arabidopsis thaliana GN=VAMP714 PE=2 SV=1	5.77875	5.70853	5.51166	5.74568	6.63048	5.02119
Potri.001G220700	189.992	salmon	733.706	brown	543.715	0.00139506	0.365192	AT2G41070	ABA-responsive element binding protein 3	Q9C5Q2	ABSCISIC ACID-INSENSITIVE 5-like protein 3 OS=Arabidopsis thaliana GN=DPBF4 PE=1 SV=1	3.83941	4.24055	3.59969	3.85884	4.60574	3.38776
Potri.001G220800	26.4888	salmon	243.476	turquoise	216.987	0.0117642	0.97671	AT5G21170	5\'-AMP-activated protein kinase beta-2 subunit protein	Q84VQ1	SNF1-related protein kinase regulatory subunit beta-1 OS=Arabidopsis thaliana GN=KINB1 PE=1 SV=1	6.31516	6.49705	6.14745	6.86812	7.47376	5.39969
Potri.001G220900	12.9637	grey	345.003	magenta	332.039	0.00239325	-1.74668	AT1G20030	Pathogenesis-related thaumatin superfamily protein	Q9FSG7	Thaumatin-like protein 1a OS=Malus domestica GN=TL1 PE=1 SV=1	3.87062	2.84663	4.78149	4.15186	1.09994	6.45376
Potri.001G222400	306.453	yellow	108.485	magenta	-197.968	0.00537608	0.549801	AT4G15010	Mitochondrial substrate carrier family protein			1.40613	0.4573	1.70387	1.3715	1.0071	1.83008
Potri.001G222600	3.33816	grey	1181.88	turquoise	1178.54	2.61e-05	0.967648	AT2G26980	CBL-interacting protein kinase 3	Q2V452	CBL-interacting serine/threonine-protein kinase 3 OS=Arabidopsis thaliana GN=CIPK3 PE=1 SV=2	5.04216	5.21271	5.10154	5.13398	6.18035	5.04712
Potri.001G222900	264.274	blue	12.8984	red	-251.375	0.022785	0.196366	AT2G44480	beta glucosidase 17	Q7XKV4	Beta-glucosidase 12 OS=Oryza sativa subsp. japonica GN=BGLU12 PE=2 SV=2	3.19131	1.24677	3.84813	3.28713	1.44313	2.57427
Potri.001G223300	352.341	blue	17.1879	red	-335.153	0.0125921	0.1767	AT2G44480	beta glucosidase 17	Q7XKV4	Beta-glucosidase 12 OS=Oryza sativa subsp. japonica GN=BGLU12 PE=2 SV=2	2.29801	0.476235	2.81631	2.33554	0.652935	1.64003
Potri.001G223400	351.826	blue	19.2028	red	-332.623	0.0106246	0.181417	AT2G44480	beta glucosidase 17	Q7XKV4	Beta-glucosidase 12 OS=Oryza sativa subsp. japonica GN=BGLU12 PE=2 SV=2	2.26027	0.435018	2.78253	2.3041	0.616436	1.61981
Potri.001G225300	1.21067	grey	197.764	brown	196.554	0.0112718	0.638299	AT5G37290	ARM repeat superfamily protein	Q3UJZ3	Armadillo repeat-containing protein 7 OS=Mus musculus GN=Armc7 PE=2 SV=2	1.7262	1.68963	1.68884	1.77129	2.32792	1.20006
Potri.001G225400	178.341	turquoise	187.555	brown	9.21397	0.0175501	0.0661825	AT3G12480	nuclear factor Y, subunit C11	A0JPP1	Dr1-associated corepressor OS=Rattus norvegicus GN=Drap1 PE=2 SV=1	2.56892	2.9259	2.11146	2.58221	2.99208	1.52773
Potri.001G225800	171.807	turquoise	45.7741	brown	-126.033	0.0272071	-0.148049	AT3G12490	cystatin B	Q06445	Cysteine proteinase inhibitor OS=Vigna unguiculata PE=3 SV=1	2.91055	4.85259	3.5356	2.97132	4.70454	2.80742
Potri.001G226400	6.82954	grey	465.643	blue	458.813	0.0115283	0.676653					3.64499	4.14181	3.39002	3.4322	4.81846	2.81856
Potri.001G226600	0.312582	grey	466.509	magenta	466.197	7.92e-05	-2.22421	AT5G27350	Major facilitator superfamily protein	Q94CI7	Sugar transporter ERD6-like 17 OS=Arabidopsis thaliana GN=SFP1 PE=2 SV=2	3.02153	2.84324	2.78191	2.6379	0.619026	2.4367
Potri.001G226700	45.2837	green	824.6	turquoise	779.316	3.53e-05	1.25375					2.21371	2.93764	1.9967	1.85647	4.19139	1.24548
Potri.001G226900	110.025	blue	189.297	purple	79.2719	0.00281995	0.962175	AT5G40850	urophorphyrin methylase 1	C1DKY7	Siroheme synthase OS=Azotobacter vinelandii (strain DJ / ATCC BAA-1303) GN=cysG PE=3 SV=1	3.82495	2.61829	4.6646	4.26298	3.58047	4.89431
Potri.001G227000	10.7838	grey	169.682	orange	158.898	0.00205926	-2.14393	AT2G44500	O-fucosyltransferase family protein	Q8W486	DUF246 domain-containing protein At1g04910 OS=Arabidopsis thaliana GN=At1g04910 PE=1 SV=1	6.32744	6.65652	6.33196	5.84845	4.51259	5.26898
Potri.001G227300	39.9811	magenta	63.6791	greenyellow	23.6979	0.0122121	-2.85451	AT2G44480	beta glucosidase 17	A2SY66	Vicianin hydrolase (Fragment) OS=Vicia sativa subsp. nigra PE=1 SV=1	3.68215	4.78034	4.38589	4.77433	1.92583	1.33511
Potri.001G227400	43.5048	magenta	67.4066	greenyellow	23.9018	0.00950175	-3.19554	AT2G44480	beta glucosidase 17	A2SY66	Vicianin hydrolase (Fragment) OS=Vicia sativa subsp. nigra PE=1 SV=1	4.17159	5.38287	4.9807	5.38815	2.18732	1.66665
Potri.001G228000	146.271	yellow	41.7671	magenta	-104.504	0.00346053	0.670146	AT1G04945	HIT-type Zinc finger family protein	Q5RF97	Box C/D snoRNA protein 1 OS=Pongo abelii GN=ZNHIT6 PE=2 SV=1	2.26629	1.69062	2.53538	2.25332	2.36076	2.99819
Potri.001G229500	192.783	blue	148.136	red	-44.6462	0.000741241	-0.121912	AT2G27660	Cysteine/Histidine-rich C1 domain family protein			1.92549	0.121913	2.68564	2.2348	1e-06	1.0552
Potri.001G230800	110.774	blue	44.8321	salmon	-65.9417	0.0191119	-0.061389	AT2G44340	VQ motif-containing protein			2.56869	1.30459	2.25099	2.80207	1.2432	1.35001
Potri.001G230900	249.569	orange	272.275	brown	22.7065	0.00261594	-0.574346	AT2G31945				2.93433	4.6266	2.95925	2.43257	4.05225	2.39715
Potri.001G231000	5.58958	grey	359.886	magenta	354.296	0.000976346	-0.932841	AT3G60080	RING/U-box superfamily protein	Q8LPN7	E3 ubiquitin-protein ligase RING1-like OS=Arabidopsis thaliana GN=At3g19950 PE=2 SV=1	4.1401	3.91482	4.24785	4.10075	2.98198	4.01273
Potri.001G231200	368.013	greenyellow	467.495	magenta	99.4817	2.85e-07	-0.801297	AT4G25835	P-loop containing nucleoside triphosphate hydrolases superfamily protein	Q54DY9	Probable mitochondrial chaperone BCS1-B OS=Dictyostelium discoideum GN=bcsl1b PE=3 SV=1	2.4135	0.939847	2.28736	2.12116	0.13855	2.86399
Potri.001G231800	107.676	grey	430.388	yellow	322.712	0.000483579	-0.340512	AT5G23880	cleavage and polyadenylation specificity factor 100	Q9LKF9	Cleavage and polyadenylation specificity factor subunit 2 OS=Arabidopsis thaliana GN=CPSF100 PE=1 SV=2	2.85556	2.44632	2.97943	2.95489	2.1058	3.16435
Potri.001G232000	4.58211	grey	271.673	turquoise	267.091	0.00697734	1.84904	AT2G44290	Bifunctional inhibitor/lipid-transfer protein/seed storage 2S albumin superfamily protein			4.04254	3.45624	3.78312	4.15581	5.30527	4.18617
Potri.001G232500	62.4243	turquoise	1.93768	grey	-60.4867	0.0216566	-1.61819	AT2G44260	Plant protein of unknown function (DUF946)			2.17437	2.896	1.96231	1.21565	1.27781	1.21279
Potri.001G232700	202.619	grey	43.6805	magenta	-158.938	0.00263679	-0.771112	AT2G18370	Bifunctional inhibitor/lipid-transfer protein/seed storage 2S albumin superfamily protein	Q9ZPW9	Non-specific lipid-transfer protein 8 OS=Arabidopsis thaliana GN=LTP8 PE=2 SV=1	3.92087	4.94413	3.90105	4.03625	4.17302	5.50214
Potri.001G232900	6.5606	grey	75.9187	magenta	69.3581	0.00398523	-0.329308	AT2G18370	Bifunctional inhibitor/lipid-transfer protein/seed storage 2S albumin superfamily protein	Q9ZPW9	Non-specific lipid-transfer protein 8 OS=Arabidopsis thaliana GN=LTP8 PE=2 SV=1	5.39644	6.00619	5.48333	5.71984	5.67688	7.1093
Potri.001G233000	436.652	greenyellow	528.917	magenta	92.2648	1.18e-06	-0.220411	AT3G13510	Protein of Unknown Function (DUF239)			6.03258	5.01876	6.28885	6.08475	4.79835	6.21288
Potri.001G233300	4.45445	grey	58.3396	purple	53.8851	0.0233552	-0.094251	AT3G45770	Polyketide synthase, enoylreductase family protein	Q8LCU7	Probable trans-2-enoyl-CoA reductase, mitochondrial OS=Arabidopsis thaliana GN=At3g45770 PE=1 SV=1	2.05549	1.53949	2.11215	2.44851	1.44524	2.41677
Potri.001G234100	12.0483	grey	528.935	turquoise	516.886	6.63e-05	1.35227	AT1G07870	Protein kinase superfamily protein	Q9LQQ8	Probable serine/threonine-protein kinase RLCKVII OS=Arabidopsis thaliana GN=At1g07870 PE=2 SV=1	2.19709	2.53673	2.26698	2.14927	3.889	2.29543
Potri.001G234200	578.296	tan	853.532	turquoise	275.235	1.42e-07	-0.661727	AT3G46290	hercules receptor kinase 1	Q9LX66	Receptor-like protein kinase HERK 1 OS=Arabidopsis thaliana GN=HERK1 PE=1 SV=1	4.43337	5.51974	4.08263	4.19688	4.85801	4.0064
Potri.001G234600	4.43407	grey	696.268	turquoise	691.834	0.00874666	2.17219	AT2G39380	exocyst subunit exo70 family protein H2	O54922	Exocyst complex component 7 OS=Rattus norvegicus GN=Exoc7 PE=2 SV=1	2.44207	2.39875	2.39748	2.84434	4.57094	2.92651
Potri.001G234700	246.398	orange	381.18	turquoise	134.781	0.00403708	0.0466301	AT2G37390	Heavy metal transport/detoxification superfamily protein			3.54574	4.54693	3.24646	3.44309	4.59356	2.59952
Potri.001G235700	1.65952	grey	685.747	turquoise	684.088	0.00395612	1.03525	AT5G59790	Domain of unknown function (DUF966)			1.34426	1.6202	1.58828	1.30063	2.65545	1.2383
Potri.001G236400	292.419	orange	785.685	turquoise	493.266	1.65e-06	0.709349	AT3G46000	actin depolymerizing factor 4	Q9FVI1	Actin-depolymerizing factor 2 OS=Petunia hybrida GN=ADF2 PE=2 SV=1	6.11731	6.84201	6.1887	6.13685	7.55136	6.18384
Potri.001G237000	131.902	turquoise	1026.89	brown	894.986	0.000402336	0.82958	AT5G59960				3.08724	3.76767	2.97824	3.17731	4.59725	2.58534
Potri.001G237300	215.411	blue	465.05	magenta	249.638	1.11e-06	0	AT2G28780				2.95311	1e-06	3.67591	3.58772	1e-06	4.00902
Potri.001G237500	409.16	brown	1162.57	turquoise	753.414	1.69e-06	-0.343006	AT1G07645	dessication-induced 1VOC superfamily protein			1e-06	2.59173	1e-06	1e-06	2.24873	1e-06
Potri.001G238300	271.273	red	55.2443	grey	-216.029	0.000139804	0.307868	AT5G59350				2.99821	2.31105	3.32771	2.96822	2.61891	3.55637
Potri.001G238700	0	no	72.8844	brown	72.8844	0.0163092	3.54805	AT1G53540	HSP20-like chaperones superfamily protein	P27880	18.2 kDa class I heat shock protein OS=Medicago sativa GN=HSP18.2 PE=2 SV=1	1e-06	1e-06	1e-06	0.747056	3.54805	0.0886836
Potri.001G238800	11.3462	grey	408.648	turquoise	397.302	0.00738225	0.352817	AT2G28840	XB3 ortholog 1 in Arabidopsis thaliana	Q94B55	Putative E3 ubiquitin-protein ligase XBAT31 OS=Arabidopsis thaliana GN=XBAT31 PE=2 SV=1	5.19092	5.31219	4.89813	5.14657	5.665	4.64575
Potri.001G238900	74.8344	red	15.3693	magenta	-59.4651	0.000234519	0.71991	AT5G02440				1.70046	1.10537	1.8204	1.56224	1.82528	3.12226
Potri.001G239100	14.6608	cyan	261.957	turquoise	247.296	0.000471959	1.34575	AT2G45910	U-box domain-containing protein kinase family protein	Q8GUH1	U-box domain-containing protein 33 OS=Arabidopsis thaliana GN=PUB33 PE=2 SV=2	1.93461	1.53047	1.70404	1.82791	2.87621	2.00543
Potri.001G239800	394.897	red	3.49659	greenyellow	-391.401	0.00604474	2.62451					5.49881	1e-06	5.43265	6.42248	2.62451	2.10628
Potri.001G240000	253.826	yellow	511.202	yellow	257.375	0.00124084	-0.484257	AT5G24318	O-Glycosyl hydrolases family 17 protein	P52409	Glucan endo-1,3-beta-glucosidase OS=Triticum aestivum GN=GLC1 PE=2 SV=1	4.39575	3.77052	4.48362	4.44098	3.28626	5.15242
Potri.001G240100	14.2872	green	715.361	turquoise	701.074	4.87e-05	0.735092	AT3G46580	methyl-CPG-binding domain protein 5	Q9SNC0	Methyl-CpG-binding domain-containing protein 5 OS=Arabidopsis thaliana GN=MBD5 PE=1 SV=1	2.67162	2.95471	2.69298	2.51011	3.6898	2.74172
Potri.001G240600	4.56074	grey	225.164	purple	220.603	0.00515762	0.217578	AT1G03230	Eukaryotic aspartyl protease family protein	P13917	Basic 7S globulin OS=Glycine max GN=BG PE=1 SV=2	4.89748	4.80889	5.54634	5.67241	5.02647	6.88022
Potri.001G240900	161.431	blue	218.075	purple	56.6445	0.00145307	0.780222	AT2G39700	expansin A4	O48818	Expansin-A4 OS=Arabidopsis thaliana GN=EXPA4 PE=1 SV=1	3.77741	2.34855	4.40108	4.3851	3.12877	5.78385
Potri.001G242300	340.269	orange	752.58	turquoise	412.311	3.49e-06	0.848394	AT5G59480	Haloacid dehalogenase-like hydrolase (HAD) superfamily protein	Q09893	Uncharacterized protein C24B11.05 OS=Schizosaccharomyces pombe (strain 972 / ATCC 24843) GN=SPAC24B11.05 PE=2 SV=1	3.18421	4.22715	3.1866	3.21167	5.07555	3.29517
Potri.001G242600	466.781	tan	1128.9	turquoise	662.12	9.93e-06	0.141097	AT2G29090	cytochrome P450, family 707, subfamily A, polypeptide 2	O81077	Abscisic acid 8'-hydroxylase 2 OS=Arabidopsis thaliana GN=CYP707A2 PE=2 SV=1	1e-06	2.4858	1e-06	1e-06	2.6269	1e-06
Potri.001G243600	1.15126	grey	347.879	brown	346.727	0.000923791	0.308901	AT3G46640	Homeodomain-like superfamily protein	Q9ZWJ9	Two-component response regulator ARR2 OS=Arabidopsis thaliana GN=ARR2 PE=1 SV=1	2.21626	2.29902	1.91852	1.84917	2.60792	0.998377
Potri.001G245200	569.952	brown	1120.41	pink	550.453	3.93e-07	-0.406472	AT2G29380	highly ABA-induced PP2C gene 2	Q9ZW21	Probable protein phosphatase 2C 24 OS=Arabidopsis thaliana GN=At2g29380 PE=2 SV=1	1.35777	5.78532	1.33452	1.60164	5.37885	1.47459
Potri.001G245900	59.3289	purple	386.796	magenta	327.467	0.00795229	-2.11461	AT3G46660	UDP-glucosyl transferase 76E2	Q94AB5	UDP-glycosyltransferase 76E12 OS=Arabidopsis thaliana GN=UGT76E12 PE=2 SV=1	3.01438	2.68566	3.26163	2.8046	0.571052	2.71869
Potri.001G246200	215.086	blue	475.254	magenta	260.168	4.13e-06	-1.08122	AT5G59020	Protein of unknown function (DUF3527)			3.67508	2.98857	3.55493	3.65744	1.90736	3.84327
Potri.001G246400	355.484	orange	596.743	turquoise	241.259	1.85e-05	0.227034	AT5G59010	Protein kinase protein with tetratricopeptide repeat domain	Q9FHD7	Probable serine/threonine-protein kinase At5g41260 OS=Arabidopsis thaliana GN=At5g41260 PE=1 SV=1	3.53677	4.52119	3.48279	3.59643	4.74823	3.48463
Potri.001G246600	43.3929	grey	146.898	magenta	103.505	0.0110176	0.0565934	AT2G29540	RNApolymerase 14 kDa subunit	Q5XK67	DNA-directed RNA polymerases I and III subunit RPAC2 OS=Xenopus laevis GN=polr1d PE=3 SV=1	1.42482	1.15998	2.05127	1.36922	1.21658	2.34705
Potri.001G246900	238.866	pink	84.3578	magenta	-154.508	0.0160275	0.31601	AT5G62700	tubulin beta chain 2	P37392	Tubulin beta-1 chain OS=Lupinus albus GN=TUBB1 PE=3 SV=1	6.56126	6.13606	6.95139	6.58221	6.45207	7.32681
Potri.001G247100	12.5818	grey	9.98522	magenta	-2.59663	0.0265088	-0.765284					2.24444	2.07879	1.92609	2.48049	1.3135	1.86064
Potri.001G247900	25.6848	yellow	334.494	magenta	308.81	0.00566357	-1.06507					4.3236	3.53075	4.2318	4.02965	2.46569	4.523
Potri.001G248400	12.6584	magenta	202.663	magenta	190.005	0.0110884	-1.47174	AT5G58930	Protein of unknown function (DUF740)	Q9SS80	UPF0503 protein At3g09070, chloroplastic OS=Arabidopsis thaliana GN=At3g09070 PE=1 SV=1	1.17763	1.6465	1.45138	1.33206	0.174759	1.38665
Potri.001G249400	22.0375	salmon	810.066	pink	788.029	0.00217234	0.683369	AT2G29640	JOSEPHIN-like protein	O82391	Josephin-like protein OS=Arabidopsis thaliana GN=At2g29640 PE=2 SV=1	2.65962	2.94362	2.59844	2.65362	3.62699	2.32214
Potri.001G249700	307.649	orange	11.1539	grey	-296.495	0.00690734	-1.85736	AT5G58860	cytochrome P450, family 86, subfamily A, polypeptide 1	P48422	Cytochrome P450 86A1 OS=Arabidopsis thaliana GN=CYP86A1 PE=1 SV=2	3.13535	5.25355	3.51422	2.84767	3.39619	3.16304
Potri.001G249900	13.616	grey	78.9933	brown	65.3773	0.00973999	1.15295	AT2G29660	zinc finger (C2H2 type) family protein			6.07717	5.72039	5.73728	6.50556	6.87334	6.02514
Potri.001G250700	317.186	yellow	32.2697	magenta	-284.916	0.0021694	1.00264	AT3G18600	P-loop containing nucleoside triphosphate hydrolases superfamily protein	Q84T03	DEAD-box ATP-dependent RNA helicase 27 OS=Oryza sativa subsp. japonica GN=Os03g0802700 PE=3 SV=1	2.05177	1.39521	2.52044	2.1058	2.39785	2.86076
Potri.001G250800	4.42731	grey	16.3033	grey	11.8759	0.0280729	-0.847617	AT3G47160	RING/U-box superfamily protein			1.99788	1.79574	2.06757	1.96622	0.948126	1.74456
Potri.001G251200	0	no	75.98	green	75.98	0.00469171	3.20375	AT3G51860	cation exchanger 1	Q93Z81	Vacuolar cation/proton exchanger 3 OS=Arabidopsis thaliana GN=CAX3 PE=1 SV=1	1e-06	0.299001	0.162465	0.000942305	3.50275	2.22263
Potri.001G251900	1.43294	grey	432.647	magenta	431.214	0.000333536	-1.34178	AT5G01450	RING/U-box superfamily protein			3.1314	3.27835	3.00609	2.939	1.93657	2.93326
Potri.001G252000	24.9583	purple	323.431	purple	298.473	0.00596228	-0.762051	AT1G07220	Arabidopsis thaliana protein of unknown function (DUF821)	Q29AU6	O-glucosyltransferase rumi OS=Drosophila pseudoobscura pseudoobscura GN=rumi PE=3 SV=1	2.11792	2.23625	2.31799	2.15894	1.4742	2.94698
Potri.001G252100	518.01	brown	767.668	blue	249.658	5.52e-07	0.128526	AT5G58700	phosphatidylinositol-speciwc phospholipase C4	Q944C1	Phosphoinositide phospholipase C 4 OS=Arabidopsis thaliana GN=PLC4 PE=2 SV=2	3.82774	4.62221	3.73513	3.53276	4.75073	3.31763
Potri.001G252600	33.9275	green	424.566	turquoise	390.638	0.00239409	0.909658	AT5G58620	zinc finger (CCCH-type) family protein	Q9LUZ4	Zinc finger CCCH domain-containing protein 66 OS=Arabidopsis thaliana GN=At5g58620 PE=2 SV=1	3.47468	3.78225	3.45229	3.6187	4.69191	3.79964
Potri.001G253000	3.56641	salmon	226.44	magenta	222.873	2.1e-05	-1.47679	AT3G47300	SELT-like protein precursor	Q9STZ2	SelT-like protein OS=Arabidopsis thaliana GN=At3g47300 PE=2 SV=2	4.62986	4.6534	4.53033	4.58937	3.17661	4.47819
Potri.001G253800	143.856	blue	45.8271	greenyellow	-98.0288	0.023065	0.827396	AT1G77210	sugar transporter 14	Q8GW61	Sugar transport protein 14 OS=Arabidopsis thaliana GN=STP14 PE=2 SV=2	4.59995	3.02923	4.56236	4.9259	3.85662	3.81031
Potri.001G254800	0.582196	grey	368.281	turquoise	367.699	0.00562509	1.26154	AT1G50460	hexokinase-like 1	Q9LPS1	Hexokinase-3 OS=Arabidopsis thaliana GN=At1g50460 PE=1 SV=1	1.86679	2.00523	2.25197	2.01125	3.26677	2.11627
Potri.001G255700	11.7714	lightcyan	239.499	magenta	227.728	7.03e-05	-2.08487					2.18633	2.16631	1.68759	1.34204	0.0814363	1.14619
Potri.001G256100	543.09	turquoise	506.647	turquoise	-36.4432	5.02e-05	-0.114242	AT3G21070	NAD kinase 1	Q56YN3	NAD(H) kinase 1 OS=Arabidopsis thaliana GN=NADK1 PE=1 SV=2	3.40861	4.25583	3.05472	3.23611	4.14159	3.0549
Potri.001G257600	103.216	turquoise	34.5305	grey	-68.6854	0.017861	0.13807	AT5G12840	nuclear factor Y, subunit A1	Q9LXV5	Nuclear transcription factor Y subunit A-1 OS=Arabidopsis thaliana GN=NFYA1 PE=2 SV=1	1.40368	1.76262	0.860719	1.30397	1.90069	1.20324
Potri.001G259000	190.314	blue	153.086	magenta	-37.2283	0.00106503	0.152475	AT1G51310	transferases;tRNA (5-methylaminomethyl-2-thiouridylate)-methyltransferases	O51625	tRNA-specific 2-thiouridylase MnmA OS=Borrelia burgdorferi (strain ATCC 35210 / B31 / CIP 102532 / DSM 4680) GN=mnmA PE=3 SV=1	2.08943	1.33698	2.31249	2.08461	1.48946	2.50639
Potri.001G260100	175.053	turquoise	58.5856	brown	-116.468	0.00584111	-0.33946	AT3G51970	acyl-CoA sterol acyl transferase 1	Q9SV07	Acyl-CoA--sterol O-acyltransferase 1 OS=Arabidopsis thaliana GN=ASAT1 PE=1 SV=1	1.58023	2.57332	1.322	1.51882	2.23386	0.953231
Potri.001G260700	309.235	tan	389.704	pink	80.4683	0.000489968	-0.428795	AT3G51970	acyl-CoA sterol acyl transferase 1	Q9SV07	Acyl-CoA--sterol O-acyltransferase 1 OS=Arabidopsis thaliana GN=ASAT1 PE=1 SV=1	3.3727	4.59737	2.86027	3.331	4.16858	3.08295
Potri.001G261300	77.8432	green	198.237	blue	120.394	0.0183389	0.507051	AT3G14470	LRR and NB-ARC domains-containing disease resistance protein	Q9LRR4	Putative disease resistance RPP13-like protein 1 OS=Arabidopsis thaliana GN=RPPL1 PE=2 SV=1	3.10859	3.43504	2.80967	3.26777	3.94209	3.02078
Potri.001G263800	21.9757	grey	444.201	blue	422.226	0.00155177	0.318369	AT5G09680	reduced lateral root formation	Q7L1T6	Cytochrome b5 reductase 4 OS=Homo sapiens GN=CYB5R4 PE=1 SV=1	3.11514	3.67246	3.20527	3.08712	3.99083	2.8591
Potri.001G264100	360.549	turquoise	767.722	brown	407.173	0.000234778	0.225573	AT3G63500	Protein of unknown function (DUF1423)	Q84TI3	Protein OBERON 4 OS=Arabidopsis thaliana GN=OBE4 PE=1 SV=2	3.86594	4.30878	3.59746	3.82077	4.53436	3.51016
Potri.001G265200	3.51718	grey	27.5693	green	24.0521	0.0285	0.761443	AT3G60830	actin-related protein 7	Q8L4Y5	Actin-related protein 7 OS=Arabidopsis thaliana GN=ARP7 PE=1 SV=1	1.89158	1.7879	1.40388	1.9295	2.54935	1.71566
Potri.001G265400	409.101	green	1.61585	grey	-407.485	0.00230936	-1.23246	AT3G63520	carotenoid cleavage dioxygenase 1	O65572	Carotenoid 9,10(9',10')-cleavage dioxygenase 1 OS=Arabidopsis thaliana GN=CCD1 PE=1 SV=2	0.405831	1.80007	0.351955	0.22794	0.567613	0.967816
Potri.001G266000	309.305	turquoise	385.403	turquoise	76.0982	0.000481853	0.125806	AT5G12840	nuclear factor Y, subunit A1	Q9LXV5	Nuclear transcription factor Y subunit A-1 OS=Arabidopsis thaliana GN=NFYA1 PE=2 SV=1	4.37628	5.11131	3.91395	4.42851	5.23711	3.42086
Potri.001G266500	719.981	brown	1167.85	turquoise	447.867	2.59e-09	-1.00028	AT1G07985	Expressed protein			1e-06	2.34861	1e-06	1e-06	1.34833	1e-06
Potri.001G266900	303.687	red	431.107	magenta	127.42	4.36e-08	0.217208	AT3G08040	MATE efflux family protein	Q9SFB0	MATE efflux family protein FRD3 OS=Arabidopsis thaliana GN=FRD3 PE=1 SV=1	5.10924	0.119586	4.46313	5.22089	0.336794	5.14488
Potri.001G267400	8.5834	purple	426.99	yellow	418.407	0.00295558	-0.575849	AT4G26900	HIS HF	Q9SZ30	Imidazole glycerol phosphate synthase hisHF, chloroplastic OS=Arabidopsis thaliana GN=At4g26900 PE=1 SV=1	2.56568	2.60726	3.02636	2.79007	2.03141	3.1826
Potri.001G268500	571.149	brown	550.977	turquoise	-20.1722	8.74e-07	0.486951					5.74714	8.55121	6.02037	5.37967	9.03816	6.12608
Potri.001G268600	14.6419	grey	349.002	green	334.36	0.002963	1.57597	AT4G37980	elicitor-activated gene 3-1	Q9ZRF1	Probable mannitol dehydrogenase OS=Fragaria ananassa GN=CAD PE=2 SV=1	2.12383	2.98243	2.04282	2.02165	4.5584	2.58147
Potri.001G269400	21.1924	grey	451.459	turquoise	430.267	0.00256324	0.829675	AT3G12630	A20/AN1-like zinc finger family protein	Q9LHJ8	Zinc finger A20 and AN1 domain-containing stress-associated protein 5 OS=Arabidopsis thaliana GN=SAP5 PE=2 SV=1	5.93854	5.99398	5.73649	5.97714	6.82366	6.01028
Potri.001G270000	155.46	blue	171.345	magenta	15.8849	0.00022243	0.346596	AT2G42280	basic helix-loop-helix (bHLH) DNA-binding superfamily protein	Q66GR3	Transcription factor bHLH130 OS=Arabidopsis thaliana GN=BHLH130 PE=1 SV=1	4.12543	2.81382	4.45416	4.15272	3.16042	4.34557
Potri.001G270200	27.9177	turquoise	422.839	turquoise	394.921	0.0189998	0.405165					1.87211	2.29877	1.81295	1.76503	2.70393	1.68219
Potri.001G270300	325.076	red	326.388	magenta	1.31272	0.000518751	-0.0165287	AT1G12740	cytochrome P450, family 87, subfamily A, polypeptide 2	Q7XU38	Cytochrome P450 87A3 OS=Oryza sativa subsp. japonica GN=CYP87A3 PE=2 SV=3	7.16619	4.63259	7.25282	6.73104	4.61606	6.7422
Potri.001G270400	361.454	red	400.007	magenta	38.5528	0.000131417	-0.32626	AT1G12740	cytochrome P450, family 87, subfamily A, polypeptide 2	Q7XU38	Cytochrome P450 87A3 OS=Oryza sativa subsp. japonica GN=CYP87A3 PE=2 SV=3	6.83256	4.62089	6.99264	6.57442	4.29463	6.61094
Potri.001G270500	376.635	greenyellow	278.736	magenta	-97.8996	0.000244484	-0.180177	AT1G12740	cytochrome P450, family 87, subfamily A, polypeptide 2	Q7XU38	Cytochrome P450 87A3 OS=Oryza sativa subsp. japonica GN=CYP87A3 PE=2 SV=3	6.65797	4.93691	7.49687	6.85919	4.75674	6.53856
Potri.001G270600	396.453	greenyellow	352.991	magenta	-43.4618	7.25e-05	-0.755019	AT1G12740	cytochrome P450, family 87, subfamily A, polypeptide 2	Q7XU38	Cytochrome P450 87A3 OS=Oryza sativa subsp. japonica GN=CYP87A3 PE=2 SV=3	6.55752	4.82872	7.31749	6.67425	4.0737	6.38237
Potri.001G270900	143.097	blue	178.855	red	35.7584	0.00162543	-1.08524	AT5G47990	cytochrome P450, family 705, subfamily A, polypeptide 32	Q9FI39	Cytochrome P450 705A5 OS=Arabidopsis thaliana GN=CYP705A5 PE=2 SV=1	3.00644	2.17221	3.86955	3.68653	1.08698	2.68469
Potri.001G271700	124.833	turquoise	795.543	pink	670.71	0.000523631	1.18422	AT3G45640	mitogen-activated protein kinase 3	Q39023	Mitogen-activated protein kinase 3 OS=Arabidopsis thaliana GN=MPK3 PE=1 SV=2	3.26778	4.56134	3.37886	3.67976	5.74556	2.49287
Potri.001G271900	3.6618	lightcyan	215.821	magenta	212.159	0.0154543	-1.01773	AT5G26960	Galactose oxidase/kelch repeat superfamily protein	Q6NPN5	F-box/kelch-repeat protein At5g26960 OS=Arabidopsis thaliana GN=At5g26960 PE=2 SV=1	3.07252	2.83405	2.50292	2.80012	1.81633	3.13792
Potri.001G272400	164.643	blue	309.918	purple	145.275	0.00232213	-0.317704	AT5G12260				1.19853	0.504525	1.58198	1.14988	0.186822	1.70148
Potri.001G272700	168.212	pink	308.252	purple	140.04	0.0273256	0.0766779	AT5G62700	tubulin beta chain 2	P93176	Tubulin beta chain OS=Hordeum vulgare GN=TUBB PE=2 SV=1	6.09507	5.58056	6.24329	6.12935	5.65723	6.74523
Potri.001G272800	273.882	pink	463.384	yellow	189.502	0.00233161	-0.353831	AT5G62700	tubulin beta chain 2	P93176	Tubulin beta chain OS=Hordeum vulgare GN=TUBB PE=2 SV=1	6.77219	6.27224	7.00231	6.7818	5.9184	7.26207
Potri.001G273500	2.27847	grey	116.859	orange	114.58	0.00705495	-1.09138	AT5G12200	pyrimidine 2			5.50271	5.22561	5.22917	5.51934	4.13423	4.34532
Potri.001G273700	77.1265	cyan	402.239	purple	325.112	0.000124378	-0.135756	AT1G46264	heat shock transcription factor B4	Q7XHZ0	Heat stress transcription factor B-4b OS=Oryza sativa subsp. japonica GN=HSFB4B PE=2 SV=1	0.97856	0.135757	1.00639	1.23423	1e-06	2.35785
Potri.001G273900	55.3757	magenta	831.554	turquoise	776.178	1.21e-06	1.7215	AT2G26850	F-box family protein	Q6NLB1	F-box protein At2g26850 OS=Arabidopsis thaliana GN=At2g26850 PE=2 SV=1	2.49946	3.20934	2.83822	2.73346	4.93083	2.94088
Potri.001G275300	426.292	turquoise	63.9437	brown	-362.348	0.00701843	-0.36851	AT4G29070	Phospholipase A2 family protein			3.9265	4.4502	3.79708	4.13201	4.08169	3.3725
Potri.001G275500	16.5433	greenyellow	25.191	grey	8.64772	0.024481	-0.464524	AT2G26870	non-specific phospholipase C2	P95245	Phospholipase C 3 OS=Mycobacterium tuberculosis GN=plcC PE=3 SV=2	4.38495	3.72953	4.60512	4.00621	3.26501	3.66561
Potri.001G275800	29.0531	cyan	55.1058	magenta	26.0528	0.0101065	0.239637	AT5G12300	Calcium-dependent lipid-binding (CaLB domain) family protein			2.8677	2.51631	3.03879	2.79704	2.75595	3.86599
Potri.001G276200	3.68282	grey	449.561	magenta	445.878	6.23e-05	-1.43959	AT5G12330	Lateral root primordium (LRP) protein-related			3.31536	3.51375	3.52951	3.19023	2.07416	3.43487
Potri.001G276300	0.339808	grey	106.836	magenta	106.496	0.000368949	-2.13028	AT5G12440	CCCH-type zinc fingerfamily protein with RNA-binding domain	Q94CJ8	Zinc finger CCCH domain-containing protein 55 OS=Arabidopsis thaliana GN=At5g12440 PE=2 SV=3	1.96744	2.40101	2.42224	1.33281	0.270735	2.25022
Potri.001G276400	0.300173	grey	34.3637	salmon	34.0635	0.00936647	0.953519	AT5G12340				0.792327	1.45282	1.69382	2.04992	2.40634	0.487411
Potri.001G276600	143.567	blue	68.895	purple	-74.6715	0.00114945	0.0238977	AT1G70520	cysteine-rich RLK (RECEPTOR-like protein kinase) 3	Q9CAL3	Cysteine-rich receptor-like protein kinase 2 OS=Arabidopsis thaliana GN=CRK2 PE=2 SV=1	1.12619	1e-06	1.24956	1.37316	0.0238987	1.3259
Potri.001G277700	0.584705	grey	83.3214	green	82.7367	0.0108315	0.932238	AT2G30000	PHF5-like protein	Q0WMV8	PHD finger-like domain-containing protein 5B OS=Arabidopsis thaliana GN=At1g07170 PE=2 SV=1	1.99493	1.98768	2.46671	1.82763	2.91992	2.3489
Potri.001G278400	126.823	blue	307.368	magenta	180.545	0.000655407	0.0765855	AT3G47340	glutamine-dependent asparagine synthase 1	P49078	Asparagine synthetase [glutamine-hydrolyzing] OS=Arabidopsis thaliana GN=ASN1 PE=2 SV=2	6.13358	3.42613	6.79998	6.90232	3.50272	6.08323
Potri.001G278500	311.494	green	294.862	turquoise	-16.6321	0.00259428	0.694813	AT2G30020	Protein phosphatase 2C family protein	O80871	Probable protein phosphatase 2C 25 OS=Arabidopsis thaliana GN=At2g30020 PE=1 SV=1	3.67384	5.38568	3.21812	3.99069	6.08049	4.37781
Potri.001G278600	545.403	tan	928.129	turquoise	382.727	9.11e-07	0.282627	AT1G07150	mitogen-activated protein kinase kinase kinase 13	Q9FZ36	Mitogen-activated protein kinase kinase kinase 2 OS=Arabidopsis thaliana GN=ANP2 PE=2 SV=1	0.0701677	1.62174	1e-06	1e-06	1.90437	0.0382474
Potri.001G279100	189.613	blue	444.867	magenta	255.255	1.34e-06	-1.07632	AT1G07110	fructose-2,6-bisphosphatase	Q9MB58	6-phosphofructo-2-kinase/fructose-2,6-bisphosphatase OS=Arabidopsis thaliana GN=FKFBP PE=1 SV=1	2.77132	2.13972	3.17304	2.71679	1.0634	2.94629
Potri.001G279300	246.777	turquoise	895.981	turquoise	649.204	6.37e-05	0.540604	AT2G30080	ZIP metal ion transporter family	O64738	Zinc transporter 6, chloroplastic OS=Arabidopsis thaliana GN=ZIP6 PE=2 SV=1	4.46734	4.88585	4.30972	4.59199	5.42645	4.56629
Potri.001G280000	32.0162	grey	147.354	red	115.338	0.0177501	-1.01329	AT2G38300	myb-like HTH transcriptional regulator family protein	Q700D9	Putative Myb family transcription factor At1g14600 OS=Arabidopsis thaliana GN=At1g14600 PE=2 SV=2	2.13902	1.64633	2.18134	1.94286	0.633039	1.23392
Potri.001G280100	4.65701	magenta	351.994	magenta	347.336	0.00029469	-1.60136	AT3G51770	tetratricopeptide repeat (TPR)-containing protein	O65020	Ethylene-overproduction protein 1 OS=Arabidopsis thaliana GN=ETO1 PE=1 SV=2	3.77175	3.57426	3.49787	3.30083	1.9729	3.132
Potri.001G280700	162.651	midnightblue	596.64	magenta	433.989	1.25e-06	-1.26474	AT5G58520	Protein kinase superfamily protein	Q54I36	Dual specificity protein kinase pyk3 OS=Dictyostelium discoideum GN=pyk3 PE=1 SV=1	2.39217	1.45469	2.17836	2.18554	0.189951	2.48021
Potri.001G281500	1.65653	grey	314.206	turquoise	312.55	0.000427572	1.34456	AT1G07060				1.27923	1.07971	0.897225	0.976116	2.42428	1.13804
Potri.001G281800	96.6074	magenta	222.479	brown	125.872	0.00212439	0.220173	AT2G30150	UDP-Glycosyltransferase superfamily protein	O64732	UDP-glycosyltransferase 87A1 OS=Arabidopsis thaliana GN=UGT87A1 PE=2 SV=1	2.6351	3.2319	2.69058	2.57782	3.45207	2.13723
Potri.001G281900	104.948	turquoise	6.34916	grey	-98.5983	0.00824649	-0.860485	AT2G30140	UDP-Glycosyltransferase superfamily protein	O64733	UDP-glycosyltransferase 87A2 OS=Arabidopsis thaliana GN=UGT87A2 PE=2 SV=1	4.32645	5.2424	4.49621	4.24857	4.38192	3.68854
Potri.001G284300	0.222595	grey	26.8705	red	26.6479	0.0244338	-2.79082	AT2G14210	AGAMOUS-like 44	Q9SI38	MADS-box transcription factor ANR1 OS=Arabidopsis thaliana GN=ANR1 PE=1 SV=1	4.57089	4.56771	4.12764	4.01045	1.77689	2.29528
Potri.001G285300	453.771	turquoise	683.51	turquoise	229.739	1.61e-06	0.586361	AT2G04305	Magnesium transporter CorA-like family protein			3.70039	4.26375	3.45537	3.55487	4.85011	3.17144
Potri.001G285900	726.961	brown	277.444	brown	-449.518	0.000600609	-0.339441	AT5G64440	fatty acid amide hydrolase	Q7XJJ7	Fatty acid amide hydrolase OS=Arabidopsis thaliana GN=FAAH PE=1 SV=1	5.0557	5.64726	4.99711	4.87924	5.30782	4.25284
Potri.001G287700	4.49161	grey	332.911	magenta	328.42	1.51e-06	-0.794529	AT2G14260	proline iminopeptidase	P93732	Proline iminopeptidase OS=Arabidopsis thaliana GN=PIP PE=2 SV=3	5.22883	4.97602	5.11841	5.41097	4.18149	5.17412
Potri.001G288000	2.90077	grey	1061.89	turquoise	1058.98	4.97e-08	1.56536	AT2G14520	CBS domain-containing protein with a domain of unknown function (DUF21)	Q9ZQR4	DUF21 domain-containing protein At2g14520 OS=Arabidopsis thaliana GN=CBSDUF3 PE=2 SV=2	3.81056	4.04413	3.96245	3.95865	5.60949	3.55463
Potri.001G288600	126.959	blue	42.1772	red	-84.7822	0.00571	0.315908	AT2G14610	pathogenesis-related gene 1	P33154	Pathogenesis-related protein 1 OS=Arabidopsis thaliana GN=At2g14610 PE=1 SV=1	6.3699	4.06565	7.73322	6.69468	4.38156	6.07418
Potri.001G288900	34.1112	blue	140.096	brown	105.985	0.00408891	2.39239	AT1G10020	Protein of unknown function (DUF1005)			1.89188	0.939943	1.73773	1.89305	3.33233	1.70647
Potri.001G289700	326.597	brown	504.873	brown	178.277	0.000601533	1.35595	AT1G17870	ethylene-dependent gravitropism-deficient and yellow-green-like 3			1.38022	2.16623	1.0183	1.47462	3.52218	1.42734
Potri.001G290600	115.648	red	121.888	blue	6.23981	8.14e-05	1.31852	AT5G14930	senescence-associated gene 101			2.87986	2.30654	2.9083	3.24255	3.62505	3.21296
Potri.001G291000	3.87691	grey	86.9478	green	83.0709	0.0015426	1.8304	AT5G14930	senescence-associated gene 101			1.74034	1.4571	2.03157	2.41796	3.2875	2.56959
Potri.001G293100	200.385	orange	868.489	turquoise	668.104	3.96e-06	0.598274	AT3G49870	ADP-ribosylation factor-like A1C	Q5ZKQ8	ADP-ribosylation factor-like protein 8A OS=Gallus gallus GN=ARL8A PE=2 SV=1	5.03377	5.88291	5.24404	5.18384	6.48119	5.10244
Potri.001G293400	9.03944	turquoise	7.98903	grey	-1.0504	0.0114591	-1.25535	AT2G14750	APS kinase	Q43295	Adenylyl-sulfate kinase 1, chloroplastic OS=Arabidopsis thaliana GN=AKN1 PE=1 SV=1	3.47529	3.76767	3.25635	3.02159	2.51232	2.89341
Potri.001G294800	6.8169	grey	180.307	turquoise	173.49	0.0215131	0.367226					2.23051	3.57317	3.16302	2.25065	3.9404	1.58428
Potri.001G295500	428.13	tan	570.44	turquoise	142.31	0.000578613	-0.267729	AT1G27730	salt tolerance zinc finger	Q96289	Zinc finger protein ZAT10 OS=Arabidopsis thaliana GN=ZAT10 PE=2 SV=1	7.0568	8.40612	6.69714	7.09554	8.13839	6.30571
Potri.001G296400	365.299	turquoise	553.567	turquoise	188.268	1.79e-05	0.0649539	AT2G14860	Peroxisomal membrane 22 kDa (Mpv17/PMP22) family protein	Q54FR4	PXMP2/4 family protein 4 OS=Dictyostelium discoideum GN=DDB_G0290631 PE=3 SV=1	0.79084	2.89852	0.821938	0.432345	2.96347	0.991386
Potri.001G296500	69.2018	grey	656.177	turquoise	586.975	3.85e-07	1.36933	AT3G43740	Leucine-rich repeat (LRR) family protein	Q9XIC7	Somatic embryogenesis receptor kinase 2 OS=Arabidopsis thaliana GN=SERK2 PE=1 SV=1	4.25428	4.03705	4.44644	4.40202	5.40637	4.56321
Potri.001G297200	69.5336	green	670.252	turquoise	600.719	0.000134464	2.12493	AT4G33920	Protein phosphatase 2C family protein	O81760	Probable protein phosphatase 2C 63 OS=Arabidopsis thaliana GN=At4g33920 PE=1 SV=1	4.03226	4.52689	3.80769	4.16081	6.65182	4.35115
Potri.001G297400	95.4757	yellow	310.676	cyan	215.201	0.00598623	-0.556966	AT2G14880	SWIB/MDM2 domain superfamily protein	O74503	Upstream activation factor subunit spp27 OS=Schizosaccharomyces pombe (strain 972 / ATCC 24843) GN=spp27 PE=1 SV=1	2.73309	2.40906	2.81736	2.85048	1.85209	3.52472
Potri.001G297500	14.802	grey	94.7265	purple	79.9245	0.0287521	0.202755	AT3G19540	Protein of unknown function (DUF620)			2.85403	2.26181	2.617	2.93459	2.46456	3.37892
Potri.001G297900	0.57417	grey	256.824	turquoise	256.25	0.00596689	1.01302	AT3G25580	thioredoxin domain-containing protein 9 homolog	O64628	Thioredoxin domain-containing protein 9 homolog OS=Arabidopsis thaliana GN=At2g18990 PE=2 SV=1	1.97819	2.12327	2.14094	2.09377	3.13629	2.34999
Potri.001G298300	455.085	tan	1050.59	brown	595.507	3.36e-06	0.759616	AT2G14960	Auxin-responsive GH3 family protein	O82333	Probable indole-3-acetic acid-amido synthetase GH3.1 OS=Arabidopsis thaliana GN=GH3.1 PE=2 SV=1	6.02906	7.18882	5.37256	6.00264	7.94843	5.0996
Potri.001G298800	82.5657	grey	155.21	magenta	72.6445	0.00790478	-0.535661	AT2G15000				2.70743	2.46873	3.0396	2.69712	1.93307	2.88294
Potri.001G299400	263.119	blue	3.25566	grey	-259.864	0.000855448	1.88398	AT2G15220	Plant basic secretory protein (BSP) family protein			2.58774	0.100959	2.51306	3.00334	1.98493	2.479
Potri.001G299500	280.53	blue	7.78217	grey	-272.748	0.000664643	2.04535	AT2G15220	Plant basic secretory protein (BSP) family protein			4.84428	2.21017	4.99324	5.39758	4.25552	4.91381
Potri.001G300000	4.32081	grey	319.657	orange	315.337	0.00561339	-1.42992	AT4G34230	cinnamyl alcohol dehydrogenase 5	P31657	Probable cinnamyl alcohol dehydrogenase OS=Populus deltoides PE=2 SV=2	1.70067	1.61194	1.3349	1.42811	0.182016	1.02462
Potri.001G300900	112.91	yellow	111.215	magenta	-1.69512	0.0159452	0.310446	AT4G34200	D-3-phosphoglycerate dehydrogenase	O04130	D-3-phosphoglycerate dehydrogenase, chloroplastic OS=Arabidopsis thaliana GN=At1g17745 PE=1 SV=2	5.50855	4.96838	5.77534	5.34955	5.27882	6.02295
Potri.001G301400	137.076	orange	1.37323	grey	-135.703	0.0176508	-0.657694	AT2G15320	Leucine-rich repeat (LRR) family protein	C0LGT6	LRR receptor-like serine/threonine-protein kinase EFR OS=Arabidopsis thaliana GN=EFR PE=1 SV=1	3.4891	4.63551	3.64216	3.62741	3.97782	3.4233
Potri.001G301500	21.5361	magenta	177.754	orange	156.218	4.54e-05	-1.00679	AT4G35220	Cyclase family protein			4.82527	4.90347	4.78419	4.40361	3.89668	4.08728
Potri.001G301800	4.18905	cyan	405.083	cyan	400.894	0.00736529	-0.367525	AT4G34160	CYCLIN D3;1	P42753	Cyclin-D3-1 OS=Arabidopsis thaliana GN=CYCD3-1 PE=1 SV=3	2.66008	2.46378	2.90903	3.14744	2.09626	3.62201
Potri.001G302100	214.355	turquoise	324.938	brown	110.584	7.54e-05	-0.437259	AT1G47128	Granulin repeat cysteine protease family protein	P43297	Cysteine proteinase RD21a OS=Arabidopsis thaliana GN=RD21A PE=1 SV=1	4.77304	5.25069	4.65149	4.55567	4.81343	4.11474
Potri.001G302300	321.176	red	150.549	red	-170.627	0.00191746	-0.0464485	AT4G34131	UDP-glucosyl transferase 73B3	Q2V6J9	UDP-glucose flavonoid 3-O-glucosyltransferase 7 OS=Fragaria ananassa GN=GT7 PE=1 SV=1	1.50581	0.0969779	1.37917	1.32483	0.0505294	0.941078
Potri.001G302500	670.751	brown	1099.42	turquoise	428.673	1.94e-08	1.31977	AT4G06744	Leucine-rich repeat (LRR) family protein	Q8W3M4	Uncharacterized protein At4g06744 OS=Arabidopsis thaliana GN=At4g06744 PE=2 SV=1	1.16714	3.71907	0.521181	1.10322	5.03884	1.30716
Potri.001G303200	2.51941	lightcyan	1.72935	grey	-0.790061	0.00588005	-0.746771	AT2G15480	UDP-glucosyl transferase 73B5	Q9ZQG4	UDP-glycosyltransferase 73B5 OS=Arabidopsis thaliana GN=UGT73B5 PE=2 SV=1	2.42483	1.72969	1.01801	1.51924	0.982921	0.824165
Potri.001G303600	14.9674	lightcyan	136.45	brown	121.483	0.0267627	0.654899	AT4G34131	UDP-glucosyl transferase 73B3	Q2V6J9	UDP-glucose flavonoid 3-O-glucosyltransferase 7 OS=Fragaria ananassa GN=GT7 PE=1 SV=1	3.05529	3.16845	1.63632	1.6916	3.82335	1.6234
Potri.001G303700	21.3175	midnightblue	135.684	red	114.367	0.00884817	-0.449892	AT4G34131	UDP-glucosyl transferase 73B5	Q8W491	UDP-glycosyltransferase 73B3 OS=Arabidopsis thaliana GN=UGT73B3 PE=2 SV=1	2.69459	1.82018	2.31044	2.32546	1.37029	1.66892
Potri.001G303900	449.984	turquoise	946.041	turquoise	496.056	1.09e-05	0.525652	AT4G34120	Cystathionine beta-synthase (CBS) family protein	Q9C5D0	CBS domain-containing protein CBSX2, chloroplastic OS=Arabidopsis thaliana GN=CBSX2 PE=1 SV=1	3.32243	4.5728	2.80959	3.36421	5.09845	3.15947
Potri.001G304100	60.5352	salmon	492.196	pink	431.661	0.00168452	0.756276	AT4G34100	RING/U-box superfamily protein	Q6ZQ89	E3 ubiquitin-protein ligase MARCH6 OS=Mus musculus GN=March6 PE=2 SV=2	4.99839	5.1965	4.69784	5.21206	5.95278	4.75368
Potri.001G304200	168.144	blue	414.974	cyan	246.831	7.84e-05	-0.584458	AT2G23360	Plant protein of unknown function (DUF869)	Q9SLN1	Filament-like plant protein 7 OS=Arabidopsis thaliana GN=FPP7 PE=2 SV=2	2.34789	1.43767	2.45127	2.53565	0.853212	3.74094
Potri.001G304600	225.336	orange	1150.64	turquoise	925.302	3.35e-06	0.596214	AT5G53390	O-acyltransferase (WSD1-like) family protein	Q93ZR6	O-acyltransferase WSD1 OS=Arabidopsis thaliana GN=WSD1 PE=2 SV=1	3.60397	4.10121	3.38131	3.55365	4.69742	3.32766
Potri.001G304800	147.768	turquoise	50.1658	brown	-97.6026	0.0139906	-0.940173	AT4G34050	S-adenosyl-L-methionine-dependent methyltransferases superfamily protein	O65922	Caffeoyl-CoA O-methyltransferase 2 OS=Populus trichocarpa GN=CCOAOMT2 PE=2 SV=1	8.90994	9.86496	9.07335	8.50452	8.92479	7.92477
Potri.001G306000	230.68	red	181.055	magenta	-49.6245	1.29e-05	0.52669	AT5G63710	Leucine-rich repeat protein kinase family protein	Q8W4S5	Probable LRR receptor-like serine/threonine-protein kinase At5g63710 OS=Arabidopsis thaliana GN=At5g63710 PE=2 SV=1	2.5867	0.254487	1.92502	2.75323	0.781177	2.28221
Potri.001G306200	337.879	orange	13.8516	grey	-324.027	0.00302605	-1.70524	AT2G03200	Eukaryotic aspartyl protease family protein	Q766C3	Aspartic proteinase nepenthesin-1 OS=Nepenthes gracilis GN=nep1 PE=1 SV=1	2.48126	4.82402	3.04265	2.28185	3.11878	2.54739
Potri.001G306300	191.047	orange	279.759	turquoise	88.712	0.00233279	1.25392	AT5G53590	SAUR-like auxin-responsive protein family			0.739739	2.89793	0.839951	1.87545	4.15185	1.89303
Potri.001G306500	28.8493	salmon	426.075	brown	397.226	0.0277115	0.585053	AT5G64730	Transducin/WD40 repeat-like superfamily protein	Q9BRX9	WD repeat domain-containing protein 83 OS=Homo sapiens GN=WDR83 PE=1 SV=1	3.89873	3.87014	3.41687	3.86422	4.4552	3.49241
Potri.001G307200	0.265965	grey	356.269	purple	356.003	0.00442744	-0.471178	AT4G39330	cinnamyl alcohol dehydrogenase 9	P42734	Probable cinnamyl alcohol dehydrogenase 9 OS=Arabidopsis thaliana GN=CAD9 PE=2 SV=2	1.83862	1.88354	1.8721	2.26214	1.41236	2.85277
Potri.001G307500	109.94	green	1153.56	turquoise	1043.62	6.78e-05	1.09137	AT4G38540	FAD/NAD(P)-binding oxidoreductase family protein	Q0JCU7	Zeaxanthin epoxidase, chloroplastic OS=Oryza sativa subsp. japonica GN=ZEP PE=2 SV=1	0.119361	1.382	1e-06	1e-06	2.47337	1e-06
Potri.001G307800	256.651	red	5.9566	grey	-250.695	0.000973184	1.6511	AT5G64700	nodulin MtN21 /EamA-like transporter family protein	Q6J163	Auxin-induced protein 5NG4 OS=Pinus taeda PE=2 SV=1	1.79378	0.477064	2.14962	2.37878	2.12816	2.85625
Potri.001G309100	119.506	turquoise	556.414	brown	436.908	0.00322897	0.629168	AT1G76880	Duplicated homeodomain-like superfamily protein	Q39117	Trihelix transcription factor GT-2 OS=Arabidopsis thaliana GN=GT-2 PE=2 SV=1	2.83756	3.76995	2.40405	3.08945	4.39912	1.66637
Potri.001G309300	63.4735	turquoise	463.49	brown	400.016	0.0200103	0.660827	AT5G09820	Plastid-lipid associated protein PAP / fibrillin family protein	Q5M755	Probable plastid-lipid-associated protein 7, chloroplastic OS=Arabidopsis thaliana GN=PAP7 PE=2 SV=1	1.2333	1.8167	1.07329	1.55586	2.47753	0.939567
Potri.001G309600	90.1575	blue	48.1699	tan	-41.9876	0.00129228	1.65671	AT1G49230	RING/U-box superfamily protein	Q6NQG7	RING-H2 finger protein ATL78 OS=Arabidopsis thaliana GN=ATL78 PE=2 SV=1	4.53702	1.38645	3.69046	4.7505	3.04316	3.97102
Potri.001G310000	187.14	turquoise	167.384	turquoise	-19.7559	2.24e-05	0.643483	AT3G26040	HXXXD-type acyl-transferase family protein	Q94FT4	Salutaridinol 7-O-acetyltransferase OS=Papaver somniferum GN=SALAT PE=1 SV=1	0.200798	1.62378	0.356029	0.00104309	2.26727	1.07575
Potri.001G310400	34.7624	green	154.668	turquoise	119.906	0.00612635	1.40419		arabinogalactan protein 1			5.61119	6.45842	5.68247	5.64159	7.86262	6.31724
Potri.001G310500	321.155	tan	798.481	turquoise	477.325	1e-05	0.940517	AT5G64300	GTP cyclohydrolase II	P47924	Riboflavin biosynthesis protein ribBA, chloroplastic OS=Arabidopsis thaliana GN=RIBBA PE=2 SV=2	4.59922	5.55113	4.4176	4.44703	6.49165	4.03624
Potri.001G310700	641.462	brown	899.054	turquoise	257.592	1.36e-06	-0.291657	AT2G02220	phytosulfokin receptor 1	Q8LPB4	Phytosulfokine receptor 1 OS=Daucus carota GN=PSKR PE=1 SV=1	0.387458	2.11052	0.0301632	0.213469	1.81886	0.22878
Potri.001G311700	1.92731	grey	148.644	red	146.717	0.00139517	-2.24615	AT5G64260	EXORDIUM like 2			7.11235	7.34976	6.99807	7.01434	5.10361	5.64566
Potri.001G311900	31.1208	yellow	113.931	orange	82.8098	0.0235943	-1.01674	AT1G22360	UDP-glucosyl transferase 85A2	Q9ZWJ3	UDP-glycosyltransferase 85A2 OS=Arabidopsis thaliana GN=UGT85A2 PE=2 SV=1	4.52434	4.14256	4.43489	4.3197	3.12582	3.31194
Potri.001G312100	60.0339	turquoise	323.672	brown	263.638	0.0115694	0.557117	AT5G58770	Undecaprenyl pyrophosphate synthetase family protein	Q56Y11	Dehydrodolichyl diphosphate synthase 2 OS=Arabidopsis thaliana GN=At5g58770 PE=2 SV=2	1.22889	1.58526	0.900662	1.06565	2.14238	0.784262
Potri.001G312600	15.5682	yellow	201.472	orange	185.904	0.0146152	-1.08697	AT1G22360	UDP-glucosyl transferase 85A2	Q9ZWJ3	UDP-glycosyltransferase 85A2 OS=Arabidopsis thaliana GN=UGT85A2 PE=2 SV=1	5.22805	4.71368	5.1094	4.88333	3.62671	4.19268
Potri.001G312800	23.7088	purple	312.974	magenta	289.266	0.00638604	-2.47291	AT1G33540	serine carboxypeptidase-like 18	Q9C7Z9	Serine carboxypeptidase-like 18 OS=Arabidopsis thaliana GN=SCPL18 PE=2 SV=2	3.04429	3.13903	3.27464	3.10017	0.666116	2.90331
Potri.001G313000	5.07467	grey	10.1533	grey	5.07863	0.00125176	2.83907	AT1G22360	UDP-glucosyl transferase 85A2	Q9ZWJ3	UDP-glycosyltransferase 85A2 OS=Arabidopsis thaliana GN=UGT85A2 PE=2 SV=1	0.555651	0.0887236	1.02101	2.0607	2.92779	2.23943
Potri.001G313900	44.5766	green	422.298	turquoise	377.721	0.00045342	0.721698					1.74387	2.54657	2.00765	2.03269	3.26827	2.45833
Potri.001G314000	523.324	brown	633.029	turquoise	109.705	0.0001145	0.443684	AT2G32710	inhibitor/interactor with cyclin-dependent kinase	Q283L0	Cyclin-dependent kinase inhibitor 5 OS=Oryza sativa subsp. japonica GN=KRP5 PE=2 SV=1	3.82859	4.50407	3.63466	4.06724	4.94776	3.53895
Potri.001G314800	7.0881	grey	151.079	red	143.991	0.00338159	-0.930864	AT4G13640	Homeodomain-like superfamily protein	Q9SAK5	Myb family transcription factor APL OS=Arabidopsis thaliana GN=APL PE=2 SV=2	4.04064	4.02534	3.84506	4.32354	3.09448	3.78963
Potri.001G315400	5.66726	grey	748.083	turquoise	742.415	0.00765078	1.87117		Uncharacterised protein family SERF			3.32975	3.31144	3.61209	3.40814	5.18261	3.6329
Potri.001G316300	15.9956	grey	1119.26	pink	1103.27	0.000512485	1.45553	AT3G01320	SIN3-like 1	Q9SRH9	Paired amphipathic helix protein Sin3-like 1 OS=Arabidopsis thaliana GN=SNL1 PE=1 SV=2	0.560375	1.48386	0.537965	0.759254	2.93939	0.36372
Potri.001G316900	6.30494	grey	14.9399	grey	8.635	0.0183035	0.0132722					1.4479	1.20759	0.988271	1.59825	1.22086	0.346734
Potri.001G317700	276.283	yellow	402.375	purple	126.092	0.00145292	-0.00648481	AT2G31740	S-adenosyl-L-methionine-dependent methyltransferases superfamily protein	A5PK19	Methyltransferase-like protein 13 OS=Bos taurus GN=METTL13 PE=2 SV=1	0.997301	0.200902	1.56563	1.25865	0.194417	2.04887
Potri.001G318100	28.6035	grey	533.34	turquoise	504.737	3.55e-05	0.2564	AT3G42860	zinc knuckle (CCHC-type) family protein			2.72579	3.11097	2.55206	2.36028	3.36737	2.69006
Potri.001G318500	738.312	brown	1050.42	turquoise	312.105	7.17e-11	-0.22903	AT2G32830	phosphate transporter 1;5	Q8GYF4	Probable inorganic phosphate transporter 1-5 OS=Arabidopsis thaliana GN=PHT1-5 PE=2 SV=2	0.280964	4.19136	1e-06	0.0607634	3.96233	1e-06
Potri.001G318800	356.599	greenyellow	333.286	yellow	-23.3129	0.000330599	0.158981	AT4G30990	ARM repeat superfamily protein	Q5XG71	Small subunit processome component 20 homolog OS=Mus musculus GN=Utp20 PE=2 SV=2	2.35878	1.48339	2.44984	2.37193	1.64237	2.76775
Potri.001G319100	75.1165	turquoise	562.533	turquoise	487.416	0.000354737	0.31203	AT4G13830	DNAJ-like 20	Q9SDN0	Chaperone protein dnaJ 20, chloroplastic OS=Arabidopsis thaliana GN=ATJ20 PE=2 SV=2	5.39351	5.71466	4.99676	4.91463	6.02669	5.05616
Potri.001G319500	402.047	tan	604.255	turquoise	202.207	2.35e-05	0.488666	AT5G43490				2.57793	2.94979	2.37894	2.23583	3.43845	2.53299
Potri.001G319600	689.305	tan	966.011	turquoise	276.706	8.55e-07	0.217882	AT5G43490				3.05065	3.97962	2.97889	3.01024	4.1975	3.05717
Potri.001G319800	422.721	yellow	243.944	purple	-178.777	0.00442777	0.362048	AT3G23830	glycine-rich RNA-binding protein 2	Q9SVM8	Glycine-rich RNA-binding protein 2, mitochondrial OS=Arabidopsis thaliana GN=GRP2 PE=1 SV=1	3.33328	2.26691	4.0598	3.56128	2.62896	4.40818
Potri.001G319900	77.2975	grey	60.4155	green	-16.882	0.00142076	1.37305	AT4G13850	glycine-rich RNA-binding protein 2	Q9SVM8	Glycine-rich RNA-binding protein 2, mitochondrial OS=Arabidopsis thaliana GN=GRP2 PE=1 SV=1	4.09528	3.67463	4.38098	4.41653	5.04768	4.72469
Potri.001G320000	100.754	midnightblue	628.182	turquoise	527.427	1.2e-05	1.8941	AT3G23820	UDP-D-glucuronate 4-epimerase 6	Q9LIS3	UDP-glucuronate 4-epimerase 6 OS=Arabidopsis thaliana GN=GAE6 PE=1 SV=1	5.46227	4.4323	5.65238	5.38788	6.3264	5.4361
Potri.001G320400	12.3287	yellow	173.715	red	161.387	0.00338671	-0.773672	AT4G13930	serine hydroxymethyltransferase 4	Q54EW1	Serine hydroxymethyltransferase 2 OS=Dictyostelium discoideum GN=shmt2 PE=3 SV=1	8.14592	7.89028	8.19607	7.87366	7.1166	7.87517
Potri.001G320900	582.394	turquoise	1118.77	turquoise	536.372	3.46e-07	0.69257	AT4G13980	winged-helix DNA-binding transcription factor family protein	Q94BZ5	Heat stress transcription factor A-5 OS=Arabidopsis thaliana GN=HSFA5 PE=2 SV=1	2.91013	3.60204	2.66912	3.00472	4.29461	2.60655
Potri.001G321000	107.454	yellow	23.0606	grey	-84.3933	0.024937	0.825571	AT4G13990	Exostosin family protein	Q7XJ98	Xyloglucan galactosyltransferase KATAMARI1 OS=Arabidopsis thaliana GN=KAM1 PE=1 SV=1	3.04044	2.51126	3.25379	3.01927	3.33683	3.67984
Potri.001G321100	248.671	blue	214.983	magenta	-33.6888	8.01e-05	0.314581	AT4G14000	Putative methyltransferase family protein	Q55DL2	Histidine protein methyltransferase 1 homolog OS=Dictyostelium discoideum GN=DDB_G0270580 PE=3 SV=1	1.26964	0.343931	1.59859	1.59531	0.658512	1.66776
Potri.001G321300	45.9551	grey	51.2075	magenta	5.25234	0.0132249	-0.105412	AT4G14010	ralf-like 32			2.83738	2.24403	2.92549	2.93421	2.13861	3.25348
Potri.001G321500	233.419	pink	85.9357	grey	-147.483	0.0117597	-0.396141		ralf-like 32			1.91782	0.396142	2.46654	1.39995	1e-06	1.26515
Potri.001G321800	580.355	brown	1250.1	turquoise	669.742	3.84e-07	0.101445	AT3G23790	AMP-dependent synthetase and ligase family protein	Q9LK39	Probable acyl-activating enzyme 16, chloroplastic OS=Arabidopsis thaliana GN=AAE16 PE=2 SV=1	0.562072	3.45146	0.130659	0.646589	3.5529	0.0696562
Potri.001G323000	28.7533	yellow	33.9732	midnightmagenta	5.2199	0.00102082	1.14513					1.4064	0.999707	1.52014	1.20341	2.14484	2.11373
Potri.001G323200	63.112	turquoise	48.7071	brown	-14.4049	0.0220621	-0.469102					4.70256	5.02715	4.31762	4.31802	4.55805	3.99149
Potri.001G323300	0	no	950.293	turquoise	950.293	5.55e-06	2.97955	AT5G13200	GRAM domain family protein	Q9LYV6	GEM-like protein 5 OS=Arabidopsis thaliana GN=At5g13200 PE=1 SV=1	0.236834	0.0601942	0.113502	0.000250669	3.03975	0.079937
Potri.001G324200	16.7973	grey	234.781	orange	217.983	0.00624488	-1.30561	AT5G41120	Esterase/lipase/thioesterase family protein	Q9LW26	Acyltransferase-like protein At3g26840, chloroplastic OS=Arabidopsis thaliana GN=At3g26840 PE=1 SV=1	2.87653	2.09348	2.55379	2.30181	0.787866	1.8832
Potri.001G324700	79.5366	green	2.54205	salmon	-76.9945	0.007987	-0.9892	AT3G26890				3.46694	4.04443	3.49788	3.14031	3.05523	2.91609
Potri.001G324800	96.6105	grey	540.835	brown	444.224	0.000155548	0.61116	AT2G33490	hydroxyproline-rich glycoprotein family protein	O22799	Uncharacterized protein At2g33490 OS=Arabidopsis thaliana GN=At2g33490 PE=1 SV=2	3.97389	4.17535	3.66762	3.99895	4.78651	3.33465
Potri.001G325100	318.864	tan	628.711	pink	309.848	0.000405355	0.00371211	AT5G13180	NAC domain containing protein 83	Q52QH4	NAC domain-containing protein 68 OS=Oryza sativa subsp. japonica GN=NAC68 PE=2 SV=1	5.12462	6.1192	5.04281	5.06943	6.12291	4.44704
Potri.001G325200	139.244	red	348.342	magenta	209.098	0.000208614	-1.52333	AT3G02040	senescence-related gene 3	Q9C104	Glycerophosphodiester phosphodiesterase gde1 OS=Schizosaccharomyces pombe (strain 972 / ATCC 24843) GN=gde1 PE=1 SV=1	3.98983	2.18363	4.33286	4.60142	0.660305	3.62299
Potri.001G325800	3.73347	grey	8.37728	grey	4.64381	0.00734978	1.07041	AT3G02000	Thioredoxin superfamily protein	Q7G8Y5	Glutaredoxin-C1 OS=Oryza sativa subsp. japonica GN=GRXC1 PE=3 SV=1	0.731011	0.438722	0.865299	2.04403	1.50913	0.476506
Potri.001G326200	434.395	greenyellow	554.023	magenta	119.628	5.07e-06	-0.10805	AT5G41050	Pollen Ole e 1 allergen and extensin family protein			3.36426	0.714397	4.17219	3.7084	0.606347	5.04568
Potri.001G326300	621.994	brown	1043.31	pink	421.312	6.03e-08	-0.92138	AT5G41040	HXXXD-type acyl-transferase family protein	Q94CD1	Omega-hydroxypalmitate O-feruloyl transferase OS=Arabidopsis thaliana GN=HHT1 PE=1 SV=1	3.74511	6.61801	3.49566	3.39485	5.69663	3.1778
Potri.001G327000	33.7693	turquoise	168.493	turquoise	134.723	0.0285696	0.258991	AT3G01990	ACT domain repeat 6			5.08933	5.36863	4.55241	5.22811	5.62762	3.8877
Potri.001G329000	45.3757	blue	54.2253	grey	8.84958	0.0106846	0.931589	AT5G08391	Protein of unknown function (DUF 3339)			2.54969	1.76321	2.81317	2.94649	2.6948	3.32794
Potri.001G330800	7.05608	grey	685.854	brown	678.798	0.00304524	0.847832	AT3G27110	Peptidase family M48 family protein			3.73625	3.62023	3.43842	3.65724	4.46806	3.04102
Potri.001G331000	0	no	943.681	pink	943.681	1.32e-05	2.22589	ATCG00270	photosystem II reaction center protein D	Q09X22	Photosystem II D2 protein OS=Morus indica GN=psbD PE=3 SV=1	0.340185	0.0755323	0.308854	0.0583918	2.30142	0.0651375
Potri.001G331100	187.695	orange	513.747	blue	326.051	4.71e-05	0.353441	AT3G01900	cytochrome P450, family 94, subfamily B, polypeptide 2	O81117	Cytochrome P450 94A1 OS=Vicia sativa GN=CYP94A1 PE=2 SV=2	1.86896	3.30902	1.87209	2.00064	3.66246	0.538702
Potri.001G331500	604.519	tan	1196.51	turquoise	591.989	2.06e-06	0.571767	AT3G27150	Galactose oxidase/kelch repeat superfamily protein	Q9LI89	F-box/kelch-repeat protein At3g27150 OS=Arabidopsis thaliana GN=At3g27150 PE=2 SV=1	4.72545	6.15978	4.65308	4.71945	6.73154	4.50289
Potri.001G331600	4.81569	grey	322.252	yellow	317.436	0.00120897	-0.834438	AT3G27160	Ribosomal protein S21 family protein			3.70811	4.05697	3.83012	4.03243	3.22253	4.37381
Potri.001G332200	1.41211	grey	116.646	green	115.234	0.00012593	1.41052	AT3G27200	Cupredoxin superfamily protein	Q41001	Blue copper protein OS=Pisum sativum PE=2 SV=1	2.47527	2.79563	3.02039	2.6056	4.20616	3.40313
Potri.001G333100	6.26306	grey	141.521	green	135.258	0.00046427	1.22509	AT3G01820	P-loop containing nucleoside triphosphate hydrolases superfamily protein	Q8HSW1	Adenylate kinase, chloroplastic OS=Solanum tuberosum GN=ADK PE=2 SV=1	2.42852	2.27315	2.81179	2.864	3.49824	3.00125
Potri.001G333200	186.104	yellow	400.756	purple	214.652	0.00104218	0.0156861	AT3G01810				2.35329	1.77447	2.72135	2.64848	1.79015	3.40879
Potri.001G333300	0.504674	grey	338.279	magenta	337.774	0.000503324	-1.02133	AT5G14210	Leucine-rich repeat protein kinase family protein	Q8LFN2	Probable inactive leucine-rich repeat receptor-like protein kinase At3g03770 OS=Arabidopsis thaliana GN=At3g03770 PE=2 SV=1	3.14775	3.12352	2.91991	3.33971	2.10219	3.07137
Potri.001G333500	0	grey	158.129	tan	158.129	0.00325241	-1.14794	AT5G14220	Flavin containing amine oxidoreductase family	Q94IG7	Protoporphyrinogen oxidase, chloroplastic/mitochondrial OS=Spinacia oleracea GN=POX2 PE=1 SV=1	2.96345	2.90519	2.93907	2.75995	1.75726	2.49418
Potri.001G333600	471.361	orange	311.309	yellow	-160.051	3.92e-05	-1.60485	AT5G14230		Q12955	Ankyrin-3 OS=Homo sapiens GN=ANK3 PE=1 SV=3	1.81575	2.6815	1.61434	1.75073	1.07665	2.13369
Potri.001G333700	464.957	yellow	247.103	purple	-217.854	0.00112367	0.738554	AT3G01800	Ribosome recycling factor	B8FGE3	Ribosome-recycling factor OS=Desulfatibacillum alkenivorans (strain AK-01) GN=frr PE=3 SV=1	2.18729	1.06554	2.8702	2.43049	1.80409	3.32064
Potri.001G333800	239.193	pink	368.191	purple	128.998	0.00372474	-0.150452	AT5G47455				2.74839	2.22827	3.3579	2.97285	2.07782	3.37483
Potri.001G333900	69.9	turquoise	510.927	brown	441.027	0.00603434	0.762497		Uncharacterised protein family (UPF0041)			1.37323	2.08962	0.694856	1.54353	2.85212	0.836114
Potri.001G334500	721.677	brown	957.605	turquoise	235.928	9.83e-08	0.102964	AT3G27250				0.313154	3.49772	0.000961503	1e-06	3.60068	0.303287
Potri.001G334700	21.8004	cyan	232.762	magenta	210.961	0.00039911	0.0257953	AT4G31970	cytochrome P450, family 82, subfamily C, polypeptide 4	O49858	Cytochrome P450 82A3 OS=Glycine max GN=CYP82A3 PE=2 SV=1	1.11663	0.146283	0.525785	1.42457	0.172078	1.99459
Potri.001G336800	5.84118	lightcyan	152.948	red	147.107	0.000433595	-1.46471	AT3G27330	zinc finger (C3HC4-type RING finger) family protein	B9SLR1	UPF0392 protein RCOM_0530710 OS=Ricinus communis GN=RCOM_0530710 PE=3 SV=1	2.72806	2.74118	2.40294	2.44038	1.27647	1.77562
Potri.001G336900	1.62971	grey	1090.75	turquoise	1089.12	2.06e-06	0.907905	AT5G50960	nucleotide binding protein 35	Q6P298	Cytosolic Fe-S cluster assembly factor nubp1 OS=Danio rerio GN=nubp1 PE=2 SV=2	4.01609	4.08597	3.84526	3.78846	4.99388	3.65129
Potri.001G337100	4.29785	grey	77.6093	orange	73.3114	0.020105	-0.635602	AT3G28050	nodulin MtN21 /EamA-like transporter family protein	Q6J163	Auxin-induced protein 5NG4 OS=Pinus taeda PE=2 SV=1	6.50306	6.12585	6.09099	6.21277	5.49025	5.64499
Potri.001G337200	293.142	blue	235.055	magenta	-58.0872	5.38e-05	0.806554	AT5G22660	FBD, F-box, Skp2-like and Leucine Rich Repeat domains containing protein	Q9FNJ5	F-box/FBD/LRR-repeat protein At5g22660 OS=Arabidopsis thaliana GN=At5g22660 PE=2 SV=1	2.7236	1.57921	3.04266	2.96087	2.38576	3.29171
Potri.001G338900	131.786	turquoise	1014.32	turquoise	882.535	1.01e-06	0.781998	AT5G40640		Q8GUM4	Uncharacterized membrane protein At3g27390 OS=Arabidopsis thaliana GN=At3g27390 PE=1 SV=2	4.45042	4.72838	4.25893	4.33944	5.51038	4.37603
Potri.001G339000	45.953	salmon	12.5032	brown	-33.4498	0.00735606	0.924496					1.58469	1.98599	1.04584	2.11537	2.91049	1.4954
Potri.001G339100	160.456	magenta	9.44642	salmon	-151.009	0.00657441	-1.68059	AT5G14360	Ubiquitin-like superfamily protein	Q0WPX7	BAG family molecular chaperone regulator 2 OS=Arabidopsis thaliana GN=BAG2 PE=2 SV=1	1.37202	3.35621	1.88256	1.73849	1.67562	0.940875
Potri.001G341400	42.2023	purple	356.026	magenta	313.824	0.00595102	-0.511127	AT4G35850	Pentatricopeptide repeat (PPR) superfamily protein	Q8VYR5	Pentatricopeptide repeat-containing protein At4g35850, mitochondrial OS=Arabidopsis thaliana GN=At4g35850 PE=1 SV=1	3.12233	3.03515	3.39677	3.17796	2.52402	3.65296
Potri.001G342500	75.8921	yellow	47.0144	green	-28.8777	0.00180785	1.12383	AT4G15000	Ribosomal L27e protein family	P51419	60S ribosomal protein L27-3 OS=Arabidopsis thaliana GN=RPL27C PE=2 SV=2	4.58155	4.42231	5.11283	4.72404	5.54614	5.12229
Potri.001G342600	72.2397	blue	20.9831	midnightmagenta	-51.2566	0.00183517	1.36376	AT5G14450	GDSL-like Lipase/Acylhydrolase superfamily protein	Q9LY84	GDSL esterase/lipase At5g14450 OS=Arabidopsis thaliana GN=At5g14450 PE=2 SV=1	1.91027	1.43666	2.29538	2.17169	2.80042	3.41689
Potri.001G342800	207.02	turquoise	512.434	turquoise	305.414	0.000153572	0.568893	AT4G13010	Oxidoreductase, zinc-binding dehydrogenase family protein	Q9SV68	Putative quinone-oxidoreductase homolog, chloroplastic OS=Arabidopsis thaliana GN=At4g13010 PE=2 SV=1	1.04094	1.91557	1.013	0.91441	2.48447	1.13496
Potri.001G343000	18.6812	turquoise	133.979	blue	115.298	0.00779107	-0.011758	AT4G13010	Oxidoreductase, zinc-binding dehydrogenase family protein	Q8H0M1	Quinone-oxidoreductase homolog, chloroplastic OS=Spinacia oleracea GN=QOR PE=1 SV=1	0.98298	1.33766	0.312674	0.797225	1.32591	0.334431
Potri.001G343800	342.906	turquoise	552.561	turquoise	209.655	4.86e-05	0.545773	AT3G01600	NAC domain containing protein 44	Q6NQK2	NAC domain-containing protein 8 OS=Arabidopsis thaliana GN=NAC008 PE=2 SV=1	0.634972	1.5687	0.304899	0.98423	2.11447	0.796388
Potri.001G343900	8.83814	grey	1166.03	turquoise	1157.2	1.89e-08	2.13985	AT5G50180	Protein kinase superfamily protein	Q2MHE4	Serine/threonine-protein kinase HT1 OS=Arabidopsis thaliana GN=HT1 PE=1 SV=1	3.82974	3.77451	3.77882	3.84382	5.91436	3.58706
Potri.001G344000	16.489	grey	349.191	blue	332.702	0.00183211	1.26787	AT5G40530	S-adenosyl-L-methionine-dependent methyltransferases superfamily protein	Q84JC0	Ribosomal RNA-processing protein 8 OS=Arabidopsis thaliana GN=At5g40530 PE=2 SV=1	1.68547	1.30807	1.86264	1.80102	2.57593	1.85678
Potri.001G344100	55.0832	turquoise	516.637	turquoise	461.554	0.00186154	0.459778	AT3G01590	Galactose mutarotase-like superfamily protein	Q40784	Putative glucose-6-phosphate 1-epimerase OS=Cenchrus ciliaris PE=2 SV=1	4.1426	4.51883	4.15857	3.94913	4.97861	4.22321
Potri.001G344600	28.7356	purple	319.492	magenta	290.756	0.00321932	-1.05603	AT3G27580	Protein kinase superfamily protein	P15792	Protein kinase PVPK-1 OS=Phaseolus vulgaris PE=2 SV=1	3.56486	3.74915	3.57494	3.6416	2.69313	3.62552
Potri.001G345100	249.463	yellow	263.748	cyan	14.2848	0.00332603	0.0353087	AT5G40480	embryo defective 3012	Q9QY81	Nuclear pore membrane glycoprotein 210 OS=Mus musculus GN=Nup210 PE=1 SV=2	3.15372	2.50472	3.20058	3.40602	2.54002	3.68811
Potri.001G346200	18.355	grey	765.962	turquoise	747.607	0.00298938	0.626881	AT3G27820	monodehydroascorbate reductase 4	Q9LK94	Probable monodehydroascorbate reductase, cytoplasmic isoform 2 OS=Arabidopsis thaliana GN=At3g27820 PE=2 SV=1	3.96115	4.08148	3.69548	3.965	4.70836	3.87692
Potri.001G346800	346.19	red	225.904	orange	-120.286	0.00149527	-2.20507	AT5G14650	Pectin lyase-like superfamily protein	Q949Z1	Polygalacturonase At1g48100 OS=Arabidopsis thaliana GN=At1g48100 PE=2 SV=1	6.8879	4.06205	7.65931	5.72607	1.85698	5.56307
Potri.001G347700	3.37639	cyan	806.175	turquoise	802.799	6.92e-06	1.46293	AT5G40370	Glutaredoxin family protein	P55143	Glutaredoxin OS=Ricinus communis PE=3 SV=1	5.33622	5.26429	5.37514	5.21734	6.72723	5.43886
Potri.001G347900	179.898	yellow	213.127	magenta	33.2294	0.00718219	0	AT5G14580	polyribonucleotide nucleotidyltransferase, putative	B3DZ86	Polyribonucleotide nucleotidyltransferase OS=Methylacidiphilum infernorum (isolate V4) GN=pnp PE=3 SV=2	0.680386	1e-06	1.37723	0.642654	1e-06	1.82964
Potri.001G348800	5.42614	grey	36.6429	orange	31.2167	0.0056884	-0.579023	AT3G27925	DegP protease 1	O22609	Protease Do-like 1, chloroplastic OS=Arabidopsis thaliana GN=DEGP1 PE=1 SV=2	4.72588	4.29116	4.25598	4.32357	3.71214	3.74977
Potri.001G348900	0	no	1089.34	turquoise	1089.34	1.47e-15	1.79676	AT3G01500	carbonic anhydrase 1	P27140	Carbonic anhydrase, chloroplastic OS=Arabidopsis thaliana GN=CA1 PE=1 SV=2	1e-06	1e-06	1e-06	1e-06	1.79677	1e-06
Potri.001G349700	241.321	greenyellow	40.9176	red	-200.403	0.0146445	-0.380889					1.01548	0.38089	1.56542	1.39704	1e-06	0.285625
Potri.001G350300	2.88628	grey	856.601	pink	853.715	0.000651806	0.893958	AT5G40190	RNA ligase/cyclic nucleotide phosphodiesterase family protein			3.34443	3.46211	3.57462	3.34028	4.35606	3.48678
Potri.001G350600	40.4547	magenta	64.9062	greenyellow	24.4514	0.00376107	-2.9977	AT5G14920	Gibberellin-regulated family protein	Q9LFR3	Gibberellin-regulated protein 14 OS=Arabidopsis thaliana GN=GASA14 PE=1 SV=1	5.22891	6.37499	5.43248	5.3649	3.37729	2.70302
Potri.001G351000	297.815	pink	345.802	magenta	47.9872	0.00372363	-1.33294	AT3G28200	Peroxidase superfamily protein	Q9LHA7	Peroxidase 31 OS=Arabidopsis thaliana GN=PER31 PE=2 SV=1	4.40432	3.31985	5.11865	4.77505	1.98691	4.39253
Potri.001G351200	502.167	brown	312.133	blue	-190.034	1.46e-05	-0.844552	AT1G18880	Major facilitator superfamily protein	Q9M9V7	Probable peptide/nitrate transporter At1g18880 OS=Arabidopsis thaliana GN=At1g18880 PE=2 SV=1	4.62825	5.72598	4.16951	4.41758	4.88143	3.94616
Potri.001G352100	187.456	brown	539.172	turquoise	351.716	0.000143852	0.739349	AT4G18210	purine permease 10	O49726	Probable purine permease 9 OS=Arabidopsis thaliana GN=PUP9 PE=2 SV=2	1.70447	2.37994	1.18387	1.1725	3.11929	1.19918
Potri.001G352400	333.265	green	805.283	turquoise	472.018	4.81e-05	0.979852	AT1G29860	WRKY DNA-binding protein 28	Q93WV4	Probable WRKY transcription factor 71 OS=Arabidopsis thaliana GN=WRKY71 PE=2 SV=1	1.25876	3.24023	1.08926	1.23213	4.22008	1.6471
Potri.001G352700	229.165	greenyellow	466.273	magenta	237.108	0.000983452	-1.49265	AT1G29790	S-adenosyl-L-methionine-dependent methyltransferases superfamily protein			4.61738	3.95465	4.71975	4.59028	2.462	4.68377
Potri.001G353100	251.113	turquoise	674.593	turquoise	423.481	0.00024092	0.110273	AT1G29350	Kinase-related protein of unknown function (DUF1296)			5.05034	5.64595	4.65537	4.95178	5.75622	4.61894
Potri.001G353500	0.103522	grey	47.7759	green	47.6724	0.0244876	1.46818	AT1G29395	cold regulated 314 thylakoid membrane 2			4.00291	4.07794	4.13587	4.19402	5.54612	4.87977
Potri.001G353900	363.556	yellow	22.2809	grey	-341.275	0.000873437	0.909517	AT4G18100	Ribosomal protein L32e	P49211	60S ribosomal protein L32-1 OS=Arabidopsis thaliana GN=RPL32A PE=2 SV=2	5.56541	5.0802	6.08622	5.70174	5.98972	6.30946
Potri.001G354600	0.173238	grey	960.724	pink	960.551	5.24e-08	1.63382					3.70996	3.76427	3.928	3.69269	5.39809	3.81402
Potri.001G355100	1.71348	grey	297.117	turquoise	295.403	0.00200819	1.62807	AT1G17020	senescence-related gene 1	Q39224	Protein SRG1 OS=Arabidopsis thaliana GN=SRG1 PE=2 SV=1	1.79757	2.18456	1.94989	1.4597	3.81263	2.2629
Potri.001G355300	4.15651	grey	450.99	brown	446.833	0.00430418	0.817187	AT5G46550	DNA-binding bromodomain-containing protein	Q9LS28	Transcription factor GTE12 OS=Arabidopsis thaliana GN=GTE12 PE=2 SV=2	3.54993	3.50291	3.16155	3.51021	4.3201	3.35266
Potri.001G356100	389.67	turquoise	1161.77	turquoise	772.104	9.83e-08	0.971291	AT1G50640	ethylene responsive element binding factor 3	O80339	Ethylene-responsive transcription factor 3 OS=Arabidopsis thaliana GN=ERF3 PE=1 SV=1	4.99739	5.336	4.83881	4.93397	6.3073	4.8233
Potri.001G356200	683.073	brown	1045.29	turquoise	362.218	2.77e-09	-0.768533	AT3G20300	Protein of unknown function (DUF3537)			2.81606	6.05359	2.51052	2.39762	5.28505	2.10689
Potri.001G356500	254.023	yellow	292.042	purple	38.0192	0.01155	-0.17719	AT5G55230	microtubule-associated proteins 65-1	Q9FLP0	65-kDa microtubule-associated protein 1 OS=Arabidopsis thaliana GN=MAP65-1 PE=1 SV=1	3.81483	3.46322	4.06326	3.90792	3.28603	4.57969
Potri.001G357700	159.443	red	369.165	magenta	209.723	0.000710998	-0.593031	AT2G34680	Outer arm dynein light chain 1 protein			5.08129	4.72217	5.06052	5.13788	4.12914	5.2284
Potri.001G358300	5.41729	grey	853.561	turquoise	848.144	5.89e-05	1.29423	AT1G30360	Early-responsive to dehydration stress protein (ERD4)	Q09809	Uncharacterized membrane protein C2G11.09 OS=Schizosaccharomyces pombe (strain 972 / ATCC 24843) GN=SPAC2G11.09 PE=2 SV=2	5.97842	6.09091	5.69407	5.98379	7.38514	5.85906
Potri.001G358400	2.34543	grey	81.7327	green	79.3873	0.00229732	1.26185	AT2G34640	plastid transcriptionally active 12			1.85257	1.66053	2.06365	1.90624	2.92237	2.58768
Potri.001G358600	0.64841	grey	577.968	turquoise	577.32	3.38e-06	1.4358	AT1G30320	Remorin family protein			2.44486	2.69186	2.66586	2.68172	4.12767	3.08661
Potri.001G358800	270.852	turquoise	255.949	turquoise	-14.9025	0.00330674	-0.139048	AT1G04970	lipid-binding serum glycoprotein family protein	Q9MAU5	Putative BPI/LBP family protein At1g04970 OS=Arabidopsis thaliana GN=At1g04970 PE=2 SV=1	4.70262	5.16686	4.52324	4.52375	5.02781	3.97474
Potri.001G359100	45.3351	yellow	159.756	magenta	114.421	0.00640642	0.342314	AT3G20440	Alpha amylase family protein	D2WL32	1,4-alpha-glucan-branching enzyme 3, chloroplastic/amyloplastic OS=Arabidopsis thaliana GN=SBE3 PE=1 SV=1	1.40226	0.909557	1.54759	1.56528	1.25187	2.08974
Potri.001G359500	183.835	blue	183.161	magenta	-0.674112	0.00834879	0.417827	AT5G55280	homolog of bacterial cytokinesis Z-ring protein FTSZ 1-1	Q42545	Cell division protein FtsZ homolog 1, chloroplastic OS=Arabidopsis thaliana GN=FTSZ1 PE=1 SV=2	3.21189	2.61301	3.38027	3.21559	3.03083	3.7599
Potri.001G360100	473.255	brown	364.181	blue	-109.074	1.21e-05	-0.751072	AT4G26700	fimbrin 1	Q7G188	Fimbrin-1 OS=Arabidopsis thaliana GN=FIM1 PE=1 SV=2	2.60112	4.49174	2.58071	2.55038	3.74067	2.01247
Potri.001G360200	72.5302	pink	172.086	magenta	99.5555	0.0116441	-1.78829	AT3G20150	Kinesin motor family protein	Q9NS87	Kinesin-like protein KIF15 OS=Homo sapiens GN=KIF15 PE=1 SV=1	2.63652	2.51344	2.97131	2.82415	0.725149	2.66261
Potri.001G360500	104.245	yellow	93.5387	cyan	-10.7066	0.00398983	0.240946	AT5G59240	Ribosomal protein S8e family protein	P49199	40S ribosomal protein S8 OS=Oryza sativa subsp. japonica GN=RPS8 PE=2 SV=2	1.83299	1.18809	2.29354	1.80198	1.42904	1.98067
Potri.001G360600	667.361	tan	1093.01	turquoise	425.654	7.53e-08	0.225478	AT5G55500	beta-1,2-xylosyltransferase	Q9LDH0	Beta-(1,2)-xylosyltransferase OS=Arabidopsis thaliana GN=XYLT PE=1 SV=1	4.03179	4.79801	3.74448	4.10573	5.02349	3.77535
Potri.001G361100	23.8352	blue	7.21581	grey	-16.6194	0.018536	0.491766	AT5G55530	Calcium-dependent lipid-binding (CaLB domain) family protein			5.51727	5.07309	5.40611	5.76193	5.56486	6.0737
Potri.001G361500	304.173	yellow	375.292	purple	71.1191	0.000907592	0.407619	AT3G02650	Tetratricopeptide repeat (TPR)-like superfamily protein	P0C896	Pentatricopeptide repeat-containing protein At3g02650, mitochondrial OS=Arabidopsis thaliana GN=At3g02650 PE=2 SV=1	3.03081	2.17085	3.28557	3.06819	2.57847	3.52895
Potri.001G361700	19.0572	grey	1058.78	turquoise	1039.72	2.29e-05	1.06074	AT1G50600	scarecrow-like 5	Q8H125	Scarecrow-like protein 5 OS=Arabidopsis thaliana GN=SCL5 PE=2 SV=1	3.36004	3.36259	3.19356	3.21192	4.42333	3.30316
Potri.001G364400	49.5355	grey	310.167	orange	260.632	0.000662931	-0.986021	AT1G55910	zinc transporter 11 precursor	Q94EG9	Zinc transporter 11 OS=Arabidopsis thaliana GN=ZIP11 PE=2 SV=1	4.16245	3.79577	4.26515	4.27912	2.80975	3.69425
Potri.001G366500	12.0161	grey	73.1881	green	61.172	0.00539468	1.01555	AT3G13130				2.01728	2.75808	2.06517	2.22736	3.77363	3.23574
Potri.001G367500	183.772	salmon	309.892	turquoise	126.12	0.00418832	0.199325	AT4G14540	nuclear factor Y, subunit B3	O23310	Nuclear transcription factor Y subunit B-3 OS=Arabidopsis thaliana GN=NFYB3 PE=2 SV=1	1.49776	2.76638	0.386858	1.83907	2.96571	1.17637
Potri.001G367900	367.153	yellow	302.883	yellow	-64.2701	0.00714372	0.566355	AT5G55730	FASCICLIN-like arabinogalactan 1	Q9FM65	Fasciclin-like arabinogalactan protein 1 OS=Arabidopsis thaliana GN=FLA1 PE=1 SV=1	5.59784	4.61098	6.0784	5.93817	5.17734	6.25482
Potri.001G369500	391.116	yellow	142.597	magenta	-248.519	0.0031031	0.785066	AT1G60620	RNA polymerase I subunit 43	Q32L22	DNA-directed RNA polymerases I and III subunit RPAC1 OS=Bos taurus GN=POLR1C PE=2 SV=1	2.65977	1.73688	3.35424	2.84936	2.52195	3.86078
Potri.001G369600	470.854	yellow	242.436	magenta	-228.418	0.000743777	0.430768	AT4G26600	S-adenosyl-L-methionine-dependent methyltransferases superfamily protein	P46087	Putative ribosomal RNA methyltransferase NOP2 OS=Homo sapiens GN=NOP2 PE=1 SV=2	3.88151	2.8761	4.31877	3.85266	3.30686	4.67947
Potri.001G370500	3.04147	grey	392.708	magenta	389.666	6.9e-05	-1.00604	AT5G55960		Q9H330	Transmembrane protein 245 OS=Homo sapiens GN=TMEM245 PE=1 SV=2	4.13666	3.96573	4.08571	4.00168	2.95968	3.88775
Potri.001G371200	734.716	brown	297.148	turquoise	-437.568	5.14e-07	-0.672623	AT5G55970	RING/U-box superfamily protein	Q93Z92	E3 ubiquitin-protein ligase At4g11680 OS=Arabidopsis thaliana GN=At4g11680 PE=2 SV=1	3.02117	5.4023	2.62969	3.02022	4.72967	3.55943
Potri.001G371500	200.717	turquoise	846.239	pink	645.522	6.68e-05	0.273399					2.89288	3.33946	2.52324	2.72596	3.61286	2.40497
Potri.001G371900	65.9904	blue	155.382	magenta	89.3911	0.00654877	0.560435	AT4G05390	root FNR 1	Q41014	Ferredoxin--NADP reductase, root isozyme, chloroplastic OS=Pisum sativum PE=2 SV=2	6.80191	5.79619	7.42604	7.47252	6.35663	7.29845
Potri.001G372300	2.7788	grey	11.6779	midnightmagenta	8.89907	0.0249753	0.63685	AT2G34710	Homeobox-leucine zipper family protein / lipid-binding START domain-containing protein	O04291	Homeobox-leucine zipper protein ATHB-14 OS=Arabidopsis thaliana GN=ATHB-14 PE=1 SV=1	3.69556	3.66992	3.67049	3.9302	4.30677	4.68926
Potri.001G373600	155.251	blue	193.392	magenta	38.1405	0.00152725	1.24744					5.94398	3.03012	5.68518	6.25268	4.27755	6.33492
Potri.001G373800	27.8079	salmon	38.7633	orange	10.9554	0.0169838	-1.23335					2.43267	2.45323	1.85244	2.43932	1.21987	1.51696
Potri.001G373900	1.19086	grey	671.008	turquoise	669.817	0.000611028	1.4548		RNI-like superfamily protein			1.27819	1.11144	0.692158	1.11399	2.56625	1.08643
Potri.001G374100	55.0631	salmon	203.313	brown	148.25	0.0178919	0.224226	AT5G54080	homogentisate 1,2-dioxygenase	Q9ZRA2	Homogentisate 1,2-dioxygenase OS=Arabidopsis thaliana GN=HGO PE=2 SV=2	5.70326	5.92752	5.29996	5.84129	6.15175	4.55242
Potri.001G374200	172.105	pink	142.189	orange	-29.916	0.0139283	-1.72308	AT3G58120	Basic-leucine zipper (bZIP) transcription factor family protein	Q9MA75	Transcription factor VIP1 OS=Arabidopsis thaliana GN=VIP1 PE=1 SV=1	3.13217	2.13897	3.43397	2.72192	0.415883	1.3116
Potri.001G374500	59.8775	magenta	15.8923	green	-43.9852	0.0163971	-1.09105	AT1G47480	alpha/beta-Hydrolases superfamily protein	Q9SX78	Probable carboxylesterase 2 OS=Arabidopsis thaliana GN=CXE2 PE=2 SV=1	2.58188	4.16152	2.8939	1.97398	3.07047	2.32339
Potri.001G375500	454.967	tan	1086.01	pink	631.047	4.81e-08	1.35187	AT1G53210	sodium/calcium exchanger family protein / calcium-binding EF hand family protein			6.31446	7.18778	6.47235	6.34822	8.53965	5.88828
Potri.001G375700	2.37928	grey	37.5273	midnightmagenta	35.148	0.0143905	0.700809	AT3G15050	IQ-domain 10	Q9SF32	Protein IQ-DOMAIN 1 OS=Arabidopsis thaliana GN=IQD1 PE=1 SV=1	1.24656	1.50365	1.43298	1.16039	2.20446	2.31239
Potri.001G375800	324.378	greenyellow	426.504	magenta	102.126	7.8e-05	-0.838556	AT1G53230	TCP family transcription factor 4	Q9MAH8	Transcription factor TCP3 OS=Arabidopsis thaliana GN=TCP3 PE=2 SV=1	3.31652	1.77177	3.15603	2.96641	0.933217	2.78289
Potri.001G376100	2.83764	grey	28.2153	brown	25.3776	0.0114837	2.5882		CLAVATA3/ESR-RELATED 1			0.187964	1e-06	0.577799	1.21197	2.5882	0.944027
Potri.001G376600	134.641	yellow	382.449	yellow	247.808	0.00104898	-0.412311	AT5G20040	isopentenyltransferase 9	Q9C5J6	tRNA dimethylallyltransferase 9 OS=Arabidopsis thaliana GN=IPT9 PE=2 SV=1	1.61086	0.972529	1.78565	1.68997	0.560218	1.90336
Potri.001G377900	39.5853	magenta	303.245	magenta	263.66	0.0103957	-1.56162	AT1G78430	ROP interactive partner 2	Q9M9F9	Interactor of constitutive active ROPs 4 OS=Arabidopsis thaliana GN=ICR4 PE=2 SV=2	3.18672	4.0245	3.63229	3.24956	2.46288	3.97894
Potri.001G378000	488.701	turquoise	926.078	pink	437.377	7.54e-05	-0.0660724	AT1G78420	RING/U-box superfamily protein	Q759M1	Protein SIP5 OS=Ashbya gossypii (strain ATCC 10895 / CBS 109.51 / FGSC 9923 / NRRL Y-1056) GN=SIP5 PE=3 SV=1	4.60734	5.21857	4.42691	4.44232	5.1525	4.2045
Potri.001G378200	134.507	blue	360.556	magenta	226.048	0.000179515	-0.233844		nitrate transmembrane transporters			4.79635	2.52905	5.92929	5.76635	2.29521	5.31477
Potri.001G378400	0.669364	grey	818.958	pink	818.288	7.54e-06	3.07738	AT1G78440	Arabidopsis thaliana gibberellin 2-oxidase 1	Q9SQ80	Gibberellin 2-beta-dioxygenase 1 OS=Pisum sativum GN=GA2OX1 PE=1 SV=1	2.65194	2.92432	2.81718	2.18815	6.0017	2.958
Potri.001G378900	230.583	turquoise	37.1691	grey	-193.414	0.010247	-1.31501	AT1G17110	ubiquitin-specific protease 15	Q9FPS9	Ubiquitin carboxyl-terminal hydrolase 15 OS=Arabidopsis thaliana GN=UBP15 PE=2 SV=2	3.24943	3.91078	3.42112	3.21201	2.59577	3.20323
Potri.001G379800	570.57	brown	1223.52	turquoise	652.954	1.61e-09	1.96924	AT1G53590	Calcium-dependent lipid-binding (CaLB domain) family protein	Q93XX4	C2 domain-containing protein At1g53590 OS=Arabidopsis thaliana GN=NTMC2T6.1 PE=1 SV=2	4.39883	5.28917	4.40838	4.42632	7.25841	3.64448
Potri.001G380000	688.937	brown	1069.49	turquoise	380.555	2.53e-08	1.93634	AT3G62730		P22242	Desiccation-related protein PCC13-62 OS=Craterostigma plantagineum PE=2 SV=1	1e-06	3.05431	1e-06	1e-06	4.99065	0.300483
Potri.001G382100	3.50071	grey	404.274	brown	400.774	0.0168711	1.33223	AT4G25310	2-oxoglutarate (2OG) and Fe(II)-dependent oxygenase superfamily protein	Q39224	Protein SRG1 OS=Arabidopsis thaliana GN=SRG1 PE=2 SV=1	3.38427	3.15052	3.35109	3.12388	4.48275	3.09165
Potri.001G383000	8.09271	salmon	619.481	brown	611.388	0.000468895	1.21766	AT3G14770	Nodulin MtN3 family protein	Q9LH79	Bidirectional sugar transporter SWEET2 OS=Arabidopsis thaliana GN=SWEET2 PE=2 SV=1	4.49655	4.80163	4.4674	4.89636	6.01929	3.78579
Potri.001G384000	163.04	turquoise	853.024	turquoise	689.984	8.65e-05	1.02961	AT1G78600	light-regulated zinc finger protein 1	Q9SYM2	Probable salt tolerance-like protein At1g78600 OS=Arabidopsis thaliana GN=At1g78600 PE=1 SV=2	2.49481	3.06468	2.09258	2.41119	4.09429	2.15978
Potri.001G384100	749.86	brown	876.379	turquoise	126.519	1.97e-10	-0.919289	AT1G78610	mechanosensitive channel of small conductance-like 6	Q9SYM1	Mechanosensitive ion channel protein 6 OS=Arabidopsis thaliana GN=MSL6 PE=1 SV=1	0.0192409	3.0838	1e-06	1e-06	2.16451	0.139795
Potri.001G384700	369.731	blue	352.392	magenta	-17.3384	0.000174285	-1.00916	AT3G14840	Leucine-rich repeat transmembrane protein kinase	C0LGN2	Probable leucine-rich repeat receptor-like serine/threonine-protein kinase At3g14840 OS=Arabidopsis thaliana GN=LRR-RLK PE=1 SV=1	3.1204	2.1965	3.18516	2.98381	1.18734	2.65791
Potri.001G385200	310.513	red	353.327	magenta	42.8141	9.56e-06	-1.333	AT3G14840	Leucine-rich repeat transmembrane protein kinase	C0LGN2	Probable leucine-rich repeat receptor-like serine/threonine-protein kinase At3g14840 OS=Arabidopsis thaliana GN=LRR-RLK PE=1 SV=1	3.28158	2.41077	3.41454	3.28021	1.07778	2.69009
Potri.001G385500	100.657	blue	242.982	magenta	142.325	4.36e-06	-1.2277	AT3G14840	Leucine-rich repeat transmembrane protein kinase	C0LGN2	Probable leucine-rich repeat receptor-like serine/threonine-protein kinase At3g14840 OS=Arabidopsis thaliana GN=LRR-RLK PE=1 SV=1	1.88075	1.2277	1.71241	1.71636	1e-06	1.22031
Potri.001G386000	244.518	red	253.711	magenta	9.19265	7.55e-06	-1.4202	AT1G07650	Leucine-rich repeat transmembrane protein kinase	C0LGE0	Probable LRR receptor-like serine/threonine-protein kinase At1g07650 OS=Arabidopsis thaliana GN=At1g07650 PE=1 SV=1	3.62721	2.67825	3.86759	3.41482	1.25805	3.20932
Potri.001G386400	66.6023	midnightblue	261.771	tan	195.169	0.00129725	-0.913367	AT3G14840	Leucine-rich repeat transmembrane protein kinase	C0LGN2	Probable leucine-rich repeat receptor-like serine/threonine-protein kinase At3g14840 OS=Arabidopsis thaliana GN=LRR-RLK PE=1 SV=1	2.54431	1.50961	2.69419	2.34097	0.596247	2.15191
Potri.001G387700	108.579	cyan	285.375	cyan	176.796	0.000621292	0.278852	AT1G53380	Plant protein of unknown function (DUF641)			0.912583	1e-06	1.15314	1.17448	0.278853	2.15169
Potri.001G388800	0	no	151.985	green	151.985	0.00177128	2.44446			P43309	Polyphenol oxidase, chloroplastic OS=Malus domestica PE=2 SV=1	0.0315613	0.0869924	0.0146588	0.281503	2.53145	1.04987
Potri.001G388900	700.162	brown	934.72	turquoise	234.558	4.68e-07	0.406913			P43309	Polyphenol oxidase, chloroplastic OS=Malus domestica PE=2 SV=1	2.19647	7.31287	1.3169	2.57963	7.71978	1.67177
Potri.001G389800	0.552761	grey	183.861	red	183.308	0.0189972	-1.23295	AT1G78780	pathogenesis-related family protein	P16273	Pathogen-related protein OS=Hordeum vulgare PE=2 SV=2	5.93949	5.95609	6.00673	6.52049	4.72315	5.58045
Potri.001G390200	34.0992	salmon	887.313	brown	853.214	0.000678156	0.642265	AT1G53320	tubby like protein 7	Q93VI8	Tubby-like F-box protein 7 OS=Arabidopsis thaliana GN=TULP7 PE=2 SV=1	4.74766	4.90624	4.593	4.65375	5.5485	4.2227
Potri.001G390400	13.4873	grey	940.272	turquoise	926.785	0.000121997	0.677501	AT3G58680	multiprotein bridging factor 1B	Q9LXT3	Multiprotein-bridging factor 1b OS=Arabidopsis thaliana GN=MBF1B PE=2 SV=1	5.84697	6.08417	5.86286	5.8679	6.76167	5.60583
Potri.001G390900	1.10096	grey	28.1952	grey	27.0942	0.00940043	0.91186	AT1G78815	Protein of unknown function (DUF640)			1.72616	1.94076	2.23274	2.35047	2.85262	3.48639
Potri.001G391400	375.188	yellow	8.75821	grey	-366.43	0.000991147	1.06857	AT1G31860	histidine biosynthesis bifunctional protein (HISIE)	O82768	Histidine biosynthesis bifunctional protein hisIE, chloroplastic OS=Arabidopsis thaliana GN=At1g31860 PE=2 SV=1	3.66713	2.94988	4.18116	3.88151	4.01844	4.31736
Potri.001G391900	297.821	greenyellow	286.961	magenta	-10.8603	3.67e-06	-0.757124	AT3G14940	phosphoenolpyruvate carboxylase 3	Q02909	Phosphoenolpyruvate carboxylase, housekeeping isozyme OS=Glycine max GN=PPC16 PE=2 SV=1	7.11849	6.28314	7.29294	7.31574	5.52602	6.75335
Potri.001G392900	0.357062	grey	131.717	magenta	131.36	0.0100623	-1.01249	AT3G14980	Acyl-CoA N-acyltransferase with RING/FYVE/PHD-type zinc finger protein			1.9094	1.85558	2.06133	2.0807	0.843093	1.85914
Potri.001G393800	739.198	brown	867.394	turquoise	128.195	3.7e-08	0.338496	AT3G14440	nine-cis-epoxycarotenoid dioxygenase 3	Q9LRR7	9-cis-epoxycarotenoid dioxygenase NCED3, chloroplastic OS=Arabidopsis thaliana GN=NCED3 PE=2 SV=1	2.34943	7.88574	2.28316	3.64859	8.22424	2.6696
Potri.001G394000	25.3286	grey	95.7549	grey	70.4263	0.000365441	1.01082	AT1G31660		Q5E9N0	Bystin OS=Bos taurus GN=BYSL PE=2 SV=1	2.77954	2.43628	2.88118	3.07257	3.4471	3.19093
Potri.001G394200	176.409	yellow	255.975	purple	79.5653	0.000659474	0.474384	AT4G20010	plastid transcriptionally active 9	Q8GXH3	Protein OSB2, chloroplastic OS=Arabidopsis thaliana GN=OSB2 PE=1 SV=2	1.18851	0.145845	1.30133	1.13378	0.620229	1.76244
Potri.001G396100	6.59168	purple	254.971	green	248.38	0.000241262	1.06083	AT1G23750	Nucleic acid-binding, OB-fold-like protein	O49453	Uncharacterized protein At4g28440 OS=Arabidopsis thaliana GN=At4g28440 PE=1 SV=1	3.72273	3.76252	3.80493	3.82426	4.82335	4.16936
Potri.001G396500	532.145	brown	654.027	blue	121.882	3.94e-05	-0.491823	AT3G15180	ARM repeat superfamily protein			4.60099	5.88034	4.52789	4.7091	5.38852	4.45712
Potri.001G396600	180.109	greenyellow	79.22	magenta	-100.889	0.00841298	0.178796	AT3G15190	chloroplast 30S ribosomal protein S20, putative	Q9ASV6	30S ribosomal protein S20, chloroplastic OS=Arabidopsis thaliana GN=RPS20 PE=1 SV=1	3.12105	2.99091	3.32732	3.36447	3.16971	4.0171
Potri.001G398700	153.129	blue	319.89	magenta	166.761	0.000757043	0.791103					2.92374	1.41927	3.27902	3.16816	2.21037	4.31813
Potri.001G398800	97.1508	green	495.115	turquoise	397.965	5.8e-05	1.53271	AT5G53870	early nodulin-like protein 1	Q5JNJ5	Early nodulin-like protein 1 OS=Oryza sativa subsp. japonica GN=ENODL1 PE=1 SV=1	4.60553	5.31364	4.84849	4.64994	6.84635	5.25526
Potri.001G399100	147.954	blue	403.011	magenta	255.057	1.33e-06	-0.944693	AT1G28280	VQ motif-containing protein			5.99195	4.8568	5.66281	5.96409	3.9121	6.02889
Potri.001G399700	2.01256	grey	274.112	cyan	272.1	0.00108277	-0.369503	AT1G53050	Protein kinase superfamily protein	Q9ZVM9	Probable serine/threonine-protein kinase At1g54610 OS=Arabidopsis thaliana GN=At1g54610 PE=1 SV=1	3.00417	2.89887	3.00161	2.99375	2.52937	3.53481
Potri.001G400100	2.22381	grey	138.707	red	136.483	0.0243534	-1.02614	AT3G15353	metallothionein 3	Q96386	Metallothionein-like protein type 3 OS=Carica papaya PE=3 SV=1	6.89048	6.40685	6.50937	6.62879	5.38071	6.3833
Potri.001G401600	249.207	green	785.15	turquoise	535.943	6.59e-06	0.895014	AT4G27470	RING membrane-anchor 3	Q8GUK7	E3 ubiquitin-protein ligase RMA3 OS=Arabidopsis thaliana GN=RMA3 PE=1 SV=1	2.88843	3.29771	2.95577	3.22706	4.19273	3.0025
Potri.001G401700	345.965	greenyellow	65.1023	greenyellow	-280.863	0.000379301	0.481501	AT3G15370	expansin 12	Q9LDJ3	Expansin-A12 OS=Arabidopsis thaliana GN=EXPA12 PE=2 SV=1	2.94397	1e-06	4.23724	3.41815	0.481502	0.81905
Potri.001G401800	188.397	blue	158.79	purple	-29.6074	1.47e-05	0		low-molecular-weight cysteine-rich 22			1.25685	1e-06	1.8281	1.12357	1e-06	2.48516
Potri.001G402600	151.861	green	506.497	turquoise	354.636	0.000995831	0.912812	AT1G07750	RmlC-like cupins superfamily protein	Q09151	Glutelin type-A 3 OS=Oryza sativa subsp. japonica GN=GLUA3 PE=2 SV=2	2.63948	4.31944	2.56826	2.95743	5.23225	3.03758
Potri.001G404100	685.664	brown	1129.15	blue	443.49	6.61e-07	0.299724	AT4G27410	NAC (No Apical Meristem) domain transcriptional regulator superfamily protein	Q93VY3	NAC domain-containing protein 72 OS=Arabidopsis thaliana GN=NAC072 PE=2 SV=1	5.03303	9.2594	4.78687	5.62141	9.55912	4.39042
Potri.001G404800	32.4415	grey	192.67	orange	160.229	0.00563502	-0.415073	AT4G27220	LRR and NB-ARC domains-containing disease resistance protein	O81825	Probable disease resistance protein At4g27220 OS=Arabidopsis thaliana GN=At4g27220 PE=2 SV=1	2.91324	2.4113	2.96969	3.12701	1.99623	2.62841
Potri.001G404900	53.4103	blue	126.664	orange	73.254	0.0165464	-0.267471	AT4G27220	LRR and NB-ARC domains-containing disease resistance protein	O81825	Probable disease resistance protein At4g27220 OS=Arabidopsis thaliana GN=At4g27220 PE=2 SV=1	2.25269	1.44254	2.03837	2.14676	1.17507	1.70626
Potri.001G405000	12.0527	grey	316.846	magenta	304.794	0.00511793	-0.933334	AT1G61180	LRR and NB-ARC domains-containing disease resistance protein	Q940K0	Probable disease resistance protein At1g61180 OS=Arabidopsis thaliana GN=At1g61180 PE=2 SV=2	1.83425	0.933335	1.756	1.8044	1e-06	1.47771
Potri.001G405200	8.54089	grey	3.56591	midnightmagenta	-4.97498	0.00155712	1.23758	AT5G54400	S-adenosyl-L-methionine-dependent methyltransferases superfamily protein			2.76436	2.23243	2.66765	3.24151	3.47001	3.54093
Potri.001G405600	306.806	red	368.411	magenta	61.6044	0.000119706	-2.374					5.9602	4.33845	5.81678	5.47171	1.96445	4.56857
Potri.001G406700	114.568	turquoise	403.735	turquoise	289.167	0.001299	-0.153444	AT5G54290	cytochrome c biogenesis protein family	Q9M5P3	Cytochrome c-type biogenesis ccda-like chloroplastic protein OS=Arabidopsis thaliana GN=CCDA PE=1 SV=1	3.33009	3.86412	3.19964	3.04305	3.71067	2.24563
Potri.001G408500	82.5472	magenta	571.221	turquoise	488.674	5.64e-05	1.31045	AT2G20900	diacylglycerol kinase 5	Q13574	Diacylglycerol kinase zeta OS=Homo sapiens GN=DGKZ PE=1 SV=3	2.31195	2.98115	2.05906	2.096	4.2916	2.15977
Potri.001G409500	30.4284	green	343.049	blue	312.62	0.0100725	1.62305	AT5G48150	scarecrow-like 5	Q69VG1	Chitin-inducible gibberellin-responsive protein 1 OS=Oryza sativa subsp. japonica GN=CIGR1 PE=2 SV=1	3.69849	3.76813	2.99266	3.62074	5.39118	3.61032
Potri.001G409700	5.02951	grey	349.732	magenta	344.703	1.89e-06	-1.68783	ATCG00770	ribosomal protein S8	A4GYU6	30S ribosomal protein S8, chloroplastic OS=Populus trichocarpa GN=rps8 PE=3 SV=1	8.57595	8.71113	8.28254	8.6628	7.0233	8.90693
Potri.001G409800	421.202	yellow	163.383	magenta	-257.82	0.00210549	0.415008	AT5G54580	RNA-binding (RRM/RBD/RNP motifs) family protein	Q43472	Glycine-rich RNA-binding protein blt801 OS=Hordeum vulgare GN=blt801 PE=1 SV=1	3.31904	2.47139	3.74555	3.29442	2.8864	4.10575
Potri.001G410300	32.3259	grey	55.6142	grey	23.2883	0.00678737	-0.692627	AT5G54530	Protein of unknown function, DUF538			5.93255	5.54282	5.9304	5.27963	4.85019	5.9272
Potri.001G410600	15.7574	grey	1.60475	grey	-14.1526	0.0246359	2.05394	AT3G20640	basic helix-loop-helix (bHLH) DNA-binding superfamily protein	Q8GXT3	Transcription factor bHLH123 OS=Arabidopsis thaliana GN=BHLH123 PE=2 SV=1	1.05393	0.274771	0.988241	1.67121	2.32872	1.7392
Potri.001G412000	43.4726	green	750.64	pink	707.167	0.00516926	0.801938	AT4G27290	S-locus lectin protein kinase family protein	O81832	G-type lectin S-receptor-like serine/threonine-protein kinase At4g27290 OS=Arabidopsis thaliana GN=At4g27290 PE=2 SV=4	3.83964	4.02367	3.49506	3.97651	4.82561	3.58282
Potri.001G412200	73.8125	blue	151.77	grey	77.9577	0.000557947	2.30885	AT4G27290	S-locus lectin protein kinase family protein	O81832	G-type lectin S-receptor-like serine/threonine-protein kinase At4g27290 OS=Arabidopsis thaliana GN=At4g27290 PE=2 SV=4	0.739529	0.0849177	0.750834	1.01675	2.39377	1.08498
Potri.001G412500	1.08283	grey	784.177	pink	783.094	6.09e-05	1.3645					4.72422	4.79823	4.55443	4.51602	6.16273	4.07244
Potri.001G412900	346.178	orange	3.869	grey	-342.309	0.0104686	-0.439291	AT4G34240	aldehyde dehydrogenase 3I1	Q8W033	Aldehyde dehydrogenase family 3 member I1, chloroplastic OS=Arabidopsis thaliana GN=ALDH3I1 PE=2 SV=2	3.7291	4.49833	3.344	3.33002	4.05904	3.65086
Potri.001G413700	73.3203	green	454.64	turquoise	381.319	0.000521664	0.867663	AT4G27290	S-locus lectin protein kinase family protein	O81832	G-type lectin S-receptor-like serine/threonine-protein kinase At4g27290 OS=Arabidopsis thaliana GN=At4g27290 PE=2 SV=4	3.24624	3.46843	3.0072	3.09314	4.33609	3.28997
Potri.001G414700	1.01849	grey	161.068	magenta	160.05	0.00434966	-0.88758	AT5G54470	B-box type zinc finger family protein			1.21395	0.894665	1.33081	1.12884	0.00708476	2.05251
Potri.001G415200	28.9411	green	407.695	blue	378.754	0.0073005	1.72204	AT5G48150	GRAS family transcription factor	Q69VG1	Chitin-inducible gibberellin-responsive protein 1 OS=Oryza sativa subsp. japonica GN=CIGR1 PE=2 SV=1	3.87778	3.97546	3.22388	3.70194	5.69751	3.80274
Potri.001G415300	369.255	greenyellow	337.894	red	-31.361	0.000292825	-0.443605	AT5G54590	Protein kinase superfamily protein	Q9LFV3	Probable leucine-rich repeat receptor-like serine/threonine-protein kinase At5g15730 OS=Arabidopsis thaliana GN=At5g15730 PE=2 SV=1	2.87609	2.37317	3.01265	2.91588	1.92956	2.72605
Potri.001G415500	145.439	blue	78.1385	red	-67.3004	0.000225635	-1.55127	AT4G27250	NAD(P)-binding Rossmann-fold superfamily protein	P51110	Dihydroflavonol-4-reductase OS=Vitis vinifera GN=DFR PE=1 SV=1	3.1462	2.52564	3.0735	2.31527	0.974373	1.88767
Potri.001G416300	26.9565	magenta	467.991	magenta	441.035	8.69e-05	-1.77335	AT5G54670	kinesin 3	P46875	Kinesin-3 OS=Arabidopsis thaliana GN=ATK3 PE=2 SV=1	4.09689	4.34262	4.16145	4.00502	2.56927	4.02411
Potri.001G417000	395.481	turquoise	96.6697	brown	-298.812	0.004513	-0.561865	AT5G54730	homolog of yeast autophagy 18 (ATG18) F	Q8CCN5	Breast carcinoma-amplified sequence 3 homolog OS=Mus musculus GN=Bcas3 PE=1 SV=2	3.89906	4.45045	3.5205	3.81136	3.88859	3.36254
Potri.001G418000	289.046	yellow	844.756	turquoise	555.709	4.68e-06	1.88097	AT3G20600	Late embryogenesis abundant (LEA) hydroxyproline-rich glycoprotein family	O48915	Protein NDR1 OS=Arabidopsis thaliana GN=NDR1 PE=1 SV=1	3.34697	2.67861	3.68678	3.38237	4.55958	3.5024
Potri.001G419400	3.6444	grey	29.4611	salmon	25.8167	0.0243948	-0.663664	AT3G21710				3.85356	3.55688	3.94644	3.74588	2.89321	2.27164
Potri.001G420300	269.973	pink	43.0208	magenta	-226.952	0.00248916	0.302949	AT4G27070	tryptophan synthase beta-subunit 2	O50046	Tryptophan synthase beta chain 2, chloroplastic OS=Camptotheca acuminata GN=TSB PE=2 SV=1	1.98503	1.43871	2.50831	2.48499	1.74166	2.12823
Potri.001G420800	1.18666	grey	389.419	yellow	388.232	0.00307437	-0.78393	AT3G47860	chloroplastic lipocalin			2.28781	2.34905	2.45644	2.55294	1.56512	2.69243
Potri.001G420900	161.664	blue	15.8019	magenta	-145.862	0.00307714	1.03695	AT1G50900	Ankyrin repeat family protein	Q8VY88	Protein LHCP TRANSLOCATION DEFECT OS=Arabidopsis thaliana GN=LTD PE=1 SV=1	2.05106	1.30543	2.19878	2.09411	2.34238	3.02761
Potri.001G421200	5.69666	grey	199.116	tan	193.42	0.00237527	-1.28532	AT4G27060	ARM repeat superfamily protein	Q9T041	Microtubule-associated protein TORTIFOLIA1 OS=Arabidopsis thaliana GN=TOR1 PE=1 SV=2	2.64461	2.79213	2.527	2.51503	1.50681	2.32656
Potri.001G421300	344.546	yellow	488.786	magenta	144.24	8.33e-07	-0.396677	AT3G20540	polymerase gamma 2	O32801	DNA polymerase I OS=Lactococcus lactis subsp. cremoris (strain MG1363) GN=polA PE=3 SV=2	3.37115	2.20199	3.37444	3.33391	1.80531	3.50193
Potri.001G421900	2.27867	grey	251.031	brown	248.752	0.0109143	1.7489		Plant mobile domain protein family			2.54984	2.16989	2.45467	2.74083	3.91878	2.12652
Potri.001G422100	5.39405	grey	106.061	brown	100.667	0.0262128	1.82119					2.85498	2.47057	2.8946	3.56239	4.29176	2.00679
Potri.001G422200	5.55845	grey	600.517	pink	594.959	0.019172	1.75733					2.01905	1.87444	1.8981	2.12662	3.63177	1.59041
Potri.001G422900	2.06469	grey	7.62039	green	5.55571	0.00584825	1.02052					2.52979	2.53626	2.23183	2.8559	3.55678	3.28389
Potri.001G423500	182.581	blue	10.4584	green	-172.123	0.000448886	1.31784	AT1G65980	thioredoxin-dependent peroxidase 1	Q9XEX2	Peroxiredoxin-2B OS=Arabidopsis thaliana GN=PRXIIB PE=1 SV=1	4.83564	3.96896	4.74332	4.84672	5.2868	5.13351
Potri.001G423600	268.663	yellow	339.647	magenta	70.9845	7.83e-05	-0.0285897	AT4G27010		O60287	Nucleolar pre-ribosomal-associated protein 1 OS=Homo sapiens GN=URB1 PE=1 SV=4	1.12202	0.127944	1.41449	1.45716	0.099354	1.51585
Potri.001G423700	224.742	red	260.2	magenta	35.4586	3.37e-05	-0.0671061	AT3G20500	purple acid phosphatase 18	Q9LJU7	Purple acid phosphatase 18 OS=Arabidopsis thaliana GN=PAP18 PE=2 SV=1	4.91484	3.70677	5.12661	4.50288	3.63966	4.78586
Potri.001G424500	447.583	orange	383.926	turquoise	-63.6578	7.51e-05	-0.445498	AT4G27020				4.95018	5.62834	4.61173	4.84596	5.18284	4.48161
Potri.001G424600	11.509	magenta	540.841	turquoise	529.332	3.08e-05	0.757835	AT4G27040	EAP30/Vps36 family protein	Q5M759	Vacuolar protein sorting-associated protein 22 homolog 1 OS=Arabidopsis thaliana GN=VP22-1 PE=2 SV=2	2.28706	2.74297	2.63926	2.44366	3.5008	2.73678
Potri.001G425200	5.74574	grey	0.856527	grey	-4.88921	0.00143493	-0.0202046	AT2G06925	Phospholipase A2 family protein	Q8S8N6	Phospholipase A2-alpha OS=Arabidopsis thaliana GN=PLA2-ALPHA PE=1 SV=1	1e-06	0.0202056	1.94836	0.565169	1e-06	0.431634
Potri.001G427100	13.3755	grey	32.3772	grey	19.0017	0.013075	1.40639	AT4G27190	NB-ARC domain-containing disease resistance protein	Q9T048	Disease resistance protein At4g27190 OS=Arabidopsis thaliana GN=At4g27190 PE=2 SV=1	0.597754	0.409533	0.366299	1.09739	1.81592	0.60452
Potri.001G428600	14.4574	grey	74.0579	grey	59.6004	0.00139538	-2.28128					2.06911	2.3755	1.46091	1.34948	0.0942184	1.87202
Potri.001G428800	9.45582	grey	25.7973	green	16.3415	0.0187435	1.24348		NB-ARC domain-containing disease resistance protein			4.61384	4.61695	4.4064	5.0451	5.86043	5.10236
Potri.001G429000	3.64907	grey	375.406	turquoise	371.757	0.000138621	1.97829					2.16212	2.01452	1.8573	2.15662	3.99281	2.77322
Potri.001G429600	8.06064	grey	192.937	blue	184.877	0.000730546	1.41793	AT4G27220	NB-ARC domain-containing disease resistance protein	O81825	Probable disease resistance protein At4g27220 OS=Arabidopsis thaliana GN=At4g27220 PE=2 SV=1	1.67178	1.59952	1.45192	2.20884	3.01745	2.16358
Potri.001G430300	31.8046	purple	442.244	magenta	410.439	0.000548315	-1.44626	AT3G20390	endoribonuclease L-PSP family protein	P52758	Ribonuclease UK114 OS=Homo sapiens GN=HRSP12 PE=1 SV=1	2.98316	3.00508	3.41984	3.0852	1.55881	3.32844
Potri.001G430700	1.38681	grey	519.823	turquoise	518.436	0.000102005	1.25334	AT1G72280	endoplasmic reticulum oxidoreductins 1	Q9C7S7	Endoplasmic oxidoreductin-1 OS=Arabidopsis thaliana GN=AERO1 PE=1 SV=1	1.80351	1.94204	2.01737	1.96757	3.19538	1.7565
Potri.001G431200	70.9667	purple	338.937	magenta	267.97	0.00398932	-1.21511	AT1G78380	glutathione S-transferase TAU 19	Q03666	Probable glutathione S-transferase OS=Nicotiana tabacum PE=2 SV=1	1.57389	1.44322	2.20533	1.62142	0.228112	1.43978
Potri.001G431300	2.6767	grey	205.402	orange	202.725	0.00160851	-1.12402	AT1G78380	glutathione S-transferase TAU 19	Q03666	Probable glutathione S-transferase OS=Nicotiana tabacum PE=2 SV=1	2.85975	2.99483	2.72329	2.83174	1.8708	2.72115
Potri.001G431500	1.02247	grey	290.722	orange	289.7	0.000441246	-2.27152	AT1G17170	glutathione S-transferase TAU 24	Q03666	Probable glutathione S-transferase OS=Nicotiana tabacum PE=2 SV=1	4.74233	4.84915	4.72308	4.4157	2.57762	4.04674
Potri.001G431600	0.305672	grey	192.662	orange	192.357	0.00634093	-1.33724	AT1G17180	glutathione S-transferase TAU 25	Q03666	Probable glutathione S-transferase OS=Nicotiana tabacum PE=2 SV=1	5.69846	5.63307	5.44354	5.42244	4.29583	4.95707
Potri.001G431700	2.60708	grey	131.951	orange	129.344	0.0289099	-1.38874	AT1G78380	glutathione S-transferase TAU 19	Q03666	Probable glutathione S-transferase OS=Nicotiana tabacum PE=2 SV=1	5.72539	5.88235	5.60438	5.51159	4.49361	5.11768
Potri.001G433400	3.86409	grey	195.81	magenta	191.946	0.0073478	-0.264723					3.31398	1.78604	1.93823	2.95576	1.52132	3.91718
Potri.001G433600	1.27616	grey	50.2128	grey	48.9367	0.014917	-0.348456					4.5208	4.54033	4.21963	5.07394	4.19188	5.49203
Potri.001G435400	4.26438	grey	322.246	brown	317.982	0.0130225	0.81894					2.01453	1.90048	2.11875	1.89704	2.71942	1.47303
Potri.001G436500	71.1693	purple	302.62	magenta	231.451	0.00612341	-1.10887	AT1G78380	glutathione S-transferase TAU 19	Q03666	Probable glutathione S-transferase OS=Nicotiana tabacum PE=2 SV=1	1.43407	1.30303	2.0656	1.48928	0.194167	1.32501
Potri.001G436800	0.190199	grey	278.062	orange	277.872	0.00173257	-1.3774	AT1G17180	glutathione S-transferase TAU 25	Q03666	Probable glutathione S-transferase OS=Nicotiana tabacum PE=2 SV=1	3.98954	3.82331	3.6177	3.8157	2.44591	3.35995
Potri.001G438700	0	no	1130.14	turquoise	1130.14	2.53e-19	4.54459	AT1G79040	photosystem II subunit R	P06183	Photosystem II 10 kDa polypeptide, chloroplastic OS=Solanum tuberosum GN=PSBR PE=2 SV=1	1e-06	1e-06	1e-06	1e-06	4.54459	1e-06
Potri.001G439200	3.0927	grey	274.644	turquoise	271.551	9.6e-05	1.43328	AT1G79110	SBP (S-ribonuclease binding protein) family protein			1.51673	1.77751	1.49952	1.92962	3.21078	2.3507
Potri.001G439600	3.65355	grey	157.21	turquoise	153.557	0.00130687	1.14459	AT3G12920	SBP (S-ribonuclease binding protein) family protein			2.15512	2.39885	2.02965	2.35731	3.54344	2.76425
Potri.001G439900	14.1197	grey	246.448	tan	232.329	0.00744912	-1.50504					2.74573	2.01567	2.72356	3.0542	0.51063	2.28859
Potri.001G440100	310.559	pink	316.112	purple	5.55274	0.00135319	-0.245509	AT4G20440	Small nuclear ribonucleoprotein family protein	P27048	Small nuclear ribonucleoprotein-associated protein B OS=Mus musculus GN=Snrpb PE=1 SV=1	4.83111	4.44422	4.94641	4.80596	4.19871	5.30712
Potri.001G440300	222.29	blue	487.016	magenta	264.726	4.42e-05	-1.44525	AT4G20430	Subtilase family protein	O65351	Subtilisin-like protease OS=Arabidopsis thaliana GN=ARA12 PE=1 SV=1	2.88457	2.35689	2.99476	3.06337	0.911642	3.58939
Potri.001G440900	416.434	turquoise	1142.28	turquoise	725.845	5.75e-07	0.572759	AT1G30810	Transcription factor jumonji (jmj) family protein / zinc finger (C5HC2 type) family protein	Q8GUI6	Probable lysine-specific demethylase JMJ14 OS=Arabidopsis thaliana GN=JMJ14 PE=1 SV=1	0.3965	1.07696	0.114266	0.191541	1.64972	1e-06
Potri.001G441200	5.93691	grey	106.873	green	100.936	5.03e-05	2.18614	AT3G16030	S-locus lectin protein kinase family protein	Q9LW83	G-type lectin S-receptor-like serine/threonine-protein kinase CES101 OS=Arabidopsis thaliana GN=CES101 PE=2 SV=2	0.212159	0.828036	0.387718	0.0936987	3.01418	1.94287
Potri.001G442000	333.764	orange	783.341	turquoise	449.577	1.44e-06	0.564255	AT1G11330	lectin protein kinase family protein	Q9SXB8	G-type lectin S-receptor-like serine/threonine-protein kinase At1g11330 OS=Arabidopsis thaliana GN=At1g11330 PE=1 SV=3	0.612197	1.99744	0.866194	0.914838	2.5617	0.78771
Potri.001G442100	58.6312	green	865.408	turquoise	806.777	2.25e-05	0.756866	AT4G21390	S-locus lectin protein kinase family protein	O81906	G-type lectin S-receptor-like serine/threonine-protein kinase B120 OS=Arabidopsis thaliana GN=B120 PE=1 SV=1	0.505051	1.26638	0.362133	0.321593	2.02325	0.393192
Potri.001G442300	236.295	orange	7.38164	grey	-228.914	0.0108132	-1.73005	AT5G44550	Uncharacterised protein family (UPF0497)	B9GIE4	CASP-like protein POPTRDRAFT_798217 OS=Populus trichocarpa GN=POPTRDRAFT_798217 PE=3 SV=2	4.03301	5.6624	4.34405	3.72736	3.93235	3.90474
Potri.001G442400	2.36102	grey	794.721	pink	792.36	0.0173718	0.798631	AT4G20380	LSD1 zinc finger family protein	Q2QMB3	Protein LOL2 OS=Oryza sativa subsp. japonica GN=LOL2 PE=2 SV=1	2.71451	2.75763	2.68167	2.67993	3.55626	2.16409
Potri.001G442800	131.297	greenyellow	323.859	magenta	192.562	0.000379236	-1.40762	AT5G11720	Glycosyl hydrolases family 31 protein	O04893	Alpha-glucosidase OS=Spinacia oleracea PE=1 SV=1	3.75471	3.40963	3.82981	3.61598	2.00201	3.13289
Potri.001G446700	6.74066	grey	31.3243	green	24.5837	0.00657471	1.61517		LRR and NB-ARC domains-containing disease resistance protein			1.34756	0.579572	0.918787	1.57023	2.19475	1.65152
Potri.001G447300	36.6823	purple	177.45	orange	140.767	0.0172335	-3.66456	AT5G17540	HXXXD-type acyl-transferase family protein	Q8GT20	Benzyl alcohol O-benzoyltransferase OS=Nicotiana tabacum GN=HSR201 PE=1 SV=1	5.59178	5.46209	5.77054	4.89802	1.79753	3.22563
Potri.001G447400	36.6801	purple	206.793	orange	170.113	0.00995493	-3.73476	AT5G17540	HXXXD-type acyl-transferase family protein	Q8GT20	Benzyl alcohol O-benzoyltransferase OS=Nicotiana tabacum GN=HSR201 PE=1 SV=1	5.78138	5.54274	5.85068	5.00883	1.80798	3.4043
Potri.001G447500	38.6635	purple	125.833	orange	87.169	0.027783	-2.97287	AT5G17540	HXXXD-type acyl-transferase family protein	Q8GT20	Benzyl alcohol O-benzoyltransferase OS=Nicotiana tabacum GN=HSR201 PE=1 SV=1	5.25697	5.0737	5.42208	4.47019	2.10083	2.96362
Potri.001G447700	22.2775	purple	195.304	orange	173.026	0.00688324	-2.66774	AT5G17540	HXXXD-type acyl-transferase family protein	Q8GT20	Benzyl alcohol O-benzoyltransferase OS=Nicotiana tabacum GN=HSR201 PE=1 SV=1	3.13859	3.02974	3.20788	2.24357	0.362006	1.31867
Potri.001G447800	41.2733	purple	203.964	orange	162.691	0.0168423	-2.1524	AT5G17540	HXXXD-type acyl-transferase family protein	Q8GT20	Benzyl alcohol O-benzoyltransferase OS=Nicotiana tabacum GN=HSR201 PE=1 SV=1	2.53813	2.32528	2.71582	1.93501	0.172879	1.15079
Potri.001G447900	38.4342	purple	180.976	orange	142.542	0.0142474	-2.26445	AT3G03480	acetyl CoA:(Z)-3-hexen-1-ol acetyltransferase	Q8GT20	Benzyl alcohol O-benzoyltransferase OS=Nicotiana tabacum GN=HSR201 PE=1 SV=1	2.81911	2.73221	3.25918	2.52762	0.467761	1.27369
Potri.001G448000	336.711	blue	297.944	red	-38.7674	0.000148933	-1.09674	AT5G17540	HXXXD-type acyl-transferase family protein	Q8GT20	Benzyl alcohol O-benzoyltransferase OS=Nicotiana tabacum GN=HSR201 PE=1 SV=1	7.918	5.88462	7.98342	8.13026	4.78788	6.72613
Potri.001G448300	140.529	yellow	131.72	magenta	-8.80918	0.00945497	-0.568321	AT4G10630	Glutaredoxin family protein	Q9FLE8	Uncharacterized protein At5g39865 OS=Arabidopsis thaliana GN=At5g39865 PE=1 SV=1	1.23695	0.568322	1.60927	1.55372	1e-06	1.90786
Potri.001G449500	168.585	pink	259.192	magenta	90.6062	0.000335969	-0.120193	AT1G32900	UDP-Glycosyltransferase superfamily protein	Q43784	Granule-bound starch synthase 1, chloroplastic/amyloplastic OS=Manihot esculenta GN=WAXY PE=2 SV=1	5.84228	4.66091	6.0524	5.51498	4.54071	7.20099
Potri.001G450600	145.138	red	549.312	magenta	404.174	6.95e-05	-0.695393	AT1G32960	Subtilase family protein	O65351	Subtilisin-like protease OS=Arabidopsis thaliana GN=ARA12 PE=1 SV=1	1.86436	0.93697	1.66032	1.90919	0.241577	2.34164
Potri.001G450700	1.34122	grey	291.945	magenta	290.603	0.000107817	-1.98924	AT3G61460	brassinosteroid-responsive RING-H2			5.68675	5.62613	5.4068	4.98768	3.63689	4.70125
Potri.001G450800	0.613778	grey	251.369	purple	250.755	0.0175123	-0.428631	AT1G32990	plastid ribosomal protein l11	Q9MAP3	50S ribosomal protein L11, chloroplastic OS=Arabidopsis thaliana GN=RPL11 PE=1 SV=1	2.15162	2.07691	2.36344	2.41599	1.64828	2.83689
Potri.001G451100	191.968	blue	55.7411	brown	-136.227	0.000555511	1.70232	AT5G54160	O-methyltransferase 1	Q00763	Caffeic acid 3-O-methyltransferase 1 OS=Populus tremuloides GN=OMT1 PE=1 SV=1	6.4355	4.43524	5.99148	6.09253	6.13756	5.46222
Potri.001G451300	163.476	greenyellow	276.602	magenta	113.127	8.9e-05	-0.337693	AT4G10500	2-oxoglutarate (2OG) and Fe(II)-dependent oxygenase superfamily protein	Q96330	Flavonol synthase/flavanone 3-hydroxylase OS=Arabidopsis thaliana GN=FLS1 PE=1 SV=1	4.24798	2.7968	4.01592	3.58884	2.45911	3.98303
Potri.001G452000	146.808	green	1107.91	pink	961.107	3.14e-05	1.76375	AT2G36090	F-box family protein	Q9SIH5	Probable F-box protein At1g60180 OS=Arabidopsis thaliana GN=At2g36090 PE=2 SV=1	1e-06	1.8297	1e-06	0.14828	3.59345	1e-06
Potri.001G452100	406.713	greenyellow	1.81869	grey	-404.894	0.0060505	1.34345	AT1G61570	translocase of the inner mitochondrial membrane 13	Q9XGY5	Mitochondrial import inner membrane translocase subunit Tim13 OS=Oryza sativa subsp. japonica GN=TIM13 PE=3 SV=2	2.51596	1.4845	2.99101	2.59773	2.82795	2.9389
Potri.001G452700	592.335	brown	256.889	brown	-335.446	1.79e-05	-0.527467	AT1G33060	NAC 014	Q7GCL7	NAC domain-containing protein 74 OS=Oryza sativa subsp. japonica GN=NAC74 PE=2 SV=1	2.63762	3.77537	2.23995	2.7846	3.2479	2.59585
Potri.001G453800	415.037	turquoise	499.538	brown	84.5016	0.00117115	0.481062	AT5G47610	RING/U-box superfamily protein	Q9FGJ6	RING-H2 finger protein ATL79 OS=Arabidopsis thaliana GN=ATL79 PE=2 SV=1	1.48273	2.70934	0.928375	1.61922	3.1904	1.09889
Potri.001G454100	239.158	pink	296.785	purple	57.627	0.00665832	0.221661					4.3194	3.53497	4.60533	4.1892	3.75663	4.67953
Potri.001G454500	13.5644	grey	193.686	tan	180.121	0.00297421	-1.16007	AT1G33240	Duplicated homeodomain-like superfamily protein	Q9C882	Trihelix transcription factor GTL1 OS=Arabidopsis thaliana GN=GTL1 PE=1 SV=2	4.24393	3.87898	4.06264	3.77687	2.71891	3.47679
Potri.001G455300	219.362	pink	434.001	yellow	214.639	0.000602588	-0.785249	AT5G65930	kinesin-like calmodulin-binding protein (ZWICHEL)	Q9FHN8	Kinesin-like calmodulin-binding protein OS=Arabidopsis thaliana GN=KCBP PE=1 SV=1	2.89019	2.60078	3.17347	2.869	1.81553	3.16755
Potri.001G456400	359.659	orange	1180.04	turquoise	820.384	1.41e-07	0.819302	AT1G76520	Auxin efflux carrier family protein			3.61144	5.34631	3.19704	2.78565	6.16561	2.68564
Potri.001G457500	1.73516	grey	57.5128	magenta	55.7777	0.00358612	-1.37388	AT1G04390	BTB/POZ domain-containing protein	P93820	BTB/POZ domain-containing protein At1g04390 OS=Arabidopsis thaliana GN=At1g04390 PE=2 SV=3	1.55242	1.52671	1.52064	1.7554	0.152836	1.08858
Potri.001G458200	352.184	yellow	84.6056	magenta	-267.578	0.0121369	0.721368	AT3G03060	AAA-type ATPase family protein	Q6NVR9	ATPase family AAA domain-containing protein 3 OS=Xenopus tropicalis GN=atad3 PE=2 SV=1	1.43098	0.67828	2.1059	1.65517	1.39965	2.33476
Potri.001G459400	296.299	red	332.03	magenta	35.7302	1.58e-07	0.0813323	AT5G23530	carboxyesterase 18	Q9LT10	Probable carboxylesterase 18 OS=Arabidopsis thaliana GN=CXE18 PE=2 SV=1	3.15167	1e-06	2.56718	3.19037	0.0813333	3.10681
Potri.001G460100	114.26	yellow	21.3533	midnightmagenta	-92.9068	0.00611071	1.11698	AT1G25260	Ribosomal protein L10 family protein	A4FV84	mRNA turnover protein 4 homolog OS=Bos taurus GN=MRTO4 PE=2 SV=1	3.74147	3.09003	3.81858	3.38866	4.20701	4.19385
Potri.001G460400	111.293	blue	54.5721	grey	-56.7207	0.00472726	0.912413	AT3G23290	Protein of unknown function (DUF640)			5.21085	3.78638	5.0577	5.23823	4.6988	6.24154
Potri.001G460600	101.806	greenyellow	96.6634	orange	-5.14214	0.0170132	-0.945444	AT1G30650	WRKY DNA-binding protein 14	Q9SA80	Probable WRKY transcription factor 14 OS=Arabidopsis thaliana GN=WRKY14 PE=2 SV=2	3.15145	2.61937	3.12643	2.74151	1.67393	2.0927
Potri.001G461100	342.128	yellow	27.0183	magenta	-315.11	0.00606649	1.21976	AT2G44510	CDK inhibitor P21 binding protein	O64885	Protein BCCIP homolog OS=Arabidopsis thaliana GN=At2g44510 PE=1 SV=2	1.40039	0.295276	1.72506	1.57575	1.51504	2.07103
Potri.001G461300	153.459	blue	134.676	magenta	-18.7828	0.00193316	0.630648	AT1G30680	toprim domain-containing protein			1.19566	0.358973	1.52094	1.53667	0.989621	2.00573
Potri.001G461500	6.52311	grey	56.8238	red	50.3007	0.0213302	-0.508502	AT4G20820	FAD-binding Berberine family protein	Q9SVG4	Reticuline oxidase-like protein OS=Arabidopsis thaliana GN=At4g20830 PE=1 SV=2	2.3926	1.80801	2.58349	3.5412	1.29951	1.76961
Potri.001G462000	8.30415	grey	65.2834	red	56.9793	0.0242518	-0.311194	AT5G44440	FAD-binding Berberine family protein	Q9SVG4	Reticuline oxidase-like protein OS=Arabidopsis thaliana GN=At4g20830 PE=1 SV=2	3.51972	2.84664	3.97411	4.78436	2.53545	2.95112
Potri.001G462600	82.0651	grey	6.14123	grey	-75.9239	0.0149874	0.736273	AT1G01980	FAD-binding Berberine family protein	Q9SVG4	Reticuline oxidase-like protein OS=Arabidopsis thaliana GN=At4g20830 PE=1 SV=2	4.06388	3.8082	4.69618	4.24738	4.54447	4.9215
Potri.001G462800	411.145	greenyellow	293.434	magenta	-117.711	8.99e-08	-0.298284	AT1G30760	FAD-binding Berberine family protein	Q9SVG4	Reticuline oxidase-like protein OS=Arabidopsis thaliana GN=At4g20830 PE=1 SV=2	4.39917	3.13171	4.32953	4.1211	2.83342	5.02012
Potri.001G463100	6.97835	grey	284.929	turquoise	277.951	0.00120599	1.60367	AT1G30760	FAD-binding Berberine family protein	Q9SVG4	Reticuline oxidase-like protein OS=Arabidopsis thaliana GN=At4g20830 PE=1 SV=2	3.37116	3.09633	3.29355	3.46738	4.7	3.77619
Potri.001G463300	0.271857	grey	144.603	magenta	144.332	0.00623464	-1.95899	AT1G30760	FAD-binding Berberine family protein	Q9SVG4	Reticuline oxidase-like protein OS=Arabidopsis thaliana GN=At4g20830 PE=1 SV=2	5.73986	5.67919	5.6005	5.13737	3.7202	5.01907
Potri.001G463400	161.556	pink	161.121	orange	-0.43567	0.00865835	-0.873794	AT1G30760	FAD-binding Berberine family protein	Q9SVG4	Reticuline oxidase-like protein OS=Arabidopsis thaliana GN=At4g20830 PE=1 SV=2	4.97273	4.55488	5.6667	5.4025	3.68109	4.1421
Potri.001G463600	6.41767	grey	164.297	orange	157.879	0.0123623	-1.66647	AT4G20860	FAD-binding Berberine family protein	Q9SVG4	Reticuline oxidase-like protein OS=Arabidopsis thaliana GN=At4g20830 PE=1 SV=2	3.25862	3.12896	3.55468	3.20866	1.46249	2.43571
Potri.001G463800	305.331	blue	1.23061	grey	-304.1	0.0198477	1.85543	AT2G34770	fatty acid hydroxylase 1	Q2LAM0	Fatty acid 2-hydroxylase OS=Rattus norvegicus GN=Fa2h PE=1 SV=2	3.30812	1.37696	3.79261	3.25291	3.23239	3.48071
Potri.001G465300	320.627	greenyellow	343.023	yellow	22.3964	0.000216793	-0.346083	AT5G63890	histidinol dehydrogenase	Q9C5U8	Histidinol dehydrogenase, chloroplastic OS=Arabidopsis thaliana GN=HDH PE=2 SV=1	2.46367	1.48079	2.65381	2.55109	1.1347	2.73156
Potri.001G465800	425.044	greenyellow	477.992	purple	52.9481	9.91e-05	-0.160188	AT4G20940	Leucine-rich receptor-like protein kinase family protein	C0LGQ9	Probable LRR receptor-like serine/threonine-protein kinase At4g20940 OS=Arabidopsis thaliana GN=At4g20940 PE=1 SV=1	1.44455	0.160189	1.86975	1.72411	1e-06	2.51218
Potri.001G466000	452.025	greenyellow	8.35349	grey	-443.672	0.00315458	0.677823	AT5G56000	HEAT SHOCK PROTEIN 81.4	P36181	Heat shock cognate protein 80 OS=Solanum lycopersicum GN=HSC80 PE=2 SV=1	7.9421	6.94054	8.02936	8.14726	7.61836	8.15649
Potri.001G466200	269.65	red	293.849	red	24.1989	0.000616509	-2.39603	AT2G45600	alpha/beta-Hydrolases superfamily protein	O64640	Probable carboxylesterase 8 OS=Arabidopsis thaliana GN=CXE8 PE=2 SV=1	4.43735	2.65949	4.15141	3.74667	0.263458	2.48486
Potri.001G466300	267.358	red	343.304	orange	75.9466	0.000181813	-3.03055	AT2G45600	alpha/beta-Hydrolases superfamily protein	O64640	Probable carboxylesterase 8 OS=Arabidopsis thaliana GN=CXE8 PE=2 SV=1	5.11488	3.42805	4.86516	4.46449	0.397498	3.28674
Potri.001G466400	350.828	red	297.551	orange	-53.2768	0.000239759	-1.78128	AT2G45600	alpha/beta-Hydrolases superfamily protein	O64640	Probable carboxylesterase 8 OS=Arabidopsis thaliana GN=CXE8 PE=2 SV=1	4.02033	1.89321	3.71984	3.41782	0.111931	2.3767
Potri.001G466700	415.376	brown	263.68	blue	-151.696	1.67e-05	-1.75167	AT5G14980	alpha/beta-Hydrolases superfamily protein	Q99685	Monoglyceride lipase OS=Homo sapiens GN=MGLL PE=1 SV=2	0.787383	3.30047	0.58953	0.32327	1.5488	0.103695
Potri.001G466800	49.3783	yellow	198.073	magenta	148.695	0.00659505	0.215884	AT2G34730	myosin heavy chain-related	Q5BQN5	WPP domain-associated protein (Fragment) OS=Solanum lycopersicum GN=WAP PE=1 SV=1	2.45139	2.11625	2.55067	2.59637	2.33213	3.1361
Potri.001G467300	43.5941	grey	148.097	magenta	104.502	0.00338353	-0.503008	AT4G26540	Leucine-rich receptor-like protein kinase family protein	C0LGR3	Probable LRR receptor-like serine/threonine-protein kinase At4g26540 OS=Arabidopsis thaliana GN=At4g26540 PE=1 SV=1	3.50489	2.83411	3.17376	3.37621	2.33111	3.2489
Potri.001G467600	156.76	blue	304.193	cyan	147.432	0.00119521	-0.461598	AT3G44730	kinesin-like protein 1	O81635	Kinesin-4 OS=Arabidopsis thaliana GN=ATK4 PE=1 SV=2	2.0921	1.69411	2.34415	2.30505	1.23251	3.05199
Potri.001G468000	0.481077	grey	544.692	blue	544.211	0.000402814	0.852687					3.53197	3.53612	3.52405	3.6593	4.38881	3.12762
Potri.001G469200	206.618	yellow	60.0219	green	-146.596	0.00371968	1.21153	AT3G13230	RNA-binding KH domain-containing protein	A7RP64	RNA-binding protein pno1 OS=Nematostella vectensis GN=pno1 PE=3 SV=1	3.55504	3.19272	3.8467	3.5455	4.40425	3.99541
Potri.001G470000	0.651646	grey	23.7646	magenta	23.1129	0.0053782	-0.438775	AT5G23810	amino acid permease 7	Q9FF99	Probable amino acid permease 7 OS=Arabidopsis thaliana GN=AAP7 PE=1 SV=1	1.2556	1.43285	1.05021	0.521443	0.994073	1.91737
Potri.001G470100	63.114	magenta	2.01927	grey	-61.0947	0.0251224	-1.05447	AT1G30700	FAD-binding Berberine family protein	Q9SVG4	Reticuline oxidase-like protein OS=Arabidopsis thaliana GN=At4g20830 PE=1 SV=2	1.79117	2.60372	2.01037	1.25642	1.54925	1.27071
Potri.001G470200	383.935	blue	476.815	magenta	92.8799	1.06e-06	-1.13589	AT1G77380	amino acid permease 3	Q39134	Amino acid permease 3 OS=Arabidopsis thaliana GN=AAP3 PE=1 SV=2	4.01518	2.59566	4.07969	3.6379	1.45977	3.57593
Potri.001G470600	210.97	orange	48.7694	magenta	-162.2	0.00109276	-1.41159	AT3G13330	proteasome activating protein 200	Q5SSW2	Proteasome activator complex subunit 4 OS=Mus musculus GN=Psme4 PE=1 SV=1	4.27985	4.87698	4.17317	4.27573	3.46539	3.88657
Potri.001G470800	37.8023	purple	161.77	magenta	123.967	0.0279486	-1.5102	AT5G56120				2.37978	2.33423	2.99099	2.77218	0.824035	2.56786
Potri.001G471100	309.111	turquoise	527.281	brown	218.17	0.00413994	-0.0174477	AT4G26470	Calcium-binding EF-hand family protein	Q52K82	Probable calcium-binding protein CML21 OS=Arabidopsis thaliana GN=CML21 PE=2 SV=1	4.8452	5.74589	4.65222	4.89958	5.72844	4.70679
Potri.001G471200	363.516	turquoise	425.533	turquoise	62.0171	0.00099939	0.785906	AT1G64230	ubiquitin-conjugating enzyme 10	P35135	Ubiquitin-conjugating enzyme E2-17 kDa OS=Solanum lycopersicum PE=2 SV=1	5.13303	5.78961	5.01647	5.16476	6.57552	5.37119
Potri.001G471300	596.634	tan	10.0525	grey	-586.582	0.000296151	-0.814157	AT1G55690	Sec14p-like phosphatidylinositol transfer family protein	Q10137	Sec14 cytosolic factor OS=Schizosaccharomyces pombe (strain 972 / ATCC 24843) GN=sec14 PE=2 SV=1	2.69129	4.21081	2.78011	2.67819	3.39666	3.23239
Potri.001G471500	3.203	grey	930.499	turquoise	927.296	1.27e-07	1.61064	AT5G56170	LORELEI-LIKE-GPI-ANCHORED PROTEIN 1	B3GS44	GPI-anchored protein LORELEI OS=Arabidopsis thaliana GN=LRE PE=2 SV=1	5.69115	5.64642	5.88883	5.62063	7.25707	5.56666
Potri.001G471600	0	no	1117.96	turquoise	1117.96	5.29e-11	1.71642	AT5G66520	Tetratricopeptide repeat (TPR)-like superfamily protein	Q9FJY7	Pentatricopeptide repeat-containing protein At5g66520 OS=Arabidopsis thaliana GN=PCMP-H61 PE=2 SV=1	0.113084	0.0257027	1e-06	0.00754893	1.74212	1e-06
Potri.001G472000	759.778	brown	1268.05	turquoise	508.274	4.31e-09	0.0687079	AT4G26455	WPP domain interacting protein 1	Q8GXA4	WPP domain-interacting protein 1 OS=Arabidopsis thaliana GN=WIP1 PE=1 SV=1	4.16647	5.32699	4.07203	4.19836	5.3957	3.99687
Potri.001G472400	23.0951	green	117.607	brown	94.5115	0.00347628	0.0981454	AT5G56250				3.50515	3.55889	2.94284	3.39357	3.65703	2.64922
Potri.002G001300	19.2044	grey	258.465	turquoise	239.261	0.00570216	1.84866					4.62901	3.78763	4.25224	5.10525	5.6363	3.68494
Potri.002G001900	13.5355	cyan	434.977	magenta	421.442	0.000569082	-1.58553	AT1G76620	Protein of unknown function, DUF547			2.62284	2.24043	2.57212	2.26531	0.654905	2.711
Potri.002G002000	0.705918	grey	202.991	magenta	202.285	0.000315071	-1.84054	AT1G21050	Protein of unknown function, DUF617			3.39903	3.16107	3.17786	3.22743	1.32053	3.10602
Potri.002G002200	316.737	turquoise	239.674	brown	-77.0632	0.00591504	-0.361887	AT1G21000	PLATZ transcription factor family protein			4.56627	5.75255	4.06987	4.76736	5.39067	4.04353
Potri.002G003000	12.2538	grey	198.494	brown	186.24	0.00367304	0.921843	AT5G42820	Zinc finger C-x8-C-x5-C-x3-H type family protein	Q9FMY5	Splicing factor U2af small subunit B OS=Arabidopsis thaliana GN=U2AF35B PE=2 SV=1	2.93408	2.91655	2.58604	3.30892	3.83839	2.82492
Potri.002G003100	115.928	blue	467.568	magenta	351.64	4.45e-06	-0.649292	AT1G76550	Phosphofructokinase family protein	Q41140	Pyrophosphate--fructose 6-phosphate 1-phosphotransferase subunit alpha OS=Ricinus communis GN=PFP-ALPHA PE=3 SV=1	6.4253	5.97873	6.35956	6.44152	5.32944	6.36445
Potri.002G003600	168.206	salmon	800.018	turquoise	631.812	0.000119954	0.82866	AT1G20920	P-loop containing nucleoside triphosphate hydrolases superfamily protein	Q8H0U8	DEAD-box ATP-dependent RNA helicase 42 OS=Arabidopsis thaliana GN=RH42 PE=1 SV=2	3.66759	3.85068	3.54659	3.67928	4.67934	3.67627
Potri.002G004500	82.1207	blue	142.689	red	60.5682	0.0251977	0.760892	AT2G33590	NAD(P)-binding Rossmann-fold superfamily protein	Q9S9N9	Cinnamoyl-CoA reductase 1 OS=Arabidopsis thaliana GN=CCR1 PE=1 SV=1	3.51414	2.21647	3.78746	3.80869	2.97736	3.43386
Potri.002G005000	3.3219	grey	196.249	green	192.927	0.0115609	1.58112	AT2G33620	AT hook motif DNA-binding family protein	Q9S7C9	Putative DNA-binding protein ESCAROLA OS=Arabidopsis thaliana GN=ESC PE=2 SV=1	2.47022	2.31357	2.53228	2.41144	3.89469	3.01179
Potri.002G006200	13.6733	purple	387.157	yellow	373.484	0.00427572	-1.03713	AT4G35300	tonoplast monosaccharide transporter2	Q8LPQ8	Monosaccharide-sensing protein 2 OS=Arabidopsis thaliana GN=MSSP2 PE=2 SV=2	3.11916	3.12609	3.20355	2.80446	2.08896	3.36692
Potri.002G006400	119.802	yellow	3.7096	grey	-116.092	0.00182588	1.87677	AT1G76410	RING/U-box superfamily protein	Q8LC69	RING-H2 finger protein ATL8 OS=Arabidopsis thaliana GN=ATL8 PE=2 SV=2	3.97671	2.27411	3.68122	4.14059	4.15088	4.66123
Potri.002G006900	254.28	yellow	441.328	magenta	187.048	0.0019143	-0.198358	AT2G33640	DHHC-type zinc finger family protein	Q6DR03	Probable S-acyltransferase At2g33640 OS=Arabidopsis thaliana GN=At2g33640 PE=2 SV=1	1.72163	1.29306	1.97221	1.97745	1.0947	2.37614
Potri.002G007300	208.646	blue	400.076	cyan	191.43	0.000881832	-0.0853586	AT4G29360	O-Glycosyl hydrolases family 17 protein	Q8VYE5	Glucan endo-1,3-beta-glucosidase 12 OS=Arabidopsis thaliana GN=At4g29360 PE=1 SV=1	2.77547	1.3143	3.34839	3.27525	1.22894	4.65274
Potri.002G007400	120.593	yellow	218.703	magenta	98.11	0.00144703	-1.26746	AT1G42540	glutamate receptor 3.3	Q9C8E7	Glutamate receptor 3.3 OS=Arabidopsis thaliana GN=GLR3.3 PE=2 SV=1	2.50173	2.02346	2.49174	2.27181	0.756006	2.01904
Potri.002G008300	3.27824	grey	427.322	brown	424.044	0.00962003	1.97721	AT1G20760	Calcium-binding EF hand family protein			1.25773	0.541556	0.988653	0.51627	2.51876	0.72185
Potri.002G008800	24.5521	grey	34.2366	midnightmagenta	9.6845	0.0166767	1.37629	AT4G35550	WUSCHEL related homeobox 13	Q5QMM3	WUSCHEL-related homeobox 8 OS=Oryza sativa subsp. japonica GN=WOX8 PE=2 SV=1	1.78615	1.22813	1.69629	1.52583	2.60443	2.63824
Potri.002G008900	3.51768	grey	621.749	turquoise	618.232	7.02e-07	1.83815					1.82784	1e-06	1e-06	0.288648	1.83815	1e-06
Potri.002G009400	98.4247	blue	9.97773	salmon	-88.447	0.0271901	1.71105	AT1G76360	Protein kinase superfamily protein	P46573	Protein kinase APK1B, chloroplastic OS=Arabidopsis thaliana GN=APK1B PE=2 SV=2	2.52369	0.984898	2.54533	3.09723	2.69595	2.02122
Potri.002G009600	212.319	turquoise	0.354313	greenyellow	-211.964	0.0148241	-1.09937	AT4G38350	Patched family protein	P56941	Niemann-Pick C1 protein OS=Sus scrofa GN=NPC1 PE=2 SV=1	3.04872	4.06316	3.19887	3.2293	2.9638	2.97876
Potri.002G009800	175.947	turquoise	578.404	brown	402.457	0.00157091	0.10331	AT4G35090	catalase 2	P17598	Catalase isozyme 1 OS=Gossypium hirsutum GN=CAT1 PE=2 SV=2	8.36783	9.09066	8.03207	8.24523	9.19397	7.19505
Potri.002G010000	35.8797	purple	227.191	magenta	191.311	0.00934393	-1.49715	AT1G76310	CYCLIN B2;4	Q9SFW6	Cyclin-B2-4 OS=Arabidopsis thaliana GN=CYCB2-4 PE=2 SV=2	1.74947	1.83131	2.37483	2.23669	0.334158	1.88575
Potri.002G010600	14.122	blue	97.2809	orange	83.159	0.0171749	-0.613583	AT1G20560	acyl activating enzyme 1	F4HUK6	Probable acyl-activating enzyme 1, peroxisomal OS=Arabidopsis thaliana GN=AAE1 PE=2 SV=1	2.95594	2.51712	2.83217	2.68093	1.90354	2.40478
Potri.002G010700	4.34244	grey	83.6424	orange	79.2999	0.00671374	-0.734431	AT3G26040	HXXXD-type acyl-transferase family protein	Q94FT4	Salutaridinol 7-O-acetyltransferase OS=Papaver somniferum GN=SALAT PE=1 SV=1	2.23622	1.38823	1.42591	1.653	0.653794	0.74244
Potri.002G012000	317.314	orange	2.59662	grey	-314.718	0.000280552	-1.051	AT5G42270	FtsH extracellular protease family	O82150	ATP-dependent zinc metalloprotease FTSH, chloroplastic OS=Nicotiana tabacum GN=FTSH PE=2 SV=2	4.25137	5.0118	3.86815	3.83473	3.9608	3.80647
Potri.002G012900	146.886	red	400.197	magenta	253.312	1.01e-05	-0.000787694	AT1G47670	Transmembrane amino acid transporter family protein	Q9SX98	Lysine histidine transporter-like 8 OS=Arabidopsis thaliana GN=AATL1 PE=1 SV=1	1.6598	0.000788694	1.89922	2.29868	1e-06	2.59235
Potri.002G013200	5.54071	grey	934.229	pink	928.689	1.41e-05	2.25568		Dehydrin family protein			3.15138	4.58638	3.62814	3.37739	6.84206	1.90952
Potri.002G013400	56.4446	purple	224.395	orange	167.951	0.00475197	-1.88112	AT5G42250	Zinc-binding alcohol dehydrogenase family protein	Q9FH04	Alcohol dehydrogenase-like 7 OS=Arabidopsis thaliana GN=At5g42250 PE=2 SV=1	5.27364	4.84836	5.19861	4.84894	2.96724	4.00583
Potri.002G014300	92.6084	blue	55.359	green	-37.2494	0.000594274	2.83321	AT1G76130	alpha-amylase-like 2	P17859	Alpha-amylase OS=Vigna mungo GN=AMY1.1 PE=2 SV=1	3.62938	3.11952	3.99314	4.54427	5.95273	5.42921
Potri.002G014400	305.305	yellow	83.619	magenta	-221.686	0.0024246	1.1212	AT1G20370	Pseudouridine synthase family protein	Q6CC39	tRNA pseudouridine synthase 1 OS=Yarrowia lipolytica (strain CLIB 122 / E 150) GN=PUS1 PE=3 SV=1	2.0848	0.738989	2.56611	2.12846	1.86018	2.76707
Potri.002G015100	2.63244	grey	210.707	magenta	208.074	0.013617	-0.277708	AT3G03190	glutathione S-transferase F11	Q96324	Glutathione S-transferase F11 OS=Arabidopsis thaliana GN=GSTF11 PE=2 SV=1	6.86927	7.39806	7.54817	7.56105	7.12035	8.49844
Potri.002G015400	16.0248	lightcyan	21.2062	grey	5.18134	0.0142443	-0.497538	AT4G38470	ACT-like protein tyrosine kinase family protein	Q2MHE4	Serine/threonine-protein kinase HT1 OS=Arabidopsis thaliana GN=HT1 PE=1 SV=1	4.5237	4.52631	3.55253	3.76355	4.02878	3.44107
Potri.002G016100	328.6	orange	285.252	blue	-43.3483	6.32e-05	-0.179074	AT4G35790	phospholipase D delta	Q9C5Y0	Phospholipase D delta OS=Arabidopsis thaliana GN=PLDDELTA PE=1 SV=2	0.608585	1.92891	0.626158	0.612349	1.74983	0.119153
Potri.002G016200	62.7302	turquoise	15.6733	grey	-47.0569	0.0160986	-1.0935	AT2G16980	Major facilitator superfamily protein	P70187	Hippocampus abundant transcript 1 protein OS=Mus musculus GN=Hiat1 PE=2 SV=3	5.91258	6.54587	5.45106	5.03227	5.45238	4.86657
Potri.002G016300	330.62	greenyellow	510.04	magenta	179.419	0.000180001	-0.74026	AT1G20330	sterol methyltransferase 2	Q39227	24-methylenesterol C-methyltransferase 2 OS=Arabidopsis thaliana GN=SMT2 PE=1 SV=2	6.51571	5.40834	6.53943	6.39386	4.66808	6.61672
Potri.002G016500	1.65992	magenta	866.866	turquoise	865.206	0.000128324	1.71987	AT1G76070		Q9SGS5	Uncharacterized protein At1g76070 OS=Arabidopsis thaliana GN=At1g76070 PE=1 SV=1	0.621776	1.22054	0.664772	0.637054	2.9404	0.326129
Potri.002G017200	676.086	brown	834.586	turquoise	158.5	6.17e-07	-0.0802154	AT1G60420	DC1 domain-containing protein	Q0JIL1	Probable nucleoredoxin 2 OS=Oryza sativa subsp. japonica GN=Os01g0794400 PE=2 SV=1	2.77052	7.84677	1.90008	2.0869	7.76656	1.77876
Potri.002G017300	720.836	brown	616.731	turquoise	-104.105	3.24e-09	-1.78928					1e-06	2.94913	1e-06	1e-06	1.15985	1e-06
Potri.002G017500	2.5244	grey	168.385	orange	165.86	0.00652318	-1.21499	AT1G20225	Thioredoxin superfamily protein			4.87094	4.76048	5.15127	4.85151	3.54549	4.09736
Potri.002G017600	35.02	grey	559.692	turquoise	524.672	0.000108375	1.22428	AT1G76010	Alba DNA/RNA-binding protein			4.4322	4.25031	4.63764	4.51091	5.47458	4.6411
Potri.002G017900	26.3367	purple	70.3204	greenyellow	43.9837	0.0153163	-2.64909	AT1G20190	expansin 11	Q9LNU3	Expansin-A11 OS=Arabidopsis thaliana GN=EXPA11 PE=2 SV=1	3.95208	4.55746	4.54477	4.40509	1.90837	1.42395
Potri.002G018200	534.005	brown	1030.43	turquoise	496.426	3.53e-07	-0.738241	AT1G20180	Protein of unknown function (DUF677)	Q6DYE5	UPF0496 protein At1g20180 OS=Arabidopsis thaliana GN=At1g20180 PE=2 SV=2	0.949148	3.66282	0.666914	0.455053	2.92458	0.36195
Potri.002G018300	124.903	orange	221.827	yellow	96.9239	0.0189933	-2.1691	AT4G39330	cinnamyl alcohol dehydrogenase 9	Q7XWU3	Probable cinnamyl alcohol dehydrogenase 6 OS=Oryza sativa subsp. japonica GN=CAD6 PE=2 SV=2	5.3538	6.26555	5.34594	5.47372	4.09646	5.88587
Potri.002G018700	0.493087	grey	906.89	pink	906.397	0.000158127	0.991164	AT5G42190	E3 ubiquitin ligase SCF complex subunit SKP1/ASK1 family protein	Q9FHW7	SKP1-like protein 1B OS=Arabidopsis thaliana GN=SKP1B PE=1 SV=1	5.27428	5.27913	5.32828	5.27829	6.27029	5.13777
Potri.002G018800	3.86814	grey	127.155	green	123.286	0.0164026	2.42471	AT1G75900	GDSL-like Lipase/Acylhydrolase superfamily protein	Q94CH6	GDSL esterase/lipase EXL3 OS=Arabidopsis thaliana GN=EXL3 PE=2 SV=1	0.57437	0.282877	0.680126	0.335978	2.70759	1.34604
Potri.002G019200	2.08215	grey	687.623	turquoise	685.541	1.44e-05	1.34822	AT1G75860				3.33481	3.54056	3.44015	3.37998	4.88877	3.68776
Potri.002G019300	485.264	tan	1037.44	pink	552.175	7.59e-06	0.580371	AT4G35030	Protein kinase superfamily protein	Q8H1D6	Receptor-like cytosolic serine/threonine-protein kinase RBK1 OS=Arabidopsis thaliana GN=RBK1 PE=1 SV=1	1.2756	3.12952	1.10684	1.02167	3.70989	0.62405
Potri.002G019800	52.3576	cyan	14.8544	grey	-37.5032	0.0117166	1.45536	AT1G20080	Calcium-dependent lipid-binding (CaLB domain) family protein	Q5M7N9	Extended synaptotagmin-3 OS=Xenopus tropicalis GN=esyt3 PE=2 SV=1	1.14557	0.235015	0.807666	1.15183	1.69037	2.07922
Potri.002G020500	2.77101	grey	58.6172	grey	55.8462	0.0107909	-0.922454	AT1G75800	Pathogenesis-related thaumatin superfamily protein	P83332	Thaumatin-like protein 1 OS=Prunus persica PE=2 SV=1	6.19795	5.89946	6.16265	5.74072	4.977	5.58163
Potri.002G020700	5.61152	grey	554.186	brown	548.575	0.0018793	4.63123	AT2G17880	Chaperone DnaJ-domain superfamily protein	Q9FYB5	Chaperone protein dnaJ 11, chloroplastic OS=Arabidopsis thaliana GN=ATJ11 PE=1 SV=2	3.38095	2.42159	3.25106	4.71455	7.05282	2.10754
Potri.002G020800	3.71877	grey	558.366	turquoise	554.647	4.07e-05	2.70959	AT2G17880	Chaperone DnaJ-domain superfamily protein	Q9FYB5	Chaperone protein dnaJ 11, chloroplastic OS=Arabidopsis thaliana GN=ATJ11 PE=1 SV=2	4.74575	4.60613	5.0235	5.82913	7.31571	4.82475
Potri.002G021500	353.251	red	17.0526	grey	-336.198	0.0200699	1.29606	AT2G16600	rotamase CYP 3	Q39613	Peptidyl-prolyl cis-trans isomerase OS=Catharanthus roseus GN=PCKR1 PE=2 SV=1	6.81578	5.94665	6.87926	6.49799	7.24272	6.60996
Potri.002G021800	40.5431	magenta	35.4305	greenyellow	-5.11262	0.010664	-1.27374	AT1G20010	tubulin beta-5 chain	Q9ZRB0	Tubulin beta-3 chain OS=Triticum aestivum GN=TUBB3 PE=2 SV=1	5.50694	6.34904	5.97047	5.97197	5.0753	4.48317
Potri.002G022100	100.197	blue	1.59564	grey	-98.6018	0.00729854	1.08298					3.51088	2.47363	3.40582	3.98877	3.55662	3.99279
Potri.002G022300	565.249	brown	970.351	turquoise	405.101	1.05e-06	0.516426	AT1G75760	ER lumen protein retaining receptor family protein	P48583	ER lumen protein retaining receptor OS=Caenorhabditis elegans GN=erd-2 PE=2 SV=2	4.87065	5.76215	4.83032	4.95117	6.27857	5.05496
Potri.002G022400	49.7181	turquoise	690.464	turquoise	640.746	0.000151288	1.33757					1.92561	4.32464	2.89151	1.93673	5.66221	2.63179
Potri.002G022500	5.61837	grey	747.501	turquoise	741.883	0.000154053	2.28012	AT2G18420	Gibberellin-regulated family protein	Q93X17	Snakin-2 OS=Solanum tuberosum GN=SN2 PE=1 SV=1	0.828563	2.66315	1.61576	0.676188	4.94327	0.926856
Potri.002G022600	53.0393	turquoise	35.4664	salmon	-17.5729	0.00483594	-1.45425	AT1G75750	GAST1 protein homolog 1	Q93X17	Snakin-2 OS=Solanum tuberosum GN=SN2 PE=1 SV=1	5.66189	6.7884	5.52653	4.25719	5.33415	3.11763
Potri.002G022900	53.8944	magenta	499.399	pink	445.505	0.000538132	0.372548	AT1G47830	SNARE-like superfamily protein	Q84WL9	AP-2 complex subunit sigma OS=Arabidopsis thaliana GN=AP17 PE=2 SV=1	4.40964	4.83636	4.59359	4.19364	5.20891	4.15324
Potri.002G023000	204.2	turquoise	195.196	green	-9.00425	0.000316145	0.217398	AT1G75720	Plant protein of unknown function (DUF827)	F4I0N3	WEB family protein At1g75720 OS=Arabidopsis thaliana GN=At1g75720 PE=2 SV=1	0.816318	1.62113	0.711406	0.585805	1.83853	1.10222
Potri.002G023300	448.008	yellow	90.2585	grey	-357.749	0.000833492	0.506656	AT2G45730	eukaryotic initiation factor 3 gamma subunit family protein	Q54UB1	tRNA (adenine(58)-N(1))-methyltransferase non-catalytic subunit trm6 OS=Dictyostelium discoideum GN=trmt6 PE=3 SV=1	2.69889	2.05649	2.88031	2.62481	2.56315	3.17214
Potri.002G023500	810.039	brown	418.98	turquoise	-391.059	6.19e-06	-0.470356	AT5G42560	Abscisic acid-responsive (TB2/DP1, HVA22) family protein	Q8LE10	HVA22-like protein i OS=Arabidopsis thaliana GN=HVA22I PE=2 SV=2	4.11585	4.86128	4.02287	4.0923	4.39092	3.76592
Potri.002G023700	71.2382	yellow	165.924	purple	94.6857	0.00534571	0.0387437	AT4G31790	Tetrapyrrole (Corrin/Porphyrin) Methylases	O81769	Probable diphthine synthase OS=Arabidopsis thaliana GN=At4g31790 PE=2 SV=1	2.99607	2.45477	3.12832	3.07369	2.49351	3.50491
Potri.002G024000	154.027	salmon	472.026	brown	317.999	0.00463998	0.559237	AT2G37210	Putative lysine decarboxylase family protein	B9F166	Probable cytokinin riboside 5'-monophosphate phosphoribohydrolase LOGL2 OS=Oryza sativa subsp. japonica GN=LOGL2 PE=3 SV=1	3.74053	4.4522	3.31649	3.91294	5.01144	2.92691
Potri.002G024300	26.82	grey	193.441	magenta	166.621	0.00172214	0.359806	AT1G75580	SAUR-like auxin-responsive protein family	P32295	Indole-3-acetic acid-induced protein ARG7 OS=Vigna radiata var. radiata GN=ARG7 PE=2 SV=1	0.362212	0.0584173	1.49036	1.29604	0.418223	2.63074
Potri.002G027100	69.3475	green	610.877	turquoise	541.529	0.000103832	0.701578	AT4G16310	LSD1-like 3	Q6Z690	Lysine-specific histone demethylase 1 homolog 1 OS=Oryza sativa subsp. japonica GN=Os02g0755200 PE=2 SV=1	2.83594	2.96261	2.50551	2.84429	3.66418	2.69211
Potri.002G028800	243.651	greenyellow	320.928	magenta	77.2766	0.0137687	-0.884419	AT5G65360	Histone superfamily protein	P68428	Histone H3.2 OS=Triticum aestivum PE=1 SV=2	4.85958	4.14183	5.3311	4.93036	3.25741	5.36588
Potri.002G029100	396.273	greenyellow	537.832	magenta	141.559	3.5e-08	-0.137715	AT1G75500	Walls Are Thin 1	Q6J163	Auxin-induced protein 5NG4 OS=Pinus taeda PE=2 SV=1	7.48347	6.27049	7.37308	7.49526	6.13278	8.07548
Potri.002G030000	11.9392	grey	413.676	brown	401.737	0.00150118	1.41656	AT3G51030	thioredoxin H-type 1	Q43636	Thioredoxin H-type OS=Ricinus communis PE=3 SV=1	6.01411	5.59667	5.67839	5.79347	7.01323	5.7783
Potri.002G031000	202.198	orange	266.488	brown	64.2898	0.000649131	-0.135172	AT1G75410	BEL1-like homeodomain 7	Q9FWS9	BEL1-like homeodomain protein 3 OS=Arabidopsis thaliana GN=BLH3 PE=1 SV=1	5.32614	5.99551	4.85204	5.39936	5.86034	4.32302
Potri.002G031600	39.8279	green	721.146	turquoise	681.318	7.22e-05	0.764155	AT1G75400	RING/U-box superfamily protein			3.02925	3.22786	2.90338	3.08451	3.99202	3.00927
Potri.002G031900	101.732	yellow	431.639	magenta	329.907	0.000130258	-1.27932	AT1G75390	basic leucine-zipper 44	P24068	Ocs element-binding factor 1 OS=Zea mays GN=OBF1 PE=2 SV=2	7.15555	5.80083	6.87415	6.81613	4.52151	6.43045
Potri.002G032000	50.881	cyan	446.303	magenta	395.422	3.46e-05	-2.87802	AT1G75388	conserved peptide upstream open reading frame 5			12.3667	11.1555	12.043	12.1538	8.27746	11.4835
Potri.002G032200	337.125	red	472.793	magenta	135.668	1.3e-06	1.35848	AT1G27620	HXXXD-type acyl-transferase family protein	Q94CD1	Omega-hydroxypalmitate O-feruloyl transferase OS=Arabidopsis thaliana GN=HHT1 PE=1 SV=1	3.54966	0.852631	3.55862	3.60761	2.21111	3.74188
Potri.002G032300	6.5981	green	1039.01	turquoise	1032.41	1.44e-06	1.30188	AT5G45190	Cyclin family protein	Q2QQS5	Cyclin-T1-4 OS=Oryza sativa subsp. japonica GN=CYCT1-1 PE=2 SV=1	2.2723	2.45599	2.15276	2.11626	3.75787	2.16772
Potri.002G032400	140.878	brown	562.545	turquoise	421.667	4.21e-05	1.08446	AT1G27660	basic helix-loop-helix (bHLH) DNA-binding superfamily protein	Q9SFZ3	Transcription factor bHLH110 OS=Arabidopsis thaliana GN=BHLH110 PE=2 SV=2	0.796829	1.71481	0.754765	0.719048	2.79927	1.12653
Potri.002G032500	33.9901	grey	203.899	brown	169.909	0.0134661	0.0426475	AT1G19660	Wound-responsive family protein			5.8384	5.96757	5.48389	5.8074	6.01022	4.98878
Potri.002G032600	484.926	brown	544.81	turquoise	59.8842	0.000240373	-0.112551	AT2G21520	Sec14p-like phosphatidylinositol transfer family protein	P24280	SEC14 cytosolic factor OS=Saccharomyces cerevisiae (strain ATCC 204508 / S288c) GN=SEC14 PE=1 SV=3	3.13188	3.83653	2.95901	3.04675	3.72397	2.72151
Potri.002G032900	143.169	blue	377.818	purple	234.648	0.000444345	-0.0573337	AT5G42810	Inositol-pentakisphosphate 2-kinase family protein	Q93YN9	Inositol-pentakisphosphate 2-kinase OS=Arabidopsis thaliana GN=IPK1 PE=1 SV=1	2.4305	1.65844	2.53546	2.46383	1.60111	2.80728
Potri.002G033000	6.59506	grey	172.498	magenta	165.903	0.0257184	0	AT1G19630	cytochrome P450, family 722, subfamily A, polypeptide 1	Q05JG2	Abscisic acid 8'-hydroxylase 1 OS=Oryza sativa subsp. japonica GN=CYP707A5 PE=2 SV=1	0.497506	1e-06	0.612739	0.670833	1e-06	2.02105
Potri.002G033100	789.994	brown	678.935	pink	-111.06	1.96e-09	-1.05586	AT5G66440				0.302827	2.9652	1e-06	0.688533	1.90934	1e-06
Potri.002G033400	489.43	brown	823.484	turquoise	334.053	9.77e-08	0.560867	AT1G27680	ADPGLC-PPase large subunit	P55233	Glucose-1-phosphate adenylyltransferase large subunit, chloroplastic/amyloplastic OS=Beta vulgaris GN=AGPS1 PE=2 SV=1	3.38467	6.36597	3.60865	3.46608	6.92684	2.91437
Potri.002G033600	57.8419	purple	328.246	magenta	270.404	0.0181591	-2.80097	AT5G42800	dihydroflavonol 4-reductase	Q9XES5	Bifunctional dihydroflavonol 4-reductase/flavanone 4-reductase OS=Malus domestica GN=DFR PE=1 SV=1	6.70135	6.75187	7.29649	6.8536	3.9509	6.75634
Potri.002G034000	221.09	blue	129.834	grey	-91.2562	0.000121412	0.536465	AT1G19600	pfkB-like carbohydrate kinase family protein	Q55480	Uncharacterized sugar kinase slr0537 OS=Synechocystis sp. (strain PCC 6803 / Kazusa) GN=slr0537 PE=3 SV=1	4.80709	3.95742	5.3079	5.10541	4.49389	5.52328
Potri.002G034300	9.01701	magenta	0	no	-9.01701	0.0108823	-2.11265					1.49338	2.3301	1.10056	0.298812	0.217443	1e-06
Potri.002G034400	4.4389	grey	41.8246	midnightmagenta	37.3857	0.00186433	0.922474	AT1G75280	NmrA-like negative transcriptional regulator family protein	P52577	Isoflavone reductase homolog P3 OS=Arabidopsis thaliana GN=At1g75280 PE=1 SV=1	6.14906	6.54818	6.36524	6.16337	7.47066	7.31152
Potri.002G034600	0.548447	grey	555.089	magenta	554.54	7.91e-05	-0.879297	AT1G47270	tubby like protein 6	Q6Z2G9	Tubby-like F-box protein 5 OS=Oryza sativa subsp. japonica GN=TULP5 PE=2 SV=1	2.49369	2.69377	2.62888	2.64871	1.81447	2.92063
Potri.002G035900	180.343	turquoise	573.254	turquoise	392.911	0.00205563	0.252577	AT1G03950	vacuolar protein sorting-associated protein 2.3	Q941D5	Vacuolar protein sorting-associated protein 2 homolog 3 OS=Arabidopsis thaliana GN=VPS2.3 PE=2 SV=1	3.90997	4.18936	3.83034	3.57075	4.44193	3.17019
Potri.002G036000	637.705	tan	1119.29	turquoise	481.582	1.68e-08	0.404414	AT4G28540	casein kinase I-like 6	P42158	Casein kinase I isoform delta-like OS=Arabidopsis thaliana GN=At4g26100 PE=2 SV=2	5.39369	5.91824	5.34688	5.37009	6.32266	5.17222
Potri.002G036300	235.587	magenta	12.296	brown	-223.291	0.00438682	-0.697521	AT1G03905	P-loop containing nucleoside triphosphate hydrolases superfamily protein	Q3EDJ0	ABC transporter I family member 19 OS=Arabidopsis thaliana GN=ABCI19 PE=2 SV=1	3.25286	4.4148	3.48264	3.18002	3.71728	2.98057
Potri.002G036600	360.5	yellow	422.603	magenta	62.1026	0.000753683	-0.331621	AT4G21150	ribophorin II (RPN2) family protein	P04844	Dolichyl-diphosphooligosaccharide--protein glycosyltransferase subunit 2 OS=Homo sapiens GN=RPN2 PE=1 SV=3	5.29024	4.94301	5.62594	5.3159	4.61139	5.61033
Potri.002G037100	345.372	green	238.938	turquoise	-106.434	0.00204628	-0.931845	AT4G28530	NAC domain containing protein 74	Q84TE6	NAC domain-containing protein 21/22 OS=Arabidopsis thaliana GN=NAC021 PE=1 SV=2	3.32111	5.11897	2.82493	2.95777	4.18713	2.49005
Potri.002G037400	31.1267	purple	333.992	turquoise	302.865	0.00908098	1.38975	AT3G54690	Sugar isomerase (SIS) family protein	Q9M1T1	Probable arabinose 5-phosphate isomerase OS=Arabidopsis thaliana GN=SETH3 PE=2 SV=1	3.6923	3.54823	3.89775	3.34193	4.93798	3.72663
Potri.002G037500	216.812	red	79.7958	magenta	-137.016	0.00504393	0.350146	AT2G31160	Protein of unknown function (DUF640)			4.36427	3.25569	4.45514	4.175	3.60583	5.03367
Potri.002G037700	150.097	yellow	377.383	magenta	227.286	6.48e-05	-0.637677	AT3G54790	ARM repeat superfamily protein	Q8GWV5	U-box domain-containing protein 3 OS=Arabidopsis thaliana GN=PUB3 PE=2 SV=2	2.89706	2.15258	3.00755	2.84528	1.5149	3.23553
Potri.002G037900	298.12	blue	47.2349	magenta	-250.885	0.00114436	0.911666	AT1G06200	Peptidase S24/S26A/S26B/S26C family protein			2.76685	1.70518	2.95091	2.64232	2.61685	3.1282
Potri.002G038400	110.484	blue	10.3109	greenyellow	-100.173	0.00611825	1.17744					2.07633	0.597585	1.88014	3.04999	1.77503	1.8596
Potri.002G038500	93.4604	midnightblue	359.783	green	266.323	3.05e-05	2.92724	AT2G31180	myb domain protein 14	Q7XBH4	Myb-related protein Myb4 OS=Oryza sativa subsp. japonica GN=MYB4 PE=2 SV=2	1.60847	0.268819	1.53037	1.54153	3.19606	2.03335
Potri.002G039100	5.95094	green	928.267	pink	922.316	3.95e-05	1.94548	AT3G23240	ethylene response factor 1	Q8LDC8	Ethylene-responsive transcription factor 1B OS=Arabidopsis thaliana GN=ERF1B PE=1 SV=2	2.53131	3.65745	3.26286	2.75065	5.60293	2.09417
Potri.002G039500	156.534	yellow	377.729	magenta	221.194	0.000454463	-1.92464	AT4G10500	2-oxoglutarate (2OG) and Fe(II)-dependent oxygenase superfamily protein	P24397	Hyoscyamine 6-dioxygenase OS=Hyoscyamus niger GN=H6H PE=1 SV=1	4.11452	2.70633	4.0065	3.74033	0.781686	3.47273
Potri.002G039600	181.11	yellow	398.613	magenta	217.503	0.000154149	-2.05521	AT4G10500	2-oxoglutarate (2OG) and Fe(II)-dependent oxygenase superfamily protein	P24397	Hyoscyamine 6-dioxygenase OS=Hyoscyamus niger GN=H6H PE=1 SV=1	4.12983	2.4188	3.94524	3.57885	0.363582	3.41111
Potri.002G039900	731.005	tan	1134.88	turquoise	403.87	2.58e-07	0.245554	AT2G31260	autophagy 9 (APG9)	Q54NA3	Autophagy-related protein 9 OS=Dictyostelium discoideum GN=atg9 PE=3 SV=1	4.06284	5.60951	3.64534	4.02711	5.85506	3.40596
Potri.002G040600	202.439	greenyellow	227.371	magenta	24.9316	0.000106744	-0.333098	AT2G31280	conserved peptide upstream open reading frame 7	Q58G01	Transcription factor bHLH155 OS=Arabidopsis thaliana GN=BHLH155 PE=2 SV=1	3.9446	3.50464	4.0026	3.78887	3.17154	4.67575
Potri.002G042300	0.281205	grey	335.074	purple	334.793	0.000992527	-2.69534	AT2G38870	Serine protease inhibitor, potato inhibitor I-type family protein	P82381	Proteinase inhibitor OS=Linum usitatissimum PE=1 SV=1	5.93978	5.68342	6.00962	4.84163	2.98808	6.39108
Potri.002G043100	0.804341	grey	312.073	turquoise	311.269	0.00773902	0.839979	AT2G30620	winged-helix DNA-binding transcription factor family protein	P08283	Histone H1 OS=Pisum sativum PE=2 SV=1	6.25078	6.11033	6.18562	5.88539	6.95031	5.98801
Potri.002G044400	0.512624	grey	169.659	magenta	169.146	0.0191037	-0.822316	AT1G03030	P-loop containing nucleoside triphosphate hydrolases superfamily protein			2.22486	2.22888	2.78995	2.72151	1.40656	2.44067
Potri.002G044500	0.710532	grey	583.355	turquoise	582.645	0.00201876	1.05686	AT1G06790	RNA polymerase Rpb7 N-terminal domain-containing protein	Q9Y535	DNA-directed RNA polymerase III subunit RPC8 OS=Homo sapiens GN=POLR3H PE=1 SV=1	2.04745	2.08464	1.90272	2.10451	3.14149	2.02615
Potri.002G045600	1.37887	grey	89.4029	magenta	88.024	0.000124577	-0.807445	AT5G11630				1.92886	1.67861	1.60978	1.69338	0.871166	1.48484
Potri.002G046200	3.24143	grey	60.5663	salmon	57.3249	0.0190719	-0.0175407	AT2G38830	Ubiquitin-conjugating enzyme/RWD-like protein	Q9LHG8	Protein ELC OS=Arabidopsis thaliana GN=ELC PE=1 SV=1	4.13761	3.89159	3.36663	3.80874	3.87405	1.9615
Potri.002G046700	18.1888	purple	118.481	tan	100.292	0.0024781	-2.19382	AT3G63430				2.96328	2.89653	3.04702	2.80492	0.702717	1.7065
Potri.002G046800	37.5805	brown	865.872	pink	828.292	9.28e-05	0.796411	AT4G32440	Plant Tudor-like RNA-binding protein			1.19469	1.77605	0.996507	1.35618	2.57246	0.888391
Potri.002G046900	483.276	brown	395.05	turquoise	-88.2264	1.56e-06	-0.197556	AT3G63420	Ggamma-subunit 1			0.977404	2.75515	0.865414	0.652145	2.55759	1.3486
Potri.002G047400	4.24503	grey	681.654	pink	677.409	0.00257428	1.10994	AT3G63390				0.442191	0.770071	0.381461	0.758445	1.88001	0.0660732
Potri.002G047500	36.3451	salmon	899.574	turquoise	863.229	1.36e-05	2.55028	AT3G63380	ATPase E1-E2 type family protein / haloacid dehalogenase-like hydrolase family protein	Q9LY77	Calcium-transporting ATPase 12, plasma membrane-type OS=Arabidopsis thaliana GN=ACA12 PE=2 SV=1	0.795441	1.22604	0.443336	1.20333	3.77632	0.544348
Potri.002G048200	5.27172	grey	95.3769	brown	90.1052	0.0230098	1.37878	AT3G22830	heat shock transcription factor A6B	Q9LUH8	Heat stress transcription factor A-6b OS=Arabidopsis thaliana GN=HSFA6b PE=2 SV=1	0.659188	0.870317	0.0620788	1.22072	2.24909	1e-06
Potri.002G049000	472.564	brown	418.186	brown	-54.3779	0.000439926	0.143007	AT1G03070	Bax inhibitor-1 family protein	Q94A20	BI1-like protein OS=Arabidopsis thaliana GN=At4g15470 PE=2 SV=1	4.30909	5.29951	4.06783	4.5345	5.44251	3.84126
Potri.002G049500	427.009	tan	1133.96	turquoise	706.949	8.69e-08	1.44965	AT3G51895	sulfate transporter 3;1	Q9SV13	Sulfate transporter 3.1 OS=Arabidopsis thaliana GN=SULTR3;1 PE=2 SV=1	1e-06	1.66724	1e-06	1e-06	3.11688	1e-06
Potri.002G049700	437.966	tan	123.012	green	-314.954	0.000151189	0.469038	AT3G22750	Protein kinase superfamily protein	Q2MHE4	Serine/threonine-protein kinase HT1 OS=Arabidopsis thaliana GN=HT1 PE=1 SV=1	3.335	4.14936	3.32059	3.46111	4.6184	4.12629
Potri.002G050200	111.563	orange	6.16103	grey	-105.402	0.0252287	-1.54306	AT2G48140	Bifunctional inhibitor/lipid-transfer protein/seed storage 2S albumin superfamily protein			2.79614	4.77583	3.42719	2.5319	3.23277	3.02938
Potri.002G050300	509.701	brown	610.026	pink	100.325	1.36e-06	-1.28224	AT3G22600	Bifunctional inhibitor/lipid-transfer protein/seed storage 2S albumin superfamily protein			2.26762	5.6872	2.11222	2.41388	4.40497	1.96465
Potri.002G050400	541.063	brown	373.174	blue	-167.889	1.95e-06	-1.54366	AT3G22600	Bifunctional inhibitor/lipid-transfer protein/seed storage 2S albumin superfamily protein			3.23063	6.67406	3.24624	3.47656	5.1304	3.60445
Potri.002G050500	415.341	brown	870.421	turquoise	455.08	9.27e-08	-0.696704	AT3G22600	Bifunctional inhibitor/lipid-transfer protein/seed storage 2S albumin superfamily protein	Q8VYI9	Non-specific lipid-transfer protein-like protein At5g64080 OS=Arabidopsis thaliana GN=At5g64080 PE=1 SV=1	0.525732	5.22836	0.982687	0.734184	4.53166	0.459661
Potri.002G050600	204.456	orange	593.813	turquoise	389.357	7.33e-05	0.513133	AT3G63220	Galactose oxidase/kelch repeat superfamily protein	Q9M1W7	F-box/kelch-repeat protein SKIP30 OS=Arabidopsis thaliana GN=SKIP30 PE=1 SV=2	2.89442	3.24544	2.56004	2.89338	3.75857	2.76227
Potri.002G050800	637.619	brown	1010.36	blue	372.737	3.1e-06	-0.485196	AT3G22550	Protein of unknown function (DUF581)			5.43227	7.57254	5.1704	5.51276	7.08734	4.76737
Potri.002G051300	332.313	yellow	18.8225	grey	-313.49	0.0148821	0.744916	AT4G09800	Ribosomal protein S13/S18 family	P34788	40S ribosomal protein S18 OS=Arabidopsis thaliana GN=RPS18A PE=1 SV=1	5.64202	5.19379	6.14545	5.70655	5.93871	6.25779
Potri.002G053700	519.553	brown	103.845	brown	-415.707	0.000585665	-1.50074	AT4G02830				2.72244	4.24831	2.34304	2.52812	2.74757	1.46958
Potri.002G054100	11.782	magenta	445.912	magenta	434.13	0.00255349	-2.18302	AT4G09820	basic helix-loop-helix (bHLH) DNA-binding superfamily protein	Q9FT81	Transcription factor TT8 OS=Arabidopsis thaliana GN=TT8 PE=1 SV=2	2.90009	3.0683	2.85202	2.35086	0.885279	3.07149
Potri.002G054400	48.5434	green	139.162	green	90.6184	0.000822916	0.672536	AT5G19160	TRICHOME BIREFRINGENCE-LIKE 11			1.93811	2.24673	1.87902	2.05655	2.91927	2.57984
Potri.002G054500	10.9257	grey	172	green	161.074	0.00232891	0.301922	AT2G27310	F-box family protein	Q9XIN8	F-box protein At2g27310 OS=Arabidopsis thaliana GN=At2g27310 PE=2 SV=1	1.21965	2.09894	1.64083	1.58831	2.40086	1.71755
Potri.002G054700	40.1125	orange	729.633	turquoise	689.521	2.57e-05	1.48073		outer envelope membrane protein 7			3.39534	3.92342	3.46843	3.40838	5.40415	3.54256
Potri.002G054800	208.768	yellow	138.45	magenta	-70.3186	0.00904306	0.254626	AT3G07590	Small nuclear ribonucleoprotein family protein	P62315	Small nuclear ribonucleoprotein Sm D1 OS=Mus musculus GN=Snrpd1 PE=2 SV=1	4.54102	4.0558	4.93364	4.52693	4.31043	5.27881
Potri.002G055000	97.2368	yellow	364.018	magenta	266.781	6.99e-05	-0.277229	AT1G30330	auxin response factor 8	Q9ZTX8	Auxin response factor 6 OS=Arabidopsis thaliana GN=ARF6 PE=2 SV=2	4.59499	4.03081	4.5528	4.70478	3.75358	4.96539
Potri.002G055100	229.018	pink	477.775	magenta	248.757	0.00403179	-1.66403	AT3G59030	MATE efflux family protein	Q9LYT3	Protein TRANSPARENT TESTA 12 OS=Arabidopsis thaliana GN=TT12 PE=2 SV=1	4.62958	3.62409	5.50432	4.70634	1.96006	5.1756
Potri.002G055200	61.9155	purple	257.313	magenta	195.397	0.0139492	-1.42902	AT2G43040	tetratricopeptide repeat (TPR)-containing protein	Q8BGB2	Tetratricopeptide repeat protein 7A OS=Mus musculus GN=Ttc7a PE=1 SV=1	2.39443	2.42662	3.10181	2.59596	0.997597	2.35305
Potri.002G055300	673.473	tan	1110.49	turquoise	437.016	2.97e-07	-0.0551286	AT2G43020	polyamine oxidase 3	Q9SKX5	Probable polyamine oxidase 2 OS=Arabidopsis thaliana GN=PAO2 PE=2 SV=1	4.54214	5.99648	4.5046	4.72251	5.94135	4.56624
Potri.002G056100	355.173	red	176.361	purple	-178.812	6.2e-06	0.534494	AT5G36930	Disease resistance protein (TIR-NBS-LRR class) family	Q40392	TMV resistance protein N OS=Nicotiana glutinosa GN=N PE=1 SV=1	1.72627	0.424376	1.67032	1.87881	0.95887	1.76055
Potri.002G056600	286.652	red	11.3373	purple	-275.314	0.000131457	0.707461	AT4G19645	TRAM, LAG1 and CLN8 (TLC) lipid-sensing domain containing protein	Q6PGS5	Transmembrane protein 56-B OS=Xenopus laevis GN=tmem56-b PE=2 SV=1	4.46239	3.43377	4.28149	4.53504	4.14123	4.47571
Potri.002G056800	675.887	brown	0	no	-675.887	3.96e-08	-1.80185	AT5G17230	PHYTOENE SYNTHASE	Q9SSU8	Phytoene synthase, chloroplastic OS=Daucus carota GN=PSY PE=2 SV=1	0.017774	1.87801	0.0523788	1e-06	0.0761648	1e-06
Potri.002G057200	124.262	blue	3.32743	salmon	-120.934	0.0109732	1.27022	AT2G43000	NAC domain containing protein 42	Q9SK55	NAC domain-containing protein 42 OS=Arabidopsis thaliana GN=NAC042 PE=2 SV=1	2.64366	1.09687	3.18087	2.42111	2.36709	2.28287
Potri.002G057300	296.053	brown	952.971	turquoise	656.917	1.22e-05	0.278045	AT2G30880	Pleckstrin homology (PH) domain-containing protein			4.34445	4.82814	4.23037	4.17086	5.10619	4.04543
Potri.002G057400	498.493	turquoise	881.124	brown	382.632	2.89e-05	-0.0503295	AT1G06570	phytoene desaturation 1	P93836	4-hydroxyphenylpyruvate dioxygenase OS=Arabidopsis thaliana GN=HPD PE=1 SV=2	5.46998	6.44164	5.02681	5.20483	6.39131	4.52495
Potri.002G057500	24.6518	cyan	331.301	turquoise	306.649	0.0156601	1.2633	AT1G56150	SAUR-like auxin-responsive protein family			3.34694	2.53984	2.9759	3.09247	3.80314	3.1065
Potri.002G057700	226.778	orange	308.539	turquoise	81.7608	0.000700354	-0.448761	AT1G06550	ATP-dependent caseinolytic (Clp) protease/crotonase family protein	Q9SHJ8	3-hydroxyisobutyryl-CoA hydrolase-like protein 5 OS=Arabidopsis thaliana GN=At1g06550 PE=2 SV=2	5.72469	7.27604	5.89175	5.53908	6.82728	5.53113
Potri.002G057900	133.435	red	205.703	magenta	72.2676	0.00324417	0.250128	AT2G30890	Cytochrome b561/ferric reductase transmembrane protein family			1.38407	1e-06	1.49155	1.22811	0.250129	2.67804
Potri.002G058000	155.545	green	117.234	turquoise	-38.3115	0.0044708	1.01857	AT2G42975				0.278095	1.26704	0.294743	0.505296	2.28561	1.24411
Potri.002G058500	9.42992	grey	1189.38	turquoise	1179.96	7.17e-06	1.43535	AT3G59090				2.35425	2.50158	2.34364	2.5258	3.93694	2.38151
Potri.002G059100	142.368	grey	4.8271	grey	-137.541	0.000354295	1.06198	AT4G18170	WRKY DNA-binding protein 28	Q8VWJ2	Probable WRKY transcription factor 28 OS=Arabidopsis thaliana GN=WRKY28 PE=2 SV=1	0.849042	0.122543	1.7982	1.01722	1.18452	1.57305
Potri.002G059800	550.091	turquoise	15.8727	grey	-534.219	0.000778236	-1.01057	AT1G29400	MEI2-like protein 5	Q6ZI17	Protein MEI2-like 2 OS=Oryza sativa subsp. japonica GN=ML2 PE=2 SV=1	5.74852	6.64485	5.46574	5.64532	5.63428	5.16704
Potri.002G060200	273.201	yellow	94.7019	green	-178.499	0.000490622	0.939695	AT1G06530	Tropomyosin-related			4.19412	3.96807	4.32008	3.75037	4.90777	4.46518
Potri.002G061000	627.18	brown	968.669	pink	341.49	5.95e-07	0.387729	AT1G71810	Protein kinase superfamily protein	Q94BU1	Uncharacterized aarF domain-containing protein kinase At1g71810, chloroplastic OS=Arabidopsis thaliana GN=At1g71810 PE=1 SV=1	1.26095	3.00077	0.861869	1.33971	3.3885	0.660121
Potri.002G061300	18.8468	grey	564.481	turquoise	545.635	0.00352696	0.589958	AT1G34190	NAC domain containing protein 17	Q84K00	NAC domain-containing protein 78 OS=Arabidopsis thaliana GN=NAC078 PE=2 SV=2	5.25768	5.2135	4.91666	5.12713	5.80346	4.55886
Potri.002G061600	17.0324	grey	2.21144	grey	-14.821	0.00191017	1.0365	AT1G34150	Pseudouridine synthase family protein	Q9BZE2	tRNA pseudouridine(38/39) synthase OS=Homo sapiens GN=PUS3 PE=1 SV=3	1.59605	1.28505	2.04443	2.044	2.32155	2.17477
Potri.002G061900	178.156	greenyellow	382.831	yellow	204.675	0.0180991	-0.413087	AT1G79500	Aldolase-type TIM barrel family protein	Q9AV97	2-dehydro-3-deoxyphosphooctonate aldolase OS=Arabidopsis thaliana GN=KDSA PE=2 SV=2	3.25853	2.86803	3.61558	3.48302	2.45495	3.8262
Potri.002G062100	7.53095	turquoise	24.648	grey	17.117	0.0137514	0.187942	AT5G36120	cofactor assembly, complex C (B6F)			1.37734	1.96437	1.2575	0.853556	2.15231	1.61288
Potri.002G062200	180.993	orange	705.323	turquoise	524.33	3.64e-06	0.64838	AT5G18400	Cytokine-induced anti-apoptosis inhibitor 1, Fe-S biogenesis	A9PBH9	Anamorsin homolog OS=Populus trichocarpa GN=POPTRDRAFT_761104 PE=2 SV=1	3.92655	4.46763	3.75818	3.53171	5.11601	3.763
Potri.002G062300	15.9745	magenta	527.965	turquoise	511.99	0.000261182	0.686023	AT1G71780				4.06439	4.26979	4.13891	3.89358	4.95581	3.96061
Potri.002G063300	16.7602	magenta	47.3427	tan	30.5825	0.00935799	-1.8688	AT1G34110	Leucine-rich receptor-like protein kinase family protein	C0LGF5	Probable LRR receptor-like serine/threonine-protein kinase At1g34110 OS=Arabidopsis thaliana GN=At1g34110 PE=2 SV=2	1.22574	1.91386	1.39865	1.0594	0.0450607	0.439423
Potri.002G063500	0	no	717.043	turquoise	717.043	4.89e-07	1.79915	AT1G71710	DNAse I-like superfamily protein	Q84MA2	Type I inositol 1,4,5-trisphosphate 5-phosphatase 1 OS=Arabidopsis thaliana GN=IP5P1 PE=1 SV=2	1e-06	0.368728	1e-06	0.209636	2.16788	0.612561
Potri.002G063700	188.455	blue	0.647266	grey	-187.808	0.0118054	0.845913	AT4G09760	Protein kinase superfamily protein	Q9Y259	Choline/ethanolamine kinase OS=Homo sapiens GN=CHKB PE=1 SV=3	3.99302	2.96388	3.87472	3.93535	3.80979	4.06128
Potri.002G064400	302.85	turquoise	774.007	pink	471.158	2.27e-05	0.769636	AT1G22770	gigantea protein (GI)	Q9SQI2	Protein GIGANTEA OS=Arabidopsis thaliana GN=GI PE=1 SV=2	5.43616	6.22674	4.92344	5.57526	6.99638	4.63385
Potri.002G064500	54.1265	green	337.085	brown	282.959	0.00191655	1.49775					0.519483	2.37413	0.621586	1.67713	3.87188	0.339765
Potri.002G064600	1.53895	grey	817.752	pink	816.213	0.000763005	1.87771	AT4G09800	Ribosomal protein S13/S18 family	P34788	40S ribosomal protein S18 OS=Arabidopsis thaliana GN=RPS18A PE=1 SV=1	0.653311	1.20082	0.655631	1.05534	3.07853	1e-06
Potri.002G064800	324.562	orange	794.804	pink	470.242	6.56e-05	0.0215478	AT4G09830	Uncharacterised conserved protein UCP009193			5.1717	5.68713	4.99272	5.00526	5.70868	4.68812
Potri.002G065200	372.37	blue	26.7706	grey	-345.6	0.00302962	0.306189	AT4G09890	Protein of unknown function (DUF3511)			4.81828	3.86222	4.91626	5.04985	4.16841	5.49515
Potri.002G065300	284.47	orange	653.912	turquoise	369.442	0.000113333	-0.00475532	AT1G71695	Peroxidase superfamily protein	Q96520	Peroxidase 12 OS=Arabidopsis thaliana GN=PER12 PE=1 SV=1	4.94856	6.40638	5.16765	5.12216	6.40162	4.96254
Potri.002G065500	365.571	red	559.977	turquoise	194.405	1.7e-06	1.08685	AT4G24630	DHHC-type zinc finger family protein	Q9SB58	Probable S-acyltransferase At4g24630 OS=Arabidopsis thaliana GN=At4g24630 PE=1 SV=2	4.45243	3.72316	4.37335	4.24761	4.81001	4.13968
Potri.002G065600	705.668	brown	1175.9	turquoise	470.235	2.97e-07	1.85952	AT5G50080	Integrase-type DNA-binding superfamily protein	Q70II3	Ethylene-responsive transcription factor ERF110 OS=Arabidopsis thaliana GN=ERF110 PE=2 SV=2	2.48857	5.78364	1.67523	2.79185	7.64316	1.39335
Potri.002G066600	142.648	greenyellow	256.356	magenta	113.707	0.0197217	-1.14679	AT5G64740	cellulose synthase A9	Q94JQ6	Cellulose synthase A catalytic subunit 6 [UDP-forming] OS=Arabidopsis thaliana GN=CESA6 PE=1 SV=2	4.73893	4.4369	5.24428	4.67864	3.29011	4.63045
Potri.002G067300	204.373	turquoise	0.79409	grey	-203.579	0.00207198	-1.54325	AT1G20180	Protein of unknown function (DUF677)	Q6DYE5	UPF0496 protein At1g20180 OS=Arabidopsis thaliana GN=At1g20180 PE=2 SV=2	0.858063	2.20997	0.58624	0.80076	0.666717	0.103419
Potri.002G067400	76.3905	green	1091.67	turquoise	1015.28	6.59e-06	0.798079	AT5G44080	Basic-leucine zipper (bZIP) transcription factor family protein	P42777	G-box-binding factor 4 OS=Arabidopsis thaliana GN=GBF4 PE=1 SV=1	3.31231	3.53231	3.11748	3.08918	4.33039	3.15565
Potri.002G067600	270.311	yellow	421.474	yellow	151.163	0.000699757	-0.975982	AT1G21090	Cupredoxin superfamily protein			3.10587	2.53522	3.3248	3.37387	1.55924	3.76904
Potri.002G067800	15.8502	magenta	597.676	turquoise	581.826	1.21e-05	1.55914	AT1G18740	Protein of unknown function (DUF793)			4.89459	5.19639	5.00557	4.78677	6.75552	5.1505
Potri.002G067900	45.8033	grey	77.4654	magenta	31.6621	0.00613938	-0.0323092					1.37718	0.720791	1.54101	1.3514	0.688482	2.06972
Potri.002G068000	265.451	brown	2.22845	grey	-263.223	0.0128092	-0.912182					2.30788	3.4501	1.97199	1.73782	2.53792	2.2613
Potri.002G068100	190.926	yellow	61.9586	magenta	-128.967	0.000165785	1.03516					3.03467	1.28171	3.53541	3.13954	2.31687	3.66313
Potri.002G070100	4.05438	grey	313.109	magenta	309.055	0.00110749	-4.13169		extensin 3			11.0031	10.8159	11.3065	10.9636	6.68424	9.77927
Potri.002G070700	105.091	turquoise	394.467	turquoise	289.376	0.00128547	-0.0311427	AT1G21340	Dof-type zinc finger DNA-binding family protein	P68349	Dof zinc finger protein DOF1.2 OS=Arabidopsis thaliana GN=DOF1.2 PE=2 SV=1	0.169817	1.63552	0.59461	0.17025	1.60438	0.340899
Potri.002G071100	320.152	blue	211.772	red	-108.38	4.2e-05	-0.0767185	AT1G21360	glycolipid transfer protein 2	Q80W71	Pleckstrin homology domain-containing family A member 8 OS=Mus musculus GN=Plekha8 PE=2 SV=2	4.3665	2.44683	4.46847	4.03469	2.37011	3.44495
Potri.002G071800	2.10731	grey	202.25	brown	200.143	0.024976	1.56524	AT5G42240	serine carboxypeptidase-like 42	Q9FH05	Serine carboxypeptidase-like 42 OS=Arabidopsis thaliana GN=SCPL42 PE=2 SV=1	1.50177	1.4151	1.58677	1.37755	2.98033	1.33864
Potri.002G073200	1.01634	grey	359.356	turquoise	358.34	0.00180094	0.984929	AT1G43860	sequence-specific DNA binding transcription factors	Q3SWZ6	Ribosome maturation protein SBDS OS=Bos taurus GN=SBDS PE=2 SV=1	3.29986	3.31519	3.35702	3.33152	4.30012	3.48462
Potri.002G073400	8.29373	grey	259.558	brown	251.264	0.016052	0.50149	AT1G21450	SCARECROW-like 1	Q9SDQ3	Scarecrow-like protein 1 OS=Arabidopsis thaliana GN=SCL1 PE=2 SV=1	6.59798	6.27949	6.23473	6.40453	6.78098	5.62056
Potri.002G074000	83.0806	blue	18.2562	green	-64.8243	0.00604452	1.13782	AT2G02850	plantacyanin	P00303	Basic blue protein OS=Cucumis sativus PE=1 SV=1	2.04257	1.00439	1.65931	1.47945	2.14222	1.89694
Potri.002G074700	740.716	brown	72.0263	grey	-668.69	4.18e-05	-0.876898	AT1G21410	F-box/RNI-like superfamily protein	Q9LPL4	F-box protein SKP2A OS=Arabidopsis thaliana GN=SKP2A PE=1 SV=1	3.13674	4.37333	2.83564	2.8869	3.49643	3.04427
Potri.002G074800	103.88	blue	229.671	magenta	125.791	0.00293235	0.192088	AT1G76990	ACT domain repeat 3			3.78303	2.69751	3.61462	4.05204	2.8896	4.00843
Potri.002G076000	0	no	637.773	turquoise	637.773	5.75e-06	1.3616	AT1G21270	wall-associated kinase 2	Q9LMP1	Wall-associated receptor kinase 2 OS=Arabidopsis thaliana GN=WAK2 PE=1 SV=1	0.0389575	0.593792	0.025648	0.506867	1.95539	0.304559
Potri.002G076300	66.3238	green	7.27824	grey	-59.0455	0.00381954	-0.620662					0.546999	2.28198	0.965237	1.11699	1.66132	1.24725
Potri.002G076400	5.58747	grey	88.7433	green	83.1559	0.00847083	2.88252					1e-06	0.752832	0.549211	1e-06	3.63535	2.16344
Potri.002G078400	86.9615	cyan	105.027	green	18.0653	0.0278201	1.40418	AT1G21650	Preprotein translocase SecA family protein	D8WUA4	Protein translocase subunit SECA2, chloroplastic OS=Arabidopsis thaliana GN=SECA2 PE=2 SV=1	1.68328	0.667817	1.70739	0.772762	2.072	1.22985
Potri.002G078600	105.079	greenyellow	60.9536	red	-44.125	0.0190515	-1.74929	AT1G77330	2-oxoglutarate (2OG) and Fe(II)-dependent oxygenase superfamily protein	Q0WPW4	1-aminocyclopropane-1-carboxylate oxidase 5 OS=Arabidopsis thaliana GN=At1g77330 PE=2 SV=1	3.05117	2.55384	3.83614	3.34057	0.80455	0.815784
Potri.002G078900	1.90163	grey	26.6375	grey	24.7359	0.0076082	0.861584		plastid transcriptionally active 6			1.18423	1.22491	1.35498	1.45017	2.08649	2.32078
Potri.002G079500	0.286478	grey	1086.34	turquoise	1086.05	6.39e-07	3.21555	AT1G77380	amino acid permease 3	Q39134	Amino acid permease 3 OS=Arabidopsis thaliana GN=AAP3 PE=1 SV=2	1e-06	0.482612	1e-06	1e-06	3.69816	0.187222
Potri.002G079700	17.7788	green	956.099	turquoise	938.32	6.87e-06	2.45747	AT1G77380	amino acid permease 3	Q39134	Amino acid permease 3 OS=Arabidopsis thaliana GN=AAP3 PE=1 SV=2	1e-06	0.962238	1e-06	1e-06	3.41971	0.292632
Potri.002G080500	180.547	blue	291.869	red	111.322	0.00179695	0.892011	AT1G15960	natural resistance-associated macrophage protein 1	Q8H4H5	Metal transporter Nramp5 OS=Oryza sativa subsp. japonica GN=NRAMP5 PE=2 SV=1	4.71897	2.29349	4.82662	4.96696	3.18551	4.4462
Potri.002G081000	487.144	tan	973.901	turquoise	486.757	7.04e-06	0.992363	AT1G01720	NAC (No Apical Meristem) domain transcriptional regulator superfamily protein	Q39013	NAC domain-containing protein 2 OS=Arabidopsis thaliana GN=NAC002 PE=2 SV=2	4.41923	5.72417	3.68403	4.22307	6.71654	3.8534
Potri.002G081300	310.674	red	125.439	magenta	-185.235	0.000132072	0.164133	AT1G21730	P-loop containing nucleoside triphosphate hydrolases superfamily protein	Q6S001	Kinesin-related protein 11 OS=Dictyostelium discoideum GN=kif11 PE=3 SV=1	2.51447	1.37624	2.46798	2.58278	1.54037	2.13783
Potri.002G081400	74.5402	green	734.26	pink	659.72	0.000366613	1.3442	AT1G44130	Eukaryotic aspartyl protease family protein	Q0IU52	Aspartic proteinase Asp1 OS=Oryza sativa subsp. japonica GN=ASP1 PE=2 SV=1	2.5347	3.16318	2.46825	2.27682	4.50738	1.6583
Potri.002G081800	1.70112	grey	21.8869	salmon	20.1858	0.0189995	-0.528551	AT1G44170	aldehyde dehydrogenase 3H1	Q70DU8	Aldehyde dehydrogenase family 3 member H1 OS=Arabidopsis thaliana GN=ALDH3H1 PE=2 SV=2	6.58508	6.48331	6.32298	6.1116	5.95476	5.21891
Potri.002G082400	162.888	turquoise	1013.71	pink	850.819	1.14e-05	1.50391	AT1G44350	IAA-leucine resistant (ILR)-like gene 6	Q8VYX0	IAA-amino acid hydrolase ILR1-like 6 OS=Arabidopsis thaliana GN=ILL6 PE=2 SV=2	4.73719	5.20491	4.51482	4.33858	6.70881	4.17621
Potri.002G083300	290.66	turquoise	656.833	blue	366.173	3.79e-05	-0.225166	AT1G21790	TRAM, LAG1 and CLN8 (TLC) lipid-sensing domain containing protein			1.18366	2.61162	1.5679	1.65443	2.38645	1.3984
Potri.002G083600	435.797	brown	141.881	turquoise	-293.916	0.00128777	-0.604216	AT4G08330		Q9STN5	Uncharacterized protein At4g08330, chloroplastic OS=Arabidopsis thaliana GN=At4g08330 PE=1 SV=1	4.52802	5.25767	4.21295	4.31455	4.65345	3.86753
Potri.002G083900	0	no	7.47761	brown	7.47761	0.0117683	1.82371	AT1G21830				0.290375	1e-06	0.538097	0.986254	1.82371	1.12294
Potri.002G084300	465.231	tan	581.681	turquoise	116.45	8.36e-08	0.99009	AT1G77600	ARM repeat superfamily protein	A4L9P7	Sister chromatid cohesion protein PDS5 homolog A OS=Rattus norvegicus GN=Pds5a PE=2 SV=1	2.04273	2.74902	2.12163	2.11183	3.73911	2.48995
Potri.002G084800	355.96	pink	308.266	yellow	-47.6936	0.0153739	-0.418016	AT1G21880	lysm domain GPI-anchored protein 1 precursor	Q93ZH0	LysM domain-containing GPI-anchored protein 1 OS=Arabidopsis thaliana GN=At1g21880 PE=1 SV=1	3.78996	3.04671	4.06456	4.13636	2.6287	4.6502
Potri.002G085100	124.232	blue	279.327	magenta	155.096	2.29e-05	-1.07759	AT1G21890	nodulin MtN21 /EamA-like transporter family protein	Q6J163	Auxin-induced protein 5NG4 OS=Pinus taeda PE=2 SV=1	6.95457	5.65314	7.15686	7.30956	4.57555	7.37997
Potri.002G086100	36.4674	grey	64.4088	tan	27.9415	0.00676588	-0.428597	AT4G08250	GRAS family transcription factor	Q5NE24	Nodulation-signaling pathway 2 protein OS=Medicago truncatula GN=NSP2 PE=1 SV=1	2.00117	0.446871	1.35759	1.04045	0.0182742	0.689696
Potri.002G086500	32.8998	blue	345.847	magenta	312.948	8.27e-05	-1.34899	AT5G35370	S-locus lectin protein kinase family protein	O65238	G-type lectin S-receptor-like serine/threonine-protein kinase At5g35370 OS=Arabidopsis thaliana GN=At5g35370 PE=2 SV=2	3.57275	3.06033	3.52193	3.07276	1.71134	2.79761
Potri.002G086800	96.3395	blue	78.6893	magenta	-17.6502	0.0182883	-0.164615	AT2G41705	camphor resistance CrcB family protein			3.36752	2.06534	3.25458	3.20776	1.90072	2.47528
Potri.002G087000	33.2577	magenta	71.1067	magenta	37.849	0.00300879	-1.37453	AT1G77690	like AUX1 3	Q9FEL6	Auxin transporter-like protein 3 OS=Medicago truncatula GN=LAX3 PE=2 SV=1	4.62805	5.07874	4.51325	4.1675	3.70421	4.12866
Potri.002G087700	263.977	orange	119.073	green	-144.905	0.000458688	-0.371144	AT2G25710	holocarboxylase synthase 1	P50747	Biotin--protein ligase OS=Homo sapiens GN=HLCS PE=1 SV=1	2.51777	3.59444	2.62754	2.42164	3.2233	2.70695
Potri.002G088600	142.539	blue	301.623	magenta	159.083	0.000582197	-0.0917044	AT1G77760	nitrate reductase 1	P17569	Nitrate reductase [NADH] OS=Cucurbita maxima PE=2 SV=1	6.67444	4.07151	7.19665	7.48023	3.97981	6.29565
Potri.002G088800	4.76866	grey	987.442	turquoise	982.673	4.61e-05	0.978441					3.12087	3.24334	2.78556	2.92134	4.22178	2.9284
Potri.002G088900	5.92306	grey	1084.76	turquoise	1078.83	3.64e-07	1.1833	AT4G08500	MAPK/ERK kinase kinase 1	Q39008	Mitogen-activated protein kinase kinase kinase 1 OS=Arabidopsis thaliana GN=MEKK1 PE=1 SV=2	3.93139	3.9904	3.8754	3.97175	5.1737	3.82079
Potri.002G089800	350.431	tan	919.954	turquoise	569.523	1.16e-06	1.10418	AT1G77810	Galactosyltransferase family protein	Q6NQB7	Beta-1,3-galactosyltransferase 7 OS=Arabidopsis thaliana GN=B3GALT7 PE=2 SV=1	2.97291	4.14868	2.98135	2.94269	5.25287	2.87627
Potri.002G089900	2.30942	grey	27.383	greenyellow	25.0736	0.0176142	-1.04791	AT1G77850	auxin response factor 17	Q84WU6	Auxin response factor 17 OS=Arabidopsis thaliana GN=ARF17 PE=2 SV=1	2.56859	2.64592	2.41828	2.11113	1.59801	1.28667
Potri.002G090000	8.28522	green	408.07	turquoise	399.785	3.38e-05	0.732484	AT1G36390	Co-chaperone GrpE family protein	A9B9L4	Protein grpE OS=Prochlorococcus marinus (strain MIT 9211) GN=grpE PE=3 SV=1	3.22061	3.39067	3.15114	3.06096	4.12316	3.44568
Potri.002G090100	31.2313	blue	0.565568	grey	-30.6657	0.00686772	1.54162	AT1G36380				1.69661	0.705577	2.19435	2.472	2.2472	2.17628
Potri.002G090600	292.062	orange	408.294	turquoise	116.232	0.000795034	-0.0323472	AT1G77930	Chaperone DnaJ-domain superfamily protein	B0S1F7	Chaperone protein DnaJ OS=Finegoldia magna (strain ATCC 29328) GN=dnaJ PE=3 SV=1	3.05228	3.66074	2.54069	2.78411	3.62839	2.5323
Potri.002G090700	412.711	turquoise	746.956	turquoise	334.245	0.000105373	0.199898	AT1G77920	bZIP transcription factor family protein	Q93ZE2	Transcription factor TGA7 OS=Arabidopsis thaliana GN=TGA7 PE=1 SV=1	5.93486	6.77089	5.33406	5.53348	6.97078	5.37027
Potri.002G092200	151.866	orange	1170.13	turquoise	1018.27	5.25e-06	2.35771	AT4G08570	Heavy metal transport/detoxification superfamily protein	Q9SZN7	Heavy metal-associated isoprenylated plant protein 26 OS=Arabidopsis thaliana GN=HIPP26 PE=1 SV=1	0.426846	1.8202	1e-06	0.530739	4.17791	0.105541
Potri.002G092400	3.03239	grey	131.873	magenta	128.841	0.00767552	-1.01757	AT1G77990	STAS domain / Sulfate transporter family	P53393	Low affinity sulfate transporter 3 OS=Stylosanthes hamata GN=ST3 PE=2 SV=1	3.43758	3.41236	3.58344	3.39891	2.39479	3.40093
Potri.002G092500	0.62403	grey	308.487	magenta	307.863	0.001427	-2.05277	AT1G22150	sulfate transporter 1;3	Q9FEP7	Sulfate transporter 1.3 OS=Arabidopsis thaliana GN=SULTR1;3 PE=2 SV=1	3.44868	3.5881	4.29293	3.77351	1.53533	3.83975
Potri.002G092900	35.5926	yellow	240.513	magenta	204.92	0.0190383	-0.981795	AT1G22160	Protein of unknown function (DUF581)			2.97522	0.981796	2.12269	2.02186	1e-06	1.75531
Potri.002G093500	367.867	tan	482.446	pink	114.579	1.3e-05	0.13408	AT4G30100	P-loop containing nucleoside triphosphate hydrolases superfamily protein	Q00416	Helicase SEN1 OS=Saccharomyces cerevisiae (strain ATCC 204508 / S288c) GN=SEN1 PE=1 SV=2	3.16467	3.7479	2.84888	3.04573	3.88198	2.55431
Potri.002G094000	1.3815	grey	226.015	cyan	224.634	0.0219253	-0.60111	AT1G78060	Glycosyl hydrolase family protein	Q9SGZ5	Probable beta-D-xylosidase 7 OS=Arabidopsis thaliana GN=BXL7 PE=2 SV=2	1.97683	2.44964	2.75347	2.58225	1.84853	3.30963
Potri.002G094100	184.202	turquoise	910.972	turquoise	726.769	0.00111151	0.901363	AT1G78070	Transducin/WD40 repeat-like superfamily protein	Q9Y7K5	Uncharacterized WD repeat-containing protein C2A9.03 OS=Schizosaccharomyces pombe (strain 972 / ATCC 24843) GN=SPBC2A9.03 PE=2 SV=2	4.78542	5.69698	4.50515	5.0776	6.59835	4.66286
Potri.002G094200	122.53	turquoise	531.239	turquoise	408.709	0.00663944	0.199011	AT1G78080	related to AP2 4	Q8H1E4	Ethylene-responsive transcription factor RAP2-4 OS=Arabidopsis thaliana GN=RAP2-4 PE=1 SV=1	5.9651	6.4873	5.63344	5.87152	6.68631	6.01167
Potri.002G094500	132.236	blue	3.35972	midnightmagenta	-128.876	0.000299206	2.98058	AT5G65140	Haloacid dehalogenase-like hydrolase (HAD) superfamily protein	Q5HZ05	Probable trehalose-phosphate phosphatase J OS=Arabidopsis thaliana GN=TPPJ PE=1 SV=1	3.31559	1.18592	3.43145	3.7326	4.1665	4.03638
Potri.002G094600	211.211	brown	905.333	turquoise	694.122	2.6e-06	0.996564	AT1G78100	F-box family protein	Q9C9S2	F-box protein At1g78100 OS=Arabidopsis thaliana GN=At1g78100 PE=1 SV=1	3.00119	3.598	2.96743	3.08063	4.59456	3.25354
Potri.002G094700	407.105	orange	750.239	turquoise	343.134	1.32e-05	-1.02061	AT1G78110				2.7162	3.96331	2.2926	2.26156	2.9427	2.27688
Potri.002G094900	145.069	orange	75.3696	grey	-69.6998	0.00278868	-0.238327	AT1G35830	VQ motif-containing protein			3.31061	3.97284	2.91581	3.09544	3.73451	3.39215
Potri.002G096500	496.84	orange	720.062	turquoise	223.222	9.99e-08	-0.29599	AT1G34630				3.85234	4.87776	3.94207	3.79021	4.58177	3.70898
Potri.002G096600	8.37116	grey	529.525	turquoise	521.154	0.00141254	1.36228	AT1G22270	Trm112p-like protein	Q8LFJ5	TRM112-like protein At1g22270 OS=Arabidopsis thaliana GN=At1g22270 PE=2 SV=1	3.60012	3.29518	3.58599	3.53337	4.65746	3.71638
Potri.002G096800	296.466	orange	10.549	grey	-285.917	0.0190921	-1.39601	AT1G34670	myb domain protein 93	Q8GWP0	Transcription factor MYB39 OS=Arabidopsis thaliana GN=MYB39 PE=2 SV=1	2.31892	4.07701	2.65344	2.21154	2.681	2.25282
Potri.002G097300	69.5141	blue	165.666	orange	96.1516	0.0111601	-0.735819					3.69249	2.86982	3.33622	3.37958	2.134	2.89744
Potri.002G097800	262.66	turquoise	3.03007	grey	-259.629	0.0104376	-1.38357	AT1G78230	Outer arm dynein light chain 1 protein	Q9D2H9	Dynein assembly factor 1, axonemal OS=Mus musculus GN=Dnaaf1 PE=2 SV=1	2.94053	3.8747	2.38388	2.39298	2.49113	2.22247
Potri.002G098000	3.89064	grey	1110.25	turquoise	1106.36	2.18e-06	1.65758	AT1G78240	S-adenosyl-L-methionine-dependent methyltransferases superfamily protein	Q9C9Q8	Probable pectin methyltransferase QUA2 OS=Arabidopsis thaliana GN=QUA2 PE=1 SV=2	4.32828	4.44575	4.43224	4.42806	6.10334	4.28387
Potri.002G098400	95.7992	grey	897.094	turquoise	801.295	7.97e-06	2.88655	AT1G22360	UDP-glucosyl transferase 85A2	Q9ZWJ3	UDP-glycosyltransferase 85A2 OS=Arabidopsis thaliana GN=UGT85A2 PE=2 SV=1	2.40458	3.86402	1.91469	2.10153	6.75057	2.47305
Potri.002G099100	189.666	blue	178.194	magenta	-11.4722	0.000963844	-0.047679	AT4G08980	F-BOX WITH WD-40 2	Q9ZPE4	F-box protein FBW2 OS=Arabidopsis thaliana GN=FBW2 PE=1 SV=1	2.43208	1.86501	2.7284	2.45916	1.81733	3.16685
Potri.002G099200	594.438	tan	1.93381	salmon	-592.505	2.42e-05	-1.45899	AT1G22410	Class-II DAHP synthetase family protein	P27608	Phospho-2-dehydro-3-deoxyheptonate aldolase 1, chloroplastic OS=Nicotiana tabacum GN=DHAPS-1 PE=2 SV=1	7.55199	8.72773	7.41661	7.2699	7.26874	7.15936
Potri.002G099300	582.836	brown	129.791	turquoise	-453.045	2.9e-05	-1.25466					2.39685	5.12528	2.15329	1.57597	3.87063	2.37485
Potri.002G099400	148.279	green	1080.94	turquoise	932.665	1.82e-10	2.33661	AT1G78280	transferases, transferring glycosyl groups	Q9M9E8	F-box protein At1g78280 OS=Arabidopsis thaliana GN=At1g78280 PE=2 SV=3	3.05143	3.32888	3.00057	2.8304	5.66549	2.49153
Potri.002G099600	92.4598	blue	243.206	red	150.746	0.000765121	-0.889023	AT1G28220	purine permease 3	Q9FZ95	Purine permease 3 OS=Arabidopsis thaliana GN=PUP3 PE=2 SV=1	3.9929	2.79557	3.4651	4.13609	1.90654	3.37088
Potri.002G099700	639.631	brown	1053.26	pink	413.628	5.72e-08	0.479749	AT1G78290	Protein kinase superfamily protein	A2YNT8	Serine/threonine-protein kinase SAPK2 OS=Oryza sativa subsp. indica GN=SAPK2 PE=2 SV=2	2.11743	4.14502	1.36265	2.23767	4.62477	1.95495
Potri.002G100000	8.15411	grey	214.721	green	206.567	0.000401767	0.535596	AT1G22450	cytochrome C oxidase 6B	Q9S7L9	Cytochrome c oxidase subunit 6b-1 OS=Arabidopsis thaliana GN=COX6B-1 PE=2 SV=1	3.64909	4.01448	3.79021	3.51457	4.55008	3.93982
Potri.002G100400	11.5573	grey	28.7483	midnightmagenta	17.1911	0.00921362	0.54284	AT1G22460	O-fucosyltransferase family protein	Q8W486	DUF246 domain-containing protein At1g04910 OS=Arabidopsis thaliana GN=At1g04910 PE=1 SV=1	0.257391	1.63842	0.573886	0.756117	2.18126	2.28085
Potri.002G100600	56.8712	yellow	344.794	magenta	287.923	0.00203302	-0.807451	AT4G40060	homeobox protein 16	Q940J1	Homeobox-leucine zipper protein ATHB-16 OS=Arabidopsis thaliana GN=ATHB-16 PE=2 SV=2	1.88339	0.943627	2.16667	1.28362	0.136176	3.07037
Potri.002G100900	121.9	orange	543.822	pink	421.922	5.5e-05	0.608654	AT4G09020	isoamylase 3	Q9M0S5	Isoamylase 3, chloroplastic OS=Arabidopsis thaliana GN=ISA3 PE=1 SV=2	3.4435	4.62603	3.578	3.45084	5.23469	2.77821
Potri.002G101100	49.2187	purple	149.28	orange	100.061	0.0238267	-1.67149					8.9122	8.92741	9.29755	8.59084	7.25593	7.95336
Potri.002G101500	0	grey	816.152	pink	816.152	1.66e-05	1.86765					4.82939	4.93685	4.8477	4.85414	6.8045	4.05289
Potri.002G101600	0.346502	grey	328.762	blue	328.415	0.00404971	1.1694					2.2003	2.25548	2.36684	2.25629	3.42488	1.66147
Potri.002G102100	47.2963	magenta	130.471	turquoise	83.1748	0.00720811	1.05395	AT5G65380	MATE efflux family protein	Q9LYT3	Protein TRANSPARENT TESTA 12 OS=Arabidopsis thaliana GN=TT12 PE=2 SV=1	1.84514	2.72605	1.89488	1.59024	3.78	2.55679
Potri.002G102300	264.316	yellow	4.11592	salmon	-260.2	0.0238609	0.180807	AT4G33590				2.21132	1.37244	2.32155	2.02087	1.55324	1.17183
Potri.002G102500	67.3075	magenta	834.912	turquoise	767.604	1.38e-07	2.24945	AT4G24380		Q7QBJ0	UPF0483 protein AGAP003155 OS=Anopheles gambiae GN=AGAP003155 PE=3 SV=3	4.03363	4.38545	3.97607	3.86794	6.63491	4.08147
Potri.002G102700	32.8171	midnightblue	375.203	magenta	342.386	1.11e-06	-0.911037	AT5G49980	auxin F-box protein 5	Q9LTX2	Transport inhibitor response 1-like protein OS=Arabidopsis thaliana GN=At5g49980 PE=1 SV=1	4.76365	4.39417	4.60347	4.63799	3.48313	4.36897
Potri.002G103400	0.667428	grey	321.611	magenta	320.943	0.000118624	-1.4279	AT5G50011	conserved peptide upstream open reading frame 37			7.27708	7.18095	7.1366	7.51526	5.75305	7.61544
Potri.002G104200	220.514	orange	633.112	blue	412.598	0.000786924	0.241946	AT5G49710				4.48418	5.13281	4.25086	4.20008	5.37476	4.11116
Potri.002G104400	10.2599	grey	659.562	turquoise	649.302	5.98e-05	1.62082	AT2G22500	uncoupling protein 5	Q54PY7	Probable mitochondrial 2-oxoglutarate/malate carrier protein OS=Dictyostelium discoideum GN=ucpC PE=3 SV=1	5.77705	5.97312	5.7733	5.60113	7.59393	5.86415
Potri.002G104600	454.992	greenyellow	585.997	magenta	131.005	5.32e-07	-1.73203	AT1G09750	Eukaryotic aspartyl protease family protein	Q766C3	Aspartic proteinase nepenthesin-1 OS=Nepenthes gracilis GN=nep1 PE=1 SV=1	7.06975	4.67227	7.72168	7.53377	2.94024	8.43783
Potri.002G104700	5.51491	grey	637.822	pink	632.307	0.0018884	0.843682	AT1G09740	Adenine nucleotide alpha hydrolases-like superfamily protein			4.99716	4.88325	4.89799	4.81188	5.72693	4.603
Potri.002G105300	62.3627	blue	6.92771	grey	-55.435	0.019803	0.644442	AT3G56770	basic helix-loop-helix (bHLH) DNA-binding superfamily protein	Q9LET0	Putative transcription factor bHLH107 OS=Arabidopsis thaliana GN=BHLH107 PE=2 SV=1	1.08178	1e-06	1.32279	1.21509	0.644443	1.90501
Potri.002G105900	217.745	turquoise	732.143	brown	514.398	0.000215364	0.666305	AT1G58200	MSCS-like 3	Q8L7W1	Mechanosensitive ion channel protein 3, chloroplastic OS=Arabidopsis thaliana GN=MSL3 PE=2 SV=1	3.20702	4.52614	3.33527	3.63647	5.19245	2.37407
Potri.002G106300	397.855	turquoise	765.669	brown	367.813	0.000352804	0.301591	AT4G38060				5.70919	6.52285	5.32559	5.62021	6.82444	5.03279
Potri.002G106600	36.4228	orange	793.668	turquoise	757.246	0.000299643	0.614927	AT4G24520	P450 reductase 1	P37116	NADPH--cytochrome P450 reductase OS=Vigna radiata var. radiata PE=1 SV=1	1.0794	2.04109	1.3368	1.14164	2.65602	1.39052
Potri.002G106800	25.9122	green	526.576	brown	500.664	0.00265532	0.840782	AT1G09970	Leucine-rich receptor-like protein kinase family protein	Q9LJM4	Receptor-like protein kinase HAIKU2 OS=Arabidopsis thaliana GN=IKU2 PE=1 SV=1	5.42036	5.49861	5.29362	5.53389	6.33939	5.21965
Potri.002G106900	453.045	brown	188.772	turquoise	-264.273	6.37e-10	-2.11857	AT1G09960	sucrose transporter 4	Q9FE59	Sucrose transport protein SUC4 OS=Arabidopsis thaliana GN=SUC4 PE=1 SV=2	4.42492	4.94754	4.23688	2.27367	2.82897	2.06481
Potri.002G107200	158.284	turquoise	561.41	turquoise	403.125	0.00151268	1.41824	AT1G58340	MATE efflux family protein	Q8RWF5	MATE efflux family protein 9 OS=Arabidopsis thaliana GN=DTXL5 PE=2 SV=1	2.19598	3.80291	2.10203	2.97243	5.22116	2.54078
Potri.002G107300	8.46408	grey	608.664	turquoise	600.2	0.000168225	0.7887	AT1G27600	Nucleotide-diphospho-sugar transferases superfamily protein	Q9SXC4	Probable beta-1,4-xylosyltransferase IRX9H OS=Arabidopsis thaliana GN=IRX9H PE=1 SV=2	3.80777	4.00902	3.72003	3.68257	4.79772	3.80698
Potri.002G107800	0.928945	grey	224.429	magenta	223.5	8.46e-06	-1.12945	AT1G58290	Glutamyl-tRNA reductase family protein	P93111	Glutamyl-tRNA reductase 1, chloroplastic OS=Cucumis sativus GN=HEMA1 PE=2 SV=1	2.61746	2.78954	2.75024	2.47888	1.66009	2.78859
Potri.002G108400	364.855	greenyellow	480.878	magenta	116.023	5.72e-06	-1.45805	AT5G65640	beta HLH protein 93	Q9LSL1	Transcription factor bHLH93 OS=Arabidopsis thaliana GN=BHLH93 PE=1 SV=1	5.07606	3.609	5.5995	4.66191	2.15095	5.16918
Potri.002G108500	571.02	tan	1084.25	pink	513.229	1.44e-08	0.5941	AT5G64460	Phosphoglycerate mutase family protein			3.78398	6.0142	4.06791	3.90217	6.6083	3.19219
Potri.002G108600	3.98383	grey	163.435	turquoise	159.452	0.00389221	3.31084	AT5G64460	Phosphoglycerate mutase family protein			0.618838	0.298974	1.10141	1.18407	3.60982	1.6469
Potri.002G109000	42.7654	salmon	830.638	turquoise	787.873	0.00113455	0.608178	AT4G24400	CBL-interacting protein kinase 8	Q9STV4	CBL-interacting serine/threonine-protein kinase 8 OS=Arabidopsis thaliana GN=CIPK8 PE=1 SV=1	3.88219	4.35998	4.02158	3.99727	4.96816	4.02069
Potri.002G110800	100.34	turquoise	837.033	pink	736.693	0.00164043	0.47181	AT3G21175	ZIM-like 1	Q8GXL7	GATA transcription factor 24 OS=Arabidopsis thaliana GN=GATA24 PE=2 SV=2	4.31453	4.65388	4.12561	4.12892	5.12569	4.05733
Potri.002G111200	1.34904	grey	196.727	tan	195.378	0.00347967	-0.958847	AT4G24480	Protein kinase superfamily protein	Q05609	Serine/threonine-protein kinase CTR1 OS=Arabidopsis thaliana GN=CTR1 PE=1 SV=1	4.41209	4.17808	4.47041	4.09247	3.21923	4.01621
Potri.002G111700	90.565	blue	209.302	magenta	118.737	0.000112836	-0.590274	AT5G49660	Leucine-rich repeat transmembrane protein kinase family protein	Q9SGP2	Receptor-like protein kinase HSL1 OS=Arabidopsis thaliana GN=HSL1 PE=2 SV=1	4.90499	3.97138	4.48643	5.06671	3.38111	5.23007
Potri.002G112300	483.361	turquoise	879.069	brown	395.707	0.000153861	0.248319	AT2G35510	similar to RCD one 1	O82289	Probable inactive poly [ADP-ribose] polymerase SRO1 OS=Arabidopsis thaliana GN=SRO1 PE=1 SV=2	4.8208	5.57084	4.49852	4.71175	5.81915	4.1972
Potri.002G112400	68.8904	turquoise	197.832	turquoise	128.942	0.00489074	0.418657					2.00792	2.74481	1.36547	2.30411	3.16347	0.830382
Potri.002G112600	89.9856	blue	87.2287	grey	-2.75691	0.00337153	-0.306601	AT1G10020	Protein of unknown function (DUF1005)			4.77891	4.08525	4.45894	4.23479	3.77865	4.59451
Potri.002G112800	159.866	red	63.9173	magenta	-95.9486	0.00145072	0.567989	AT4G37820				1.45102	1e-06	1.28687	1.5138	0.56799	1.99288
Potri.002G113000	0	no	286.374	brown	286.374	0.000857808	2.11881	AT1G10040	alpha/beta-Hydrolases superfamily protein			0.273478	0.323774	0.299182	0.840672	2.44258	0.807601
Potri.002G113700	229.513	blue	0.287131	grey	-229.225	0.0234945	1.07784	AT3G49690	myb domain protein 68	Q9M2Y9	Transcription factor RAX3 OS=Arabidopsis thaliana GN=RAX3 PE=2 SV=1	2.39461	1.39649	2.58544	2.25754	2.47432	2.34746
Potri.002G113800	641.895	brown	1136.92	turquoise	495.028	1.07e-11	1.07098	AT1G58520	lipases;hydrolases, acting on ester bonds	Q06538	Uncharacterized membrane protein YLR241W OS=Saccharomyces cerevisiae (strain ATCC 204508 / S288c) GN=YLR241W PE=1 SV=1	1.57972	4.2378	1.74824	1.69783	5.30878	1.62558
Potri.002G114300	15.5962	grey	540.986	turquoise	525.39	0.00536348	0.675393	AT3G30390	Transmembrane amino acid transporter family protein	Q9JM15	Sodium-coupled neutral amino acid transporter 1 OS=Rattus norvegicus GN=Slc38a1 PE=1 SV=1	2.77622	2.89764	2.46995	2.60409	3.57303	2.09766
Potri.002G114800	252.719	yellow	243.805	magenta	-8.91359	0.00105881	0.257568	AT4G37750	Integrase-type DNA-binding superfamily protein	Q38914	AP2-like ethylene-responsive transcription factor ANT OS=Arabidopsis thaliana GN=ANT PE=1 SV=2	1.62184	0.635375	1.89203	1.77502	0.892943	3.4158
Potri.002G115000	3.84485	grey	669.909	turquoise	666.064	0.000457638	1.14849	AT1G58470	RNA-binding protein 1	Q9VVE5	RNA-binding protein Musashi homolog Rbp6 OS=Drosophila melanogaster GN=Rbp6 PE=2 SV=3	2.09229	1.96568	1.73206	2.12734	3.11417	1.69867
Potri.002G115100	35.6651	magenta	8.76278	grey	-26.9023	0.00888348	-1.77293	AT2G22840	growth-regulating factor 1			0.948212	2.1005	1.21985	0.731712	0.327572	0.313289
Potri.002G116200	171.319	blue	78.7146	grey	-92.604	0.00112105	0.483764					3.65844	2.63347	3.50251	3.53725	3.11724	4.36189
Potri.002G116300	31.0747	green	732.691	pink	701.616	1.38e-05	1.86092		phytosulfokine 4 precursor			1.73248	2.31517	1.68367	1.36552	4.17609	1.84391
Potri.002G117800	528.158	brown	676.219	turquoise	148.061	2.36e-05	1.19527	AT5G67590	NADH-ubiquinone oxidoreductase-related	Q9FJW4	NADH dehydrogenase [ubiquinone] iron-sulfur protein 4, mitochondrial OS=Arabidopsis thaliana GN=FRO1 PE=2 SV=1	1.06367	3.92593	0.348716	0.977537	5.1212	1.58574
Potri.002G118300	3.00383	grey	464.949	turquoise	461.945	6.21e-05	1.02455	AT1G59600	ZCW7			2.75718	2.86083	2.81179	2.67296	3.88539	3.01427
Potri.002G118400	1.03477	grey	775.864	turquoise	774.829	2.92e-06	2.28796					1.23421	1.58842	1.43351	1.57657	3.87638	1.61043
Potri.002G119100	313.236	brown	246.017	turquoise	-67.2188	0.000886681	-0.130023	AT1G27760	interferon-related developmental regulator family protein / IFRD protein family	Q5S1U6	Interferon-related developmental regulator 1 OS=Sus scrofa GN=IFRD1 PE=2 SV=1	3.5617	4.60823	3.63226	3.28855	4.47821	3.25614
Potri.002G119500	600.06	tan	722.734	turquoise	122.674	1.11e-05	-0.19058	AT1G49890	Family of unknown function (DUF566)			1.85639	3.12713	1.64021	1.73569	2.93655	1.83605
Potri.002G119600	244.14	yellow	36.7943	green	-207.346	0.00938355	1.09562	AT4G33865	Ribosomal protein S14p/S29e family protein	Q5I7K3	40S ribosomal protein S29 OS=Triticum aestivum GN=RPS29 PE=1 SV=1	3.82197	3.41898	4.19107	3.93	4.5146	4.2796
Potri.002G119700	214.666	orange	679.99	blue	465.324	0.000529225	0.0120057	AT5G43150				2.30236	5.31142	1.92909	2.47468	5.32342	1.00621
Potri.002G120400	1.16437	grey	438.564	magenta	437.4	0.00107481	-1.37491	AT5G67360	Subtilase family protein	O65351	Subtilisin-like protease OS=Arabidopsis thaliana GN=ARA12 PE=1 SV=1	6.11199	6.04425	5.79704	5.92174	4.66934	6.29317
Potri.002G121200	52.5593	green	1117.72	turquoise	1065.16	5.99e-09	4.75034	AT4G37340	cytochrome P450, family 81, subfamily D, polypeptide 3	Q9FG65	Cytochrome P450 81D1 OS=Arabidopsis thaliana GN=CYP81D1 PE=2 SV=1	0.198981	0.744299	1e-06	0.206509	5.49464	0.109057
Potri.002G121400	39.3768	green	1174.29	turquoise	1134.92	1.73e-07	4.78178	AT4G37370	cytochrome P450, family 81, subfamily D, polypeptide 3	Q9FG65	Cytochrome P450 81D1 OS=Arabidopsis thaliana GN=CYP81D1 PE=2 SV=1	0.255431	0.727856	1e-06	0.119998	5.50963	0.044535
Potri.002G122000	8.04011	purple	88.2587	green	80.2186	0.0117759	0.959973	AT1G47200	WPP domain protein 2	Q9M7N6	MFP1 attachment factor 1 OS=Solanum lycopersicum GN=MAF1 PE=1 SV=1	1.87022	2.14455	2.31584	1.9556	3.10453	2.58951
Potri.002G122600	451.658	tan	409.161	turquoise	-42.4969	0.000101149	-0.0494305	AT4G37260	myb domain protein 73	Q9FDW1	Transcription factor MYB44 OS=Arabidopsis thaliana GN=MYB44 PE=2 SV=1	5.74014	6.53968	5.55321	5.43486	6.49025	5.70177
Potri.002G122800	199.833	brown	783.349	turquoise	583.516	0.000279993	1.87964					3.03782	5.51776	2.9792	3.14461	7.3974	2.27681
Potri.002G123000	205.846	blue	173.142	magenta	-32.7047	0.00107939	0.583209	AT4G34160	CYCLIN D3;1	P42753	Cyclin-D3-1 OS=Arabidopsis thaliana GN=CYCD3-1 PE=1 SV=3	2.42193	1.32714	2.54737	3.03487	1.91035	3.44214
Potri.002G123200	50.3291	grey	112.038	tan	61.7089	0.00171593	-0.333804	AT4G34150	Calcium-dependent lipid-binding (CaLB domain) family protein			1.16047	0.333805	2.34127	2.15771	1e-06	1.18154
Potri.002G123300	331.2	brown	769.984	pink	438.784	0.000208704	0.359246	AT4G24240	WRKY DNA-binding protein 7	Q9STX0	Probable WRKY transcription factor 7 OS=Arabidopsis thaliana GN=WRKY7 PE=1 SV=1	3.86565	4.6769	3.5013	4.0173	5.03614	3.37337
Potri.002G123500	238.358	blue	432.107	yellow	193.749	0.00158336	-0.412626	AT5G47820	P-loop containing nucleoside triphosphate hydrolases superfamily protein	O95239	Chromosome-associated kinesin KIF4A OS=Homo sapiens GN=KIF4A PE=1 SV=3	1.97974	1.38007	2.13592	2.05519	0.967445	2.62386
Potri.002G124000	65.5969	grey	784.192	brown	718.595	0.000594435	1.4027	AT1G46768	related to AP2 1	Q8LC30	Ethylene-responsive transcription factor RAP2-1 OS=Arabidopsis thaliana GN=RAP2-1 PE=2 SV=1	3.15026	2.72025	3.13017	2.83639	4.12295	2.30823
Potri.002G124100	353.981	red	63.4246	magenta	-290.556	6.64e-05	1.41067	AT1G46480	WUSCHEL related homeobox 4	Q6X7J9	WUSCHEL-related homeobox 4 OS=Arabidopsis thaliana GN=WOX4 PE=2 SV=1	1.97564	0.136502	1.89096	2.23358	1.54717	3.12919
Potri.002G124700	61.7284	salmon	616.519	pink	554.791	0.0132067	0.568977	AT1G45976	S-ribonuclease binding protein 1			3.22651	3.5907	3.14438	3.37603	4.15968	3.1728
Potri.002G124800	112.423	blue	503.552	yellow	391.129	0.000220915	-1.54365	AT1G46264	heat shock transcription factor B4	Q9C635	Heat stress transcription factor B-4 OS=Arabidopsis thaliana GN=HSFB4 PE=2 SV=1	3.49006	2.99307	3.53258	3.6495	1.44942	4.51052
Potri.002G125400	618.976	brown	859.804	brown	240.828	1.48e-05	-0.132319	AT1G45249	abscisic acid responsive elements-binding factor 2	Q9M7Q4	ABSCISIC ACID-INSENSITIVE 5-like protein 5 OS=Arabidopsis thaliana GN=ABF2 PE=1 SV=1	3.1183	3.96453	2.83426	2.93903	3.83221	2.72627
Potri.002G125900	170.087	orange	1154.7	turquoise	984.609	9.76e-07	1.38109	AT5G42900	cold regulated gene 27			0.636531	2.21989	0.142736	0.552714	3.60098	0.206813
Potri.002G126000	14.3805	grey	592.857	turquoise	578.476	0.000493799	0.585345	AT4G17650	Polyketide cyclase / dehydrase and lipid transport protein	Q6PBN4	Coenzyme Q-binding protein COQ10 homolog, mitochondrial OS=Danio rerio GN=zgc:73324 PE=2 SV=2	3.30399	3.78505	3.459	3.28501	4.37039	3.2081
Potri.002G126200	546.439	orange	904.024	brown	357.585	2.57e-05	0.246779	AT5G42890	sterol carrier protein 2			6.45341	7.25083	6.28699	6.25639	7.49761	5.83866
Potri.002G126300	436.29	tan	834.965	pink	398.675	3.16e-05	-0.119357	AT4G25000	alpha-amylase-like	P17859	Alpha-amylase OS=Vigna mungo GN=AMY1.1 PE=2 SV=1	1.37982	4.22116	1.85393	1.75182	4.1018	1.34094
Potri.002G127300	35.6586	grey	221.95	blue	186.291	0.000862957	1.59372	AT1G47380	Protein phosphatase 2C family protein	Q9FX08	Probable protein phosphatase 2C 12 OS=Arabidopsis thaliana GN=At1g47380 PE=2 SV=1	2.41212	2.18663	2.706	2.44383	3.78035	2.67639
Potri.002G127400	1.08982	grey	179.39	orange	178.3	0.0221532	-0.626442	AT4G33360	NAD(P)-binding Rossmann-fold superfamily protein	P73212	Putative dihydroflavonol-4-reductase OS=Synechocystis sp. (strain PCC 6803 / Kazusa) GN=dfrA PE=3 SV=1	2.24575	2.04968	2.4375	2.63956	1.42324	2.23954
Potri.002G127500	2.05866	grey	139.834	tan	137.775	0.000875048	-0.892394	AT4G33360	NAD(P)-binding Rossmann-fold superfamily protein	P73212	Putative dihydroflavonol-4-reductase OS=Synechocystis sp. (strain PCC 6803 / Kazusa) GN=dfrA PE=3 SV=1	3.99824	3.73956	3.97375	3.72683	2.84717	3.42248
Potri.002G128100	357.485	yellow	50.5588	green	-306.926	0.0017367	1.85696	AT1G47490	RNA-binding protein 47C	Q9LEB3	Polyadenylate-binding protein RBP47 OS=Nicotiana plumbaginifolia GN=RBP47 PE=1 SV=1	2.86302	1.87469	3.31337	2.81109	3.73166	3.28011
Potri.002G129300	305.277	turquoise	874.112	brown	568.835	0.000116371	0.752278	AT4G33300	ADR1-like 1	Q9SZA7	Probable disease resistance protein At4g33300 OS=Arabidopsis thaliana GN=At4g33300 PE=2 SV=3	4.8935	5.25154	4.63388	4.68325	6.00382	4.15317
Potri.002G129400	118.198	orange	75.7826	brown	-42.4153	0.0109108	-0.502981	AT2G26510	Xanthine/uracil permease family protein	Q8GZD4	Nucleobase-ascorbate transporter 3 OS=Arabidopsis thaliana GN=NAT3 PE=2 SV=2	5.16546	5.76366	5.21699	5.07798	5.26068	3.85633
Potri.002G129500	10.8672	magenta	20.3936	grey	9.52634	0.0273273	-2.16394	AT1G27040	Major facilitator superfamily protein	Q8VYE4	Probable peptide/nitrate transporter At1g27040 OS=Arabidopsis thaliana GN=At1g27040 PE=2 SV=1	1.99517	2.21083	1.53253	0.809148	0.0468964	0.0828132
Potri.002G130600	267.668	red	563.687	magenta	296.02	6.54e-06	-0.32309	AT2G23450	Protein kinase superfamily protein	Q8RY67	Wall-associated receptor kinase-like 14 OS=Arabidopsis thaliana GN=WAKL14 PE=2 SV=2	2.74722	0.564454	2.34785	2.34101	0.241364	3.09642
Potri.002G130700	333.035	red	7.75576	magenta	-325.279	5.78e-07	1.41468	AT5G42650	allene oxide synthase	P48417	Allene oxide synthase, chloroplastic OS=Linum usitatissimum GN=CYP74A PE=1 SV=1	5.01274	3.14751	4.66158	4.8364	4.56219	4.91573
Potri.002G131600	3.51915	grey	923.242	pink	919.723	0.000786019	2.20172					2.35945	3.7649	2.63368	3.29247	5.96662	2.79249
Potri.002G131900	0.944071	grey	407.983	blue	407.039	0.0076474	0.851243					1.02589	1.64412	1.59583	1.12561	2.49536	0.22998
Potri.002G132100	2.44045	grey	424.497	turquoise	422.057	0.00690459	1.5329					1.51025	1.8488	2.10237	1.94962	3.3817	1.85321
Potri.002G133700	76.396	grey	1102.74	turquoise	1026.34	3.86e-06	0.553355	AT1G75080	Brassinosteroid signalling positive regulator (BZR1) family protein	Q8S307	Protein BRASSINAZOLE-RESISTANT 1 OS=Arabidopsis thaliana GN=BZR1 PE=1 SV=1	4.25839	4.58088	4.08869	4.25324	5.13423	4.07293
Potri.002G134200	0.702556	grey	77.6347	magenta	76.9321	0.000850848	0.332626	AT1G47740	PPPDE putative thiol peptidase family protein	Q93VG8	DeSI-like protein At4g17486 OS=Arabidopsis thaliana GN=At4g17486 PE=2 SV=1	2.42843	2.50212	2.55235	2.81344	2.83474	3.49405
Potri.002G134600	51.642	magenta	747.551	turquoise	695.909	4.99e-05	2.12196	AT5G26667	P-loop containing nucleoside triphosphate hydrolases superfamily protein	O04905	UMP/CMP kinase OS=Arabidopsis thaliana GN=PYR6 PE=1 SV=1	5.48054	6.13872	5.68428	5.27844	8.26068	5.36919
Potri.002G134700	19.5315	green	280.316	blue	260.784	0.00395081	1.74					1.56708	2.50804	1.83218	1.63302	4.24804	1.75258
Potri.002G135100	9.25288	lightcyan	365.904	turquoise	356.651	0.0171048	0.184092	AT3G60190	DYNAMIN-like 1E	Q9FNX5	Dynamin-related protein 1E OS=Arabidopsis thaliana GN=DRP1E PE=1 SV=1	4.37506	4.47742	4.04529	4.02707	4.66151	3.5018
Potri.002G135300	368.229	pink	289.271	yellow	-78.9585	0.00988906	-0.27949	AT2G13560	NAD-dependent malic enzyme 1	P37221	NAD-dependent malic enzyme 62 kDa isoform, mitochondrial OS=Solanum tuberosum PE=1 SV=1	2.96241	2.23136	3.34784	3.0936	1.95187	3.28882
Potri.002G135400	2.64052	grey	136.596	magenta	133.955	0.000115022	-0.610106	AT2G44600				2.86956	2.48116	2.72129	3.03232	1.87106	2.5425
Potri.002G135900	173.408	blue	92.2266	turquoise	-81.1815	0.000609814	1.95255					2.0729	0.914933	1.8973	2.05444	2.86748	2.21366
Potri.002G136200	650.711	brown	786.533	brown	135.822	6.39e-05	0.0641114	AT3G60410	Protein of unknown function (DUF1639)			3.48413	4.58894	3.22002	3.43852	4.65305	2.81038
Potri.002G136400	610.019	brown	808.087	pink	198.069	5.67e-07	-1.07349	AT3G60390	homeobox-leucine zipper protein 3	P46602	Homeobox-leucine zipper protein HAT3 OS=Arabidopsis thaliana GN=HAT3 PE=2 SV=2	1.36601	3.79625	0.341439	0.917525	2.72276	0.589699
Potri.002G137600	16.8205	grey	409.344	magenta	392.524	1.01e-05	-1.23817	AT3G60320	Protein of unknown function (DUF630 and DUF632)			3.38105	3.11908	3.25972	3.48327	1.88091	4.3673
Potri.002G139800	592.466	brown	851.617	pink	259.151	1.9e-06	-0.708102	AT1G28710	Nucleotide-diphospho-sugar transferase family protein	Q3E6Y3	Uncharacterized protein At1g28695 OS=Arabidopsis thaliana GN=At1g28695 PE=2 SV=1	2.37268	4.27823	1.94985	1.86054	3.57012	1.36154
Potri.002G140000	3.00697	lightcyan	95.3583	red	92.3513	0.000273442	-1.23568	AT4G17080	Histone H3 K4-specific methyltransferase SET7/9 family protein	Q8RY89	Phosphatidylinositol 4-phosphate 5-kinase 8 OS=Arabidopsis thaliana GN=PIP5K8 PE=2 SV=1	3.90997	3.78531	3.64151	3.49763	2.54963	3.04539
Potri.002G140300	526.722	brown	3.69816	grey	-523.023	0.000278681	-1.1263	AT2G44670	Protein of unknown function (DUF581)			4.7622	5.89527	4.67791	4.85806	4.76897	4.25438
Potri.002G140700	127.268	pink	189.117	magenta	61.849	0.0201621	0.436744	AT4G00026				1.16059	0.584438	1.43021	1.19232	1.02118	1.88544
Potri.002G141100	480.982	brown	666.956	turquoise	185.974	3.96e-06	0.123155	AT3G44110	DNAJ homologue 2	Q04960	DnaJ protein homolog OS=Cucumis sativus GN=DNAJ1 PE=2 SV=1	4.86942	5.6089	4.75023	4.64376	5.73205	4.8315
Potri.002G142800	20.4562	grey	85.693	salmon	65.2367	0.000755149	-0.310042	AT3G60530	GATA transcription factor 2	O49743	GATA transcription factor 4 OS=Arabidopsis thaliana GN=GATA4 PE=2 SV=1	3.19119	3.81777	3.2201	3.37582	3.50773	1.06715
Potri.002G143400	19.0719	grey	90.7684	tan	71.6966	0.000760797	-1.65128	AT2G45080	cyclin p3;2	Q9SHD3	Cyclin-U2-1 OS=Arabidopsis thaliana GN=CYCU2-1 PE=1 SV=1	5.654	5.72808	5.94438	5.62714	4.0768	5.08478
Potri.002G144600	357.366	turquoise	118.017	brown	-239.348	0.0123193	-0.440106	AT3G60640	Ubiquitin-like superfamily protein	Q9LZZ9	Autophagy-related protein 8g OS=Arabidopsis thaliana GN=ATG8G PE=2 SV=1	5.47575	6.06361	5.35317	5.44036	5.62351	4.80655
Potri.002G144700	11.7825	grey	421.376	magenta	409.594	6.23e-05	-0.681647	AT4G00150	GRAS family transcription factor	O81316	Scarecrow-like protein 6 OS=Arabidopsis thaliana GN=SCL6 PE=1 SV=1	2.7575	2.4044	2.56804	2.52375	1.72276	2.78753
Potri.002G145000	331.958	tan	556.98	brown	225.022	0.000148438	0.107004	AT3G60680	Plant protein of unknown function (DUF641)			3.1145	3.65317	2.6422	2.9269	3.76018	2.76691
Potri.002G145800	52.0839	magenta	12.9111	greenyellow	-39.1728	0.000386707	-1.76379	AT4G00080	Plant invertase/pectin methylesterase inhibitor superfamily protein	P17407	21 kDa protein OS=Daucus carota PE=2 SV=1	1.56177	2.64963	1.58375	1.58143	0.885846	1e-06
Potri.002G146200	132.091	turquoise	669.579	brown	537.488	0.00509017	0.398209	AT4G08900	arginase	P46637	Arginase OS=Arabidopsis thaliana GN=At4g08900 PE=2 SV=1	3.85991	4.48815	3.65339	4.03305	4.88635	3.29403
Potri.002G146300	36.3199	purple	278.335	yellow	242.016	0.0236015	-1.53758	AT2G45290	Transketolase	Q43848	Transketolase, chloroplastic OS=Solanum tuberosum PE=2 SV=1	4.13745	4.46448	4.44218	4.22311	2.9269	4.33847
Potri.002G147100	578.148	brown	1179.86	turquoise	601.713	1.47e-09	1.34276	AT3G60780	Protein of unknown function (DUF1442)			0.334752	2.96281	0.260124	0.0160003	4.30557	0.167865
Potri.002G147400	1.71813	grey	7.58341	salmon	5.86528	0.0270656	-0.916316	AT2G45400	NAD(P)-binding Rossmann-fold superfamily protein	P51106	Dihydroflavonol-4-reductase OS=Hordeum vulgare GN=ANT18 PE=3 SV=1	2.58254	2.50286	2.04576	2.04592	1.58654	1.5621
Potri.002G148000	38.5771	grey	841.675	turquoise	803.098	0.00307766	0.72771	AT2G45400	NAD(P)-binding Rossmann-fold superfamily protein	P51102	Dihydroflavonol-4-reductase OS=Arabidopsis thaliana GN=DFRA PE=2 SV=2	3.17925	3.55899	2.70178	3.1122	4.2867	2.81602
Potri.002G148600	40.9444	grey	519.975	turquoise	479.031	0.000273869	0.828304	AT4G12080	AT-hook motif nuclear-localized protein 1			4.02335	4.37056	4.07993	3.90641	5.19886	4.15946
Potri.002G149400	73.1898	yellow	548.656	magenta	475.467	3.85e-05	-1.54611	AT1G01950	armadillo repeat kinesin 2	Q9LPC6	Armadillo repeat-containing kinesin-like protein 2 OS=Arabidopsis thaliana GN=ARK2 PE=1 SV=2	2.24552	1.99886	2.34348	2.08798	0.452751	2.3562
Potri.002G150700	424.53	orange	1225.45	turquoise	800.922	4.74e-07	0.0436871	AT3G61050	Calcium-dependent lipid-binding (CaLB domain) family protein	Q5FWL4	Extended synaptotagmin-2-A OS=Xenopus laevis GN=esyt2-a PE=2 SV=1	5.33832	6.06579	5.12914	5.05302	6.10948	4.92033
Potri.002G151700	115.354	brown	31.7842	brown	-83.5703	0.0139511	0.571001	AT2G45660	AGAMOUS-like 20	O64645	MADS-box protein SOC1 OS=Arabidopsis thaliana GN=SOC1 PE=1 SV=1	1.51443	2.35716	1.31287	2.09221	2.92816	1.20742
Potri.002G152100	608.654	brown	388.579	brown	-220.075	2.23e-05	-0.389392	AT2G42010	phospholipase D beta 1	P93733	Phospholipase D beta 1 OS=Arabidopsis thaliana GN=PLDBETA1 PE=2 SV=4	4.05889	4.81666	3.77481	4.00482	4.42727	3.43349
Potri.002G152200	533.746	brown	815.751	brown	282.005	0.000141478	0.528066	AT2G45680	TCP family transcription factor	O64647	Transcription factor TCP9 OS=Arabidopsis thaliana GN=TCP9 PE=2 SV=1	1.97694	2.696	1.93122	1.85431	3.22407	1.56637
Potri.002G152300	22.62	grey	388.099	magenta	365.479	2.51e-07	-1.15903	AT2G45690	shrunken seed protein (SSE1)	Q8S8S1	Peroxisome biogenesis protein 16 OS=Arabidopsis thaliana GN=PEX16 PE=1 SV=1	2.23665	2.15652	2.66513	2.41463	0.997489	2.11976
Potri.002G152600	11.8443	grey	1034.77	turquoise	1022.92	0.000341001	1.77004	AT5G62150	peptidoglycan-binding LysM domain-containing protein			0.30569	0.900426	0.239912	0.101481	2.67046	1e-06
Potri.002G153400	142.885	turquoise	3.3784	grey	-139.507	0.00424665	-0.696174	AT2G20030	RING/U-box superfamily protein	Q9SL78	Putative RING-H2 finger protein ATL12 OS=Arabidopsis thaliana GN=ATL12 PE=2 SV=1	3.01521	3.73195	2.59113	2.68221	3.03577	2.65504
Potri.002G153700	1.41318	grey	401.692	magenta	400.279	0.000326098	-1.38643	AT2G45720	ARM repeat superfamily protein	Q8GWV5	U-box domain-containing protein 3 OS=Arabidopsis thaliana GN=PUB3 PE=2 SV=2	3.28632	2.91181	2.81321	2.69112	1.52538	2.64644
Potri.002G153800	252.551	orange	331.132	blue	78.5812	0.000350972	0.0380218	AT2G45740	peroxin 11D	O80845	Peroxisomal membrane protein 11D OS=Arabidopsis thaliana GN=PEX11D PE=1 SV=2	4.48409	5.28509	4.55388	4.28912	5.32311	3.7788
Potri.002G154100	261.984	blue	209.332	magenta	-52.6525	7.73e-05	1.2566	AT1G33060	NAC 014	Q52QH4	NAC domain-containing protein 68 OS=Oryza sativa subsp. japonica GN=NAC68 PE=2 SV=1	2.72215	0.890148	2.46355	3.24314	2.14675	3.43481
Potri.002G154600	29.4192	grey	167.051	magenta	137.632	0.0069645	-0.0766158	AT4G01310	Ribosomal L5P family protein	O04603	50S ribosomal protein L5, chloroplastic OS=Arabidopsis thaliana GN=RPL5 PE=1 SV=1	2.21374	1.99503	2.53574	2.36768	1.91841	2.99077
Potri.002G155000	1.50279	grey	818.823	turquoise	817.321	1.21e-05	1.09497	AT4G00720	shaggy-like protein kinase 32	Q96287	Shaggy-related protein kinase theta OS=Arabidopsis thaliana GN=ASK8 PE=2 SV=3	2.07223	2.24766	2.1242	2.10229	3.34263	1.9497
Potri.002G155300	51.0574	green	555.513	turquoise	504.456	0.000479752	1.91295	AT2G45760	BON association protein 2	Q58FX0	BON1-associated protein 2 OS=Arabidopsis thaliana GN=BAP2 PE=1 SV=1	3.99863	4.47152	3.76604	4.2412	6.38447	4.66767
Potri.002G156200	650.793	brown	1141.47	turquoise	490.68	1.51e-08	0.0985412	AT3G09970	Calcineurin-like metallo-phosphoesterase superfamily protein			3.87183	5.1534	3.7154	3.52231	5.25195	3.39029
Potri.002G156300	312.206	brown	903.545	brown	591.339	6.38e-05	0.372651	AT3G61220	NAD(P)-binding Rossmann-fold superfamily protein	Q9M2E2	(+)-neomenthol dehydrogenase OS=Arabidopsis thaliana GN=SDR1 PE=1 SV=1	6.25341	7.2314	5.86369	6.02405	7.60405	5.06448
Potri.002G156500	605.955	brown	1097.57	pink	491.613	3.41e-07	0.132361	AT3G09970	Calcineurin-like metallo-phosphoesterase superfamily protein			4.17383	5.31189	3.93401	3.81865	5.44425	3.66744
Potri.002G156600	414.406	brown	882.393	brown	467.987	0.000107226	0.384953	AT3G61220	NAD(P)-binding Rossmann-fold superfamily protein	B2X050	(+)-neomenthol dehydrogenase OS=Capsicum annuum GN=MNR1 PE=1 SV=1	5.4433	6.62924	5.11342	5.25526	7.01419	4.27064
Potri.002G156800	258.42	brown	825.414	brown	566.994	0.000478945	-0.0678618	AT3G61220	NAD(P)-binding Rossmann-fold superfamily protein	Q9M2E2	(+)-neomenthol dehydrogenase OS=Arabidopsis thaliana GN=SDR1 PE=1 SV=1	5.32242	6.33588	5.03407	5.09604	6.26802	4.26009
Potri.002G156900	490.576	tan	164.787	brown	-325.789	0.000413321	-1.04214	AT2G37360	ABC-2 type transporter family protein	Q9ZUT0	ABC transporter G family member 2 OS=Arabidopsis thaliana GN=ABCG2 PE=2 SV=1	4.40874	5.59307	4.32702	4.18937	4.55093	3.75411
Potri.002G157400	626.721	brown	675.928	blue	49.2072	0.000322333	0.228273	AT1G01770				3.28674	3.90202	3.12646	3.22487	4.13029	3.06168
Potri.002G157700	52.8559	magenta	1013.06	pink	960.206	8.43e-08	2.14919	AT3G61260	Remorin family protein	Q9M2D8	Uncharacterized protein At3g61260 OS=Arabidopsis thaliana GN=At3g61260 PE=1 SV=1	4.33263	5.03395	4.54007	4.17365	7.18314	4.39415
Potri.002G158000	128.065	green	92.2734	brown	-35.7912	0.0211928	-0.232097	AT4G11610	C2 calcium/lipid-binding plant phosphoribosyltransferase family protein			4.8051	5.31635	4.53766	4.9269	5.08425	3.5012
Potri.002G158800	2.10382	grey	296.612	magenta	294.508	2.12e-06	-0.797296	AT4G20960	Cytidine/deoxycytidylate deaminase family protein	Q55158	Riboflavin biosynthesis protein RibD OS=Synechocystis sp. (strain PCC 6803 / Kazusa) GN=ribD PE=3 SV=1	2.90252	2.63613	2.71709	2.84039	1.83883	2.86165
Potri.002G159200	1.04024	grey	83.1233	tan	82.0831	0.0214336	-0.74599	AT4G00500	alpha/beta-Hydrolases superfamily protein			2.56956	2.2493	2.26434	2.22339	1.50331	2.11408
Potri.002G159400	377.884	brown	23.7632	grey	-354.121	0.000322269	-0.53652	AT5G41315	basic helix-loop-helix (bHLH) DNA-binding superfamily protein	Q9FN69	Transcription factor GLABRA 3 OS=Arabidopsis thaliana GN=GL3 PE=1 SV=1	3.31697	4.38066	3.24595	3.3641	3.84414	3.36305
Potri.002G159500	189.043	pink	264.818	magenta	75.7756	0.000605029	-0.092193	AT4G23340	2-oxoglutarate (2OG) and Fe(II)-dependent oxygenase superfamily protein	O04705	Gibberellin 20 oxidase 1-D OS=Triticum aestivum GN=GA20ox1D PE=1 SV=1	1.464	0.092194	1.86851	1.05881	1e-06	2.07804
Potri.002G159700	27.307	purple	17.6246	greenyellow	-9.68244	0.017333	-1.36133	AT4G00460	RHO guanyl-nucleotide exchange factor 3	Q9LQ89	Rop guanine nucleotide exchange factor 2 OS=Arabidopsis thaliana GN=ROPGEF2 PE=1 SV=2	1.49386	1.8049	1.6654	1.52831	0.443563	0.63333
Potri.002G159800	7.143	blue	179.345	turquoise	172.202	0.0021795	2.11266					0.851856	0.342789	1.17361	1.42065	2.45545	1.53207
Potri.002G160000	151.529	blue	438.561	magenta	287.033	1.77e-05	-1.03868	AT4G00440	Protein of unknown function (DUF3741)			4.80969	4.07192	4.80762	4.70714	3.03325	4.61396
Potri.002G160500	66.3699	salmon	891.251	brown	824.881	0.0026169	0.803023	AT1G01650	SIGNAL PEPTIDE PEPTIDASE-LIKE 4	Q5PQL3	Signal peptide peptidase-like 2B OS=Rattus norvegicus GN=Sppl2b PE=2 SV=1	5.0943	5.44535	4.9714	5.2389	6.24837	4.7377
Potri.002G162300	1.79	grey	115.989	red	114.199	0.0246106	-1.06872	AT2G22590	UDP-Glycosyltransferase superfamily protein	Q66PF2	Putative UDP-rhamnose:rhamnosyltransferase 1 OS=Fragaria ananassa GN=GT4 PE=2 SV=1	6.09175	6.21844	6.15504	6.12705	5.14973	5.55345
Potri.002G162400	321.946	greenyellow	364.63	magenta	42.6845	6.09e-07	-0.0934381	AT3G61490	Pectin lyase-like superfamily protein	A7PZL3	Probable polygalacturonase OS=Vitis vinifera GN=GSVIVT00026920001 PE=1 SV=1	6.41389	3.73539	7.61769	6.51255	3.64195	8.05032
Potri.002G162500	1.94721	grey	1050.77	turquoise	1048.82	2.42e-07	1.55541	AT4G01370	MAP kinase 4	Q40353	Mitogen-activated protein kinase homolog MMK2 OS=Medicago sativa GN=MMK2 PE=2 SV=1	4.29518	4.34086	4.26239	4.14706	5.89627	4.26861
Potri.002G163100	518.465	turquoise	681.466	turquoise	163.002	9.9e-06	0.424686	AT4G01280	Homeodomain-like superfamily protein	Q6R0H0	Transcription factor ASG4 OS=Arabidopsis thaliana GN=ASG4 PE=2 SV=1	0.852286	2.91734	0.442544	0.909005	3.34202	1.13643
Potri.002G163400	187.922	red	430.567	magenta	242.645	1.42e-05	-1.98032	AT1G01490	Heavy metal transport/detoxification superfamily protein			5.17753	4.06729	5.43651	5.04871	2.08697	4.78895
Potri.002G164300	2.10592	grey	625.504	turquoise	623.398	0.0177453	2.21954					2.36013	1.10372	1.38194	0.766834	3.32327	1.21175
Potri.002G164400	66.5988	grey	7.28349	grey	-59.3153	0.0140534	0.772437	AT4G01250	WRKY family transcription factor	O04609	WRKY transcription factor 22 OS=Arabidopsis thaliana GN=WRKY22 PE=2 SV=1	3.35521	2.47712	3.52439	3.77486	3.24956	3.44246
Potri.002G165000	326.651	turquoise	920.856	pink	594.205	4.88e-07	4.36109	AT2G46140	Late embryogenesis abundant protein	P46518	Late embryogenesis abundant protein Lea14-A OS=Gossypium hirsutum GN=LEA14-A PE=2 SV=1	1.59255	3.90161	1.59386	1.2463	8.2627	1.64465
Potri.002G166500	100.614	red	260.353	magenta	159.739	0.000272117	-0.433939	AT3G61590	Galactose oxidase/kelch repeat superfamily protein	Q9M310	F-box/kelch-repeat protein At3g61590 OS=Arabidopsis thaliana GN=At3g61590 PE=1 SV=1	5.12508	4.51432	5.14218	4.86722	4.08039	4.89164
Potri.002G166800	14.3769	grey	427.149	turquoise	412.772	0.000261815	1.10904	AT4G01150		O04616	Uncharacterized protein At4g01150, chloroplastic OS=Arabidopsis thaliana GN=At4g01150 PE=1 SV=1	3.27671	3.72311	3.27346	3.32397	4.83214	3.79008
Potri.002G167100	675.104	brown	991.794	turquoise	316.69	1.03e-06	0.476541	AT2G46270	G-box binding factor 3	Q99089	Common plant regulatory factor 1 OS=Petroselinum crispum GN=CPRF1 PE=2 SV=1	2.86713	4.91524	2.54986	2.75016	5.39178	2.35268
Potri.002G167200	11.3247	magenta	198.473	green	187.148	0.00158145	0.432059	AT3G61610	Galactose mutarotase-like superfamily protein	Q40784	Putative glucose-6-phosphate 1-epimerase OS=Cenchrus ciliaris PE=2 SV=1	1.80648	2.55527	2.19875	1.8221	2.98733	2.2684
Potri.002G167900	637.471	tan	656.652	pink	19.1807	1.94e-05	-0.831401	AT5G41761				5.72876	7.66573	4.93644	5.3138	6.83433	4.74507
Potri.002G168100	310.224	greenyellow	411.291	magenta	101.066	0.000140359	-0.629997	AT4G01100	adenine nucleotide transporter 1	Q54MZ4	Mitochondrial substrate carrier family protein B OS=Dictyostelium discoideum GN=mcfB PE=3 SV=1	5.05304	4.71257	5.30324	5.02583	4.08257	5.04483
Potri.002G168400	319.468	pink	70.4209	tan	-249.047	0.00605958	-0.701289	AT1G01430	TRICHOME BIREFRINGENCE-LIKE 25			2.31614	1.46853	2.6422	2.31559	0.767236	1.2602
Potri.002G168600	26.3795	purple	313.163	orange	286.783	0.00991112	-2.37892	AT4G01070	UDP-Glycosyltransferase superfamily protein	Q9AR73	Hydroquinone glucosyltransferase OS=Rauvolfia serpentina GN=AS PE=1 SV=1	3.04973	2.65112	2.98111	2.4369	0.272197	2.31034
Potri.002G168700	39.4174	green	593.467	turquoise	554.049	3.91e-06	3.86719	AT2G46400	WRKY family transcription factor	Q9SKD9	Probable WRKY transcription factor 46 OS=Arabidopsis thaliana GN=WRKY46 PE=2 SV=1	1e-06	0.354513	1e-06	0.64745	4.2217	0.882331
Potri.002G169100	31.4394	blue	354.976	magenta	323.536	4.82e-05	-0.20866	AT4G01050	thylakoid rhodanese-like	Q9M158	Rhodanese-like domain-containing protein 4, chloroplastic OS=Arabidopsis thaliana GN=STR4 PE=1 SV=2	0.603228	0.208661	1.17273	1.4112	1e-06	1.97151
Potri.002G169800	340.904	yellow	286.14	yellow	-54.7641	0.00706954	-0.0526848	AT5G63630	P-loop containing nucleoside triphosphate hydrolases superfamily protein	Q9FFQ1	DEAD-box ATP-dependent RNA helicase 31 OS=Arabidopsis thaliana GN=RH31 PE=2 SV=2	2.7405	1.9369	3.35817	2.94474	1.88421	3.7043
Potri.002G170000	336.281	blue	39.4644	salmon	-296.817	0.00628017	0.928711	AT1G01340	cyclic nucleotide gated channel 10	Q9LNJ0	Probable cyclic nucleotide-gated ion channel 10 OS=Arabidopsis thaliana GN=CNGC10 PE=2 SV=2	2.43037	0.91525	2.75079	2.52121	1.84396	1.79977
Potri.002G170600	511.226	orange	205.323	brown	-305.903	5.32e-05	-0.428315	AT3G61740	SET domain protein 14	Q9M364	Histone-lysine N-methyltransferase ATX3 OS=Arabidopsis thaliana GN=ATX3 PE=2 SV=2	1.2472	1.94754	1.10275	1.15044	1.51922	0.850029
Potri.002G170900	591.622	orange	8.6041	grey	-583.018	0.00306564	-0.317869	AT1G01320	Tetratricopeptide repeat (TPR)-like superfamily protein	O15818	Protein KIAA0664 homolog OS=Dictyostelium discoideum GN=cluA PE=1 SV=2	0.592045	2.1418	0.631882	1.00323	1.82393	1.50442
Potri.002G171300	339.398	yellow	330.299	cyan	-9.0982	0.000666568	0.0963174	AT3G61770	Acid phosphatase/vanadium-dependent haloperoxidase-related protein	O32107	Uncharacterized membrane protein yuiD OS=Bacillus subtilis (strain 168) GN=yuiD PE=4 SV=1	1.49408	0.622401	1.7723	1.55615	0.718718	2.02268
Potri.002G172000	0.541266	grey	964.533	pink	963.991	0.000200933	1.57153	AT3G49250	defective in meristem silencing 3			0.672838	0.773779	1.18515	1.06686	2.34531	0.952617
Potri.002G172100	169.697	green	947.694	turquoise	777.998	3.3e-06	1.72982	AT2G46510	basic helix-loop-helix (bHLH) DNA-binding superfamily protein	Q9ZPY8	Transcription factor ABA-INDUCIBLE bHLH-TYPE OS=Arabidopsis thaliana GN=AIB PE=2 SV=2	3.15583	3.75831	2.63427	2.91217	5.48813	3.1808
Potri.002G172900	5.15044	grey	158.31	magenta	153.16	0.00012333	-1.08269	AT4G00950	Protein of unknown function (DUF688)	Q9M160	Uncharacterized protein At4g00950 OS=Arabidopsis thaliana GN=At4g00950 PE=2 SV=1	3.55498	3.09241	2.86221	3.10301	2.00972	2.71414
Potri.002G173000	2.46429	grey	149.465	tan	147.001	0.000198889	-0.882612					4.12664	3.67734	3.68069	3.75236	2.79473	3.42324
Potri.002G173700	392.151	tan	275.453	turquoise	-116.697	0.00666205	-0.118236	AT4G10810				6.7328	7.30949	6.65682	6.55281	7.19126	6.03177
Potri.002G174100	258.054	brown	686.366	brown	428.312	0.00173685	0.58063	AT5G53500	Transducin/WD40 repeat-like superfamily protein	Q498F0	WD repeat-containing protein 44 OS=Xenopus laevis GN=wdr44 PE=2 SV=1	3.01083	3.51106	2.73695	3.04442	4.09169	2.61276
Potri.002G174300	11.927	grey	167.116	green	155.189	2.36e-05	1.67744	AT3G61850	Dof-type zinc finger DNA-binding family protein	Q43385	Dof zinc finger protein DOF3.7 OS=Arabidopsis thaliana GN=DOF3.7 PE=1 SV=2	4.13296	4.34255	3.98478	4.42587	6.01999	5.27015
Potri.002G174600	93.5519	grey	0.263086	grey	-93.2889	0.0150148	1.24746	AT4G00910	Aluminium activated malate transporter family protein	O23086	Aluminum-activated malate transporter 10 OS=Arabidopsis thaliana GN=ALMT10 PE=2 SV=2	4.96123	3.27749	4.59751	4.49975	4.52495	4.64302
Potri.002G174700	8.04783	grey	75.6919	magenta	67.644	0.00562585	-0.628126	AT1G01225	NC domain-containing protein-related			3.14297	2.7398	3.78478	4.21821	2.11167	3.46491
Potri.002G174900	28.6532	lightcyan	0.0568744	grey	-28.5964	0.00235741	-1.76307	AT2G46600	Calcium-binding EF-hand family protein	Q9ZPX9	Calcium-binding protein KIC OS=Arabidopsis thaliana GN=KIC PE=1 SV=2	1.4047	1.88844	0.227449	0.560645	0.125368	1e-06
Potri.002G175400	149.11	blue	49.1436	magenta	-99.9669	0.0278138	0.696086	AT2G46630				4.74935	4.1145	4.8988	5.11108	4.81059	6.17751
Potri.002G175600	545.512	tan	1177.98	turquoise	632.469	1.38e-08	0.592802	AT2G46620	P-loop containing nucleoside triphosphate hydrolases superfamily protein	Q9P6Q3	Probable mitochondrial chaperone bcs1 OS=Schizosaccharomyces pombe (strain 972 / ATCC 24843) GN=SPAC644.07 PE=2 SV=1	4.8397	6.52532	3.89706	4.64399	7.11813	4.06857
Potri.002G175700	17.8067	green	866.671	turquoise	848.864	5.98e-05	1.50448	AT1G01200	RAB GTPase homolog A3	Q9LNK1	Ras-related protein RABA3 OS=Arabidopsis thaliana GN=RABA3 PE=2 SV=1	1.90199	1.99955	1.2938	1.91841	3.50403	1.30169
Potri.002G175800	27.0883	grey	925.271	turquoise	898.183	2.35e-08	1.26005	AT1G76390	senescence-associated E3 ubiquitin ligase 1	Q9SFX2	U-box domain-containing protein 43 OS=Arabidopsis thaliana GN=PUB43 PE=2 SV=1	2.57501	2.76619	2.4378	2.5732	4.02624	2.34768
Potri.002G176300	618.312	brown	1033.1	pink	414.787	4.87e-06	0.0650496	AT2G46680	homeobox 7	P46897	Homeobox-leucine zipper protein ATHB-7 OS=Arabidopsis thaliana GN=ATHB-7 PE=2 SV=2	4.91389	6.7455	4.30032	4.30572	6.81055	3.7307
Potri.002G176400	400.781	turquoise	480.348	turquoise	79.5678	0.00130605	0.250008	AT2G46690	SAUR-like auxin-responsive protein family			2.99398	4.3721	2.49128	2.86039	4.62211	2.68302
Potri.002G176900	31.3101	turquoise	722.609	turquoise	691.299	2.05e-05	1.89277	AT4G17880	Basic helix-loop-helix (bHLH) DNA-binding family protein	O49687	Transcription factor MYC4 OS=Arabidopsis thaliana GN=BHLH4 PE=2 SV=1	2.83662	3.40805	2.21906	2.67004	5.30081	3.16409
Potri.002G178000	341.947	orange	50.893	grey	-291.054	0.000135365	-1.22933	AT1G01120	3-ketoacyl-CoA synthase 1	Q9MAM3	3-ketoacyl-CoA synthase 1 OS=Arabidopsis thaliana GN=KCS1 PE=2 SV=1	1.48081	3.95208	1.90057	1.537	2.72275	2.00295
Potri.002G178200	6.05635	greenyellow	207.732	magenta	201.676	0.000174881	-0.65547	AT4G00830	RNA-binding (RRM/RBD/RNP motifs) family protein	Q7TP47	Heterogeneous nuclear ribonucleoprotein Q OS=Rattus norvegicus GN=Syncrip PE=2 SV=1	3.24378	3.1249	3.26771	3.15393	2.46943	3.51455
Potri.002G179100	167.486	blue	83.3346	grey	-84.1514	0.00137241	0.710733	AT2G46780	RNA-binding (RRM/RBD/RNP motifs) family protein	Q9H0Z9	RNA-binding protein 38 OS=Homo sapiens GN=RBM38 PE=1 SV=2	2.94626	2.05311	2.86862	3.08294	2.76384	3.41655
Potri.002G179500	665.294	brown	1083.86	pink	418.571	1.82e-08	0.337955	AT1G01090	pyruvate dehydrogenase E1 alpha	Q1XDM0	Pyruvate dehydrogenase E1 component subunit alpha OS=Porphyra yezoensis GN=pdhA PE=3 SV=1	6.45454	7.2685	6.39055	6.54513	7.60645	6.22746
Potri.002G180000	165.779	red	298.623	magenta	132.844	1.36e-05	-0.34879	AT4G01410	Late embryogenesis abundant (LEA) hydroxyproline-rich glycoprotein family			3.68769	2.50556	3.28373	3.59588	2.15677	3.6605
Potri.002G180500	17.719	cyan	223.439	magenta	205.72	0.0130503	-0.332433	AT5G54160	O-methyltransferase 1	Q43609	Caffeic acid 3-O-methyltransferase OS=Prunus dulcis GN=COMT1 PE=2 SV=1	1.59073	0.332434	1.26254	1.17916	1e-06	3.55451
Potri.002G180600	21.7774	cyan	407.76	cyan	385.982	0.00467323	-0.525219	AT5G54160	O-methyltransferase 1	Q43609	Caffeic acid 3-O-methyltransferase OS=Prunus dulcis GN=COMT1 PE=2 SV=1	2.64562	0.85524	2.33012	2.64591	0.330021	4.74402
Potri.002G180700	13.2093	cyan	238.669	magenta	225.46	0.0226812	-0.18029	AT5G54160	O-methyltransferase 1	Q43609	Caffeic acid 3-O-methyltransferase OS=Prunus dulcis GN=COMT1 PE=2 SV=1	1.41916	0.180291	1.03594	1.25237	1e-06	3.25059
Potri.002G180800	6.0865	grey	129.274	magenta	123.187	0.0085503	-1.864	AT1G01060	Homeodomain-like superfamily protein	Q6R0H1	Protein LHY OS=Arabidopsis thaliana GN=LHY PE=1 SV=2	4.37824	5.34584	4.78194	4.55812	3.48184	5.496
Potri.002G181000	28.6421	turquoise	351.071	turquoise	322.429	0.0052081	0.0954368	AT3G61960	Protein kinase superfamily protein	P87248	Serine/threonine-protein kinase ATG1 OS=Colletotrichum lindemuthianum GN=ATG1 PE=3 SV=1	2.75861	3.13832	2.29159	2.48959	3.23376	1.73627
Potri.002G181100	52.9961	turquoise	21.2997	greenyellow	-31.6964	0.000967438	-2.74404	AT2G46850	Protein kinase superfamily protein	Q8S8N4	Probably inactive receptor-like protein kinase At2g46850 OS=Arabidopsis thaliana GN=At2g46850 PE=2 SV=1	1.34973	3.11237	1.42241	1.30235	0.368324	0.110687
Potri.002G181800	0.853979	grey	770.022	turquoise	769.168	0.000139786	2.0045					1.255	1.16828	1.30646	1.90035	3.17279	1.65269
Potri.002G181900	1.95557	grey	219.117	blue	217.162	0.00382782	2.33779	AT4G01550	NAC transcription factor-like 9	Q9M126	NAC domain-containing protein 69 OS=Arabidopsis thaliana GN=NAC69 PE=2 SV=1	1.96929	1.1968	1.59845	2.09302	3.53459	1.99518
Potri.002G182500	3.3577	grey	971.65	pink	968.293	3.87e-05	1.98105	AT5G54130	Calcium-binding endonuclease/exonuclease/phosphatase family	O81916	Uncharacterized calcium-binding protein At1g02270 OS=Arabidopsis thaliana GN=At1g02270 PE=2 SV=2	4.79451	4.40039	4.76233	4.983	6.38144	4.42645
Potri.002G182800	2.94285	grey	378.162	brown	375.219	0.0129428	0.454201	AT4G01575	serine protease inhibitor, Kazal-type family protein			2.85553	3.44735	3.11963	2.93159	3.90155	2.91493
Potri.002G183000	3.09893	grey	679.369	turquoise	676.27	0.000101849	0.913799	AT5G63140	purple acid phosphatase 29	Q9FMK9	Probable inactive purple acid phosphatase 29 OS=Arabidopsis thaliana GN=PAP29 PE=2 SV=1	3.48231	3.74294	3.56117	3.42818	4.65674	3.43103
Potri.002G183200	3.53095	grey	327.887	turquoise	324.356	0.00210649	0.713608	AT5G63140	purple acid phosphatase 29	Q9FMK9	Probable inactive purple acid phosphatase 29 OS=Arabidopsis thaliana GN=PAP29 PE=2 SV=1	2.40212	2.63649	2.70215	2.02616	3.3501	2.40869
Potri.002G184200	125.702	turquoise	72.6781	brown	-53.0239	0.000363018	-1.04343	AT1G02305	Cysteine proteinases superfamily protein	Q5R6D1	Cathepsin B OS=Pongo abelii GN=CTSB PE=2 SV=1	6.85936	7.45754	6.33574	6.19695	6.41411	5.45116
Potri.002G184700	187.82	blue	95.2598	orange	-92.5599	0.00983735	0.118703	AT4G01630	expansin A17	Q9ZSI1	Putative expansin-A17 OS=Arabidopsis thaliana GN=EXPA17 PE=2 SV=1	2.91663	1.30606	4.04754	3.79372	1.42477	2.05415
Potri.002G184900	8.13273	grey	48.855	green	40.7223	0.00441227	0.766252	AT3G62020	germin-like protein 10	Q9M263	Germin-like protein subfamily 2 member 4 OS=Arabidopsis thaliana GN=GLP10 PE=2 SV=1	4.27083	4.68801	4.35252	4.41015	5.45426	5.07095
Potri.002G186600	3.48484	blue	144.523	red	141.038	0.00810742	-1.16004	AT4G01720	WRKY family transcription factor	Q9ZSI7	Probable WRKY transcription factor 47 OS=Arabidopsis thaliana GN=WRKY47 PE=2 SV=2	3.75613	3.36365	3.78697	3.51041	2.20361	2.69193
Potri.002G186900	290.519	blue	287.264	magenta	-3.25524	0.000270088	-0.564656	AT3G62110	Pectin lyase-like superfamily protein	A7PZL3	Probable polygalacturonase OS=Vitis vinifera GN=GSVIVT00026920001 PE=1 SV=1	2.94336	2.41526	3.07924	2.93278	1.85061	3.07463
Potri.002G187400	125.131	blue	95.7566	tan	-29.374	0.025154	-0.0144752	AT3G62150	P-glycoprotein 11	Q9M1Q9	ABC transporter B family member 21 OS=Arabidopsis thaliana GN=ABCB21 PE=1 SV=2	3.47497	2.4067	4.20053	4.03189	2.39223	3.26462
Potri.002G187500	30.2695	turquoise	37.9411	salmon	7.67161	0.00561405	-1.02098	AT3G62150	ATP binding cassette subfamily B4	Q9M1Q9	ABC transporter B family member 21 OS=Arabidopsis thaliana GN=ABCB21 PE=1 SV=2	6.05593	6.26693	5.93534	5.6865	5.24595	5.18728
Potri.002G188600	54.4623	magenta	384.963	brown	330.501	0.000313695	0.952511	AT3G62220	Protein kinase superfamily protein	O80719	Probable receptor-like protein kinase At2g47060 OS=Arabidopsis thaliana GN=At2g47060 PE=2 SV=1	4.53194	5.03047	4.68775	4.49674	5.98298	3.84049
Potri.002G189400	45.8142	grey	90.6533	magenta	44.8391	0.0154336	-0.530392	AT4G01860	Transducin family protein / WD-40 repeat family protein	Q5XFW6	WD repeat-containing protein 6 OS=Rattus norvegicus GN=Wdr6 PE=1 SV=2	1.479	1.18966	1.71072	1.67062	0.659273	1.68193
Potri.002G189600	14.7189	turquoise	242.736	turquoise	228.017	0.0279081	0.416102	AT3G15580	Ubiquitin-like superfamily protein	Q9LRP7	Autophagy-related protein 8i OS=Arabidopsis thaliana GN=ATG8I PE=2 SV=1	5.03579	5.29919	4.94865	4.99915	5.71529	4.21924
Potri.002G190400	642.234	tan	997.091	turquoise	354.857	2.3e-05	0.289831	AT3G62260	Protein phosphatase 2C family protein	Q3EAF9	Probable protein phosphatase 2C 49 OS=Arabidopsis thaliana GN=At3g62260 PE=2 SV=1	3.79918	4.93362	3.67513	3.79309	5.22345	3.49804
Potri.002G190800	3.27438	grey	508.092	turquoise	504.817	0.000102495	2.86479		NIM1-interacting 1			1.13784	1.25903	1.0714	1.35698	4.12382	1.6988
Potri.002G191000	42.3503	purple	507.511	magenta	465.161	0.000789242	-1.95108	AT2G47160	HCO3- transporter family	Q8VYR7	Boron transporter 1 OS=Arabidopsis thaliana GN=BOR1 PE=1 SV=1	4.80641	4.86135	4.96459	4.69841	2.91027	5.20446
Potri.002G191100	141.029	pink	8.97995	grey	-132.049	0.0176244	0	AT1G09390	GDSL-like Lipase/Acylhydrolase superfamily protein	O80522	GDSL esterase/lipase At1g09390 OS=Arabidopsis thaliana GN=At1g09390 PE=2 SV=1	0.963476	1e-06	1.76469	0.914443	1e-06	0.533646
Potri.002G191600	707.468	tan	423.65	brown	-283.818	0.000134109	2.23403	AT2G47180	galactinol synthase 1	Q5UNW1	Uncharacterized protein R707 OS=Acanthamoeba polyphaga mimivirus GN=MIMI_R707 PE=4 SV=1	0.306079	2.87977	1e-06	1.13631	5.1138	0.561682
Potri.002G191800	48.8722	green	249.747	blue	200.875	0.0248155	1.94676	AT5G49620	myb domain protein 2	P81391	Myb-related protein 305 OS=Antirrhinum majus GN=MYB305 PE=2 SV=1	0.708913	1.29409	0.0873942	0.502338	3.24084	0.731844
Potri.002G193000	496.552	brown	830.707	turquoise	334.154	3.06e-06	0.745771	AT2G47260	WRKY DNA-binding protein 23	O22900	Probable WRKY transcription factor 23 OS=Arabidopsis thaliana GN=WRKY23 PE=2 SV=1	3.54485	4.61023	3.49728	3.33042	5.356	3.7017
Potri.002G195700	321.94	brown	681.914	pink	359.973	0.000521948	0.00241781	AT4G02020	SET domain-containing protein	Q9ZSM8	Histone-lysine N-methyltransferase EZA1 OS=Arabidopsis thaliana GN=EZA1 PE=2 SV=1	3.13236	3.88776	2.74701	3.21943	3.89018	2.65978
Potri.002G195800	246.325	turquoise	931.271	pink	684.946	5.84e-07	0.453296	AT3G62390	TRICHOME BIREFRINGENCE-LIKE 6			2.42206	2.87377	2.08187	2.42101	3.32707	2.16766
Potri.002G196700	2.85142	grey	36.9723	salmon	34.1209	0.00149047	-1.27593	AT3G62550	Adenine nucleotide alpha hydrolases-like superfamily protein	Q8LGG8	Universal stress protein A-like protein OS=Arabidopsis thaliana GN=At3g01520 PE=1 SV=2	3.53357	3.05055	2.92264	2.80073	1.77462	1.48032
Potri.002G197300	0.826699	grey	23.258	greenyellow	22.4313	0.0102646	-1.35941	AT4G02100	Heat shock protein DnaJ with tetratricopeptide repeat			3.79373	4.04362	3.70122	3.46945	2.68421	2.93256
Potri.002G197900	701.611	brown	1017.46	turquoise	315.846	1.74e-10	0.783724	AT1G02660	alpha/beta-Hydrolases superfamily protein			1.50726	5.00203	1.33933	1.23522	5.78576	1.04019
Potri.002G198600	304.488	yellow	219.59	purple	-84.8971	0.000693825	0.737437	AT3G55010	phosphoribosylformylglycinamidine cyclo-ligase, chloroplast / phosphoribosyl-aminoimidazole synthetase / AIR synthase (PUR5)	Q05728	Phosphoribosylformylglycinamidine cyclo-ligase, chloroplastic OS=Arabidopsis thaliana GN=PUR5 PE=2 SV=2	3.96462	3.13851	4.3167	4.24776	3.87595	4.61638
Potri.002G198800	3.95841	grey	4.97809	grey	1.01968	0.0204986	1.61017	AT5G38700				1.88945	1.70769	1.84651	0.975487	3.31786	2.78161
Potri.002G199800	265.456	pink	72.7983	green	-192.658	0.000628617	1.59482	AT5G49300	GATA type zinc finger transcription factor family protein	Q9FJ10	GATA transcription factor 16 OS=Arabidopsis thaliana GN=GATA16 PE=2 SV=1	0.849761	0.240947	1.26584	1.00679	1.83577	1.47583
Potri.002G199900	103.287	turquoise	689.776	turquoise	586.489	1.75e-05	2.20176	AT2G30620	winged-helix DNA-binding transcription factor family protein	P23444	Histone H1 OS=Zea mays PE=2 SV=2	1.10345	1.56682	0.589694	1.35685	3.76859	1.77855
Potri.002G200500	203.924	orange	668.214	pink	464.289	0.00016718	0.662152	AT3G05700	Drought-responsive family protein	Q84J70	Protein DEHYDRATION-INDUCED 19 homolog 3 OS=Arabidopsis thaliana GN=DI19-3 PE=1 SV=1	2.50502	3.35186	2.72752	2.69817	4.01402	2.6221
Potri.002G201200	205.421	pink	260.198	turquoise	54.7767	7.74e-05	1.16307	AT4G02220	zinc finger (MYND type) family protein / programmed cell death 2 C-terminal domain-containing protein	Q2YDC9	Programmed cell death protein 2 OS=Bos taurus GN=PDCD2 PE=2 SV=1	3.28706	3.00725	3.51918	3.36905	4.17032	3.6771
Potri.002G201600	11.888	grey	1.0099	grey	-10.8781	0.00660009	2.05847	AT3G16770	Integrase-type DNA-binding superfamily protein	P42736	Ethylene-responsive transcription factor RAP2-3 OS=Arabidopsis thaliana GN=RAP2-3 PE=1 SV=2	1.89599	0.835589	2.35497	2.59045	2.89406	2.2596
Potri.002G201800	72.8541	magenta	51.3202	red	-21.534	0.00674452	-4.2919	AT4G02270	root hair specific 13			3.6	5.10142	3.85557	3.10933	0.809521	0.771744
Potri.002G201900	75.6387	magenta	40.6054	greenyellow	-35.0333	0.00310679	-3.46808	AT2G47540	Pollen Ole e 1 allergen and extensin family protein			4.56598	6.00591	4.91293	4.61906	2.53783	1.16469
Potri.002G202000	4.40537	grey	64.2933	magenta	59.8879	0.000300488	0.167626					1.16688	1.13187	1.75595	1.15087	1.2995	2.15675
Potri.002G202300	112.785	turquoise	305.286	turquoise	192.501	0.0126097	-0.249375	AT4G02280	sucrose synthase 3	O24301	Sucrose synthase 2 OS=Pisum sativum GN=SUS2 PE=2 SV=1	5.80505	7.17928	5.52947	6.22473	6.9299	4.7784
Potri.002G203500	690.926	brown	988.126	turquoise	297.2	5.6e-09	1.98161	AT4G02380	senescence-associated gene 21	P32292	Indole-3-acetic acid-induced protein ARG2 OS=Vigna radiata var. radiata GN=ARG2 PE=2 SV=1	4.88409	6.70636	4.64156	4.77584	8.68797	5.11201
Potri.002G204100	301.788	yellow	24.5836	grey	-277.204	0.015992	0.673839	AT3G05560	Ribosomal L22e protein family	Q9M9W1	60S ribosomal protein L22-2 OS=Arabidopsis thaliana GN=RPL22B PE=2 SV=1	4.45492	4.09264	4.90684	4.46509	4.76647	5.15018
Potri.002G204400	107.389	magenta	1.03674	grey	-106.353	0.0112832	-1.1039	AT3G62830	NAD(P)-binding Rossmann-fold superfamily protein	Q8NBZ7	UDP-glucuronic acid decarboxylase 1 OS=Homo sapiens GN=UXS1 PE=1 SV=1	4.76092	6.10913	5.10342	4.59734	5.00523	4.66542
Potri.002G204900	243.301	yellow	138.814	magenta	-104.487	0.0158124	0.298442	AT5G61770	PETER PAN-like protein	Q9ASU7	Peter Pan-like protein OS=Arabidopsis thaliana GN=PPAN PE=1 SV=1	1.44335	0.802273	2.00756	1.44099	1.10071	2.27805
Potri.002G205400	5.07475	grey	454.09	brown	449.015	0.0144914	0.95963	AT1G02860	SPX (SYG1/Pho81/XPR1) domain-containing protein	B8B5U8	Probable E3 ubiquitin-protein ligase BAH1-like 1 OS=Oryza sativa subsp. indica GN=OsI_27296 PE=3 SV=1	6.31896	6.25332	5.74962	6.16558	7.21295	5.42998
Potri.002G206100	377.092	brown	1195.56	turquoise	818.471	1.06e-07	2.03239	AT2G47770	TSPO(outer membrane tryptophan-rich sensory protein)-related	O82245	Translocator protein homolog OS=Arabidopsis thaliana GN=TSPO PE=1 SV=1	1e-06	3.0308	1e-06	1e-06	5.06319	1e-06
Potri.002G206700	181.285	red	131.331	magenta	-49.954	0.00138651	1.15188					3.64554	1.42695	3.59053	3.61926	2.57884	3.77769
Potri.002G208900	0	no	268.898	green	268.898	0.000790309	3.33611	AT3G62930	Thioredoxin superfamily protein	Q9LYC8	Monothiol glutaredoxin-S6 OS=Arabidopsis thaliana GN=GRXS6 PE=3 SV=1	0.253975	0.306409	1e-06	0.372297	3.64252	1.12001
Potri.002G209900	602.529	brown	890.841	pink	288.312	7.12e-06	-0.0457701	AT4G03200	catalytics	Q8TB22	Spermatogenesis-associated protein 20 OS=Homo sapiens GN=SPATA20 PE=2 SV=3	3.48439	5.2863	2.9191	3.52272	5.24053	2.56206
Potri.002G211300	45.9518	turquoise	232.434	brown	186.482	0.0186043	-0.196172	AT2G07689	NADH dehydrogenase 2B	O05000	NADH-ubiquinone oxidoreductase chain 2 OS=Arabidopsis thaliana GN=ND2 PE=2 SV=2	5.41073	5.83621	5.26792	4.96041	5.64003	4.6914
Potri.002G211400	124.84	green	1.22299	grey	-123.617	0.00625236	-0.714442					3.65805	4.31175	3.53106	3.40686	3.59731	2.96706
Potri.002G212700	0.843504	grey	219.613	turquoise	218.769	0.00568061	1.31531	AT1G65410	non-intrinsic ABC protein 11	Q9AT00	Protein TRIGALACTOSYLDIACYLGLYCEROL 3, chloroplastic OS=Arabidopsis thaliana GN=TGD3 PE=1 SV=1	1.01262	0.951804	1.14998	1.30213	2.26712	1.40981
Potri.002G212900	81.3957	yellow	45.7724	grey	-35.6233	0.0144291	-0.626363	AT2G48020	Major facilitator superfamily protein	P93051	Sugar transporter ERD6-like 7 OS=Arabidopsis thaliana GN=At2g48020 PE=2 SV=2	3.27766	2.91033	3.3803	2.91699	2.28396	2.94057
Potri.002G213500	210.465	yellow	16.9714	grey	-193.493	0.00298554	0.526441	AT2G47990	transducin family protein / WD-40 repeat family protein	A7MB12	U3 small nucleolar RNA-associated protein 15 homolog OS=Bos taurus GN=UTP15 PE=2 SV=1	3.03254	2.4148	3.11291	2.91591	2.94124	3.48884
Potri.002G215100	134.156	turquoise	523.29	turquoise	389.134	0.004911	0.431814	AT2G30950	FtsH extracellular protease family	O80860	ATP-dependent zinc metalloprotease FTSH 2, chloroplastic OS=Arabidopsis thaliana GN=FTSH2 PE=1 SV=1	0.94596	1.75857	0.731831	1.05823	2.19038	1.2895
Potri.002G215800	297.98	red	116.002	magenta	-181.977	3.66e-05	0.655243	AT4G02920				4.13196	2.42047	3.84164	3.96592	3.07571	3.923
Potri.002G215900	446.313	yellow	291.734	purple	-154.579	0.00158631	0.315328	AT4G02930	GTP binding Elongation factor Tu family protein	Q9ZT91	Elongation factor Tu, mitochondrial OS=Arabidopsis thaliana GN=TUFA PE=1 SV=1	3.44708	2.81402	3.70654	3.58413	3.12934	3.96504
Potri.002G216400	76.9861	purple	376.981	magenta	299.995	0.000786347	-1.32	AT2G33150	peroxisomal 3-ketoacyl-CoA thiolase 3	Q56WD9	3-ketoacyl-CoA thiolase 2, peroxisomal OS=Arabidopsis thaliana GN=PED1 PE=1 SV=2	7.52655	7.31758	7.6752	7.17358	5.99759	7.55573
Potri.002G217600	8.92025	grey	48.0768	grey	39.1566	0.01374	0.243083	AT2G05160	CCCH-type zinc fingerfamily protein with RNA-binding domain	Q9SJ41	Zinc finger CCCH domain-containing protein 18 OS=Arabidopsis thaliana GN=At2g05160 PE=2 SV=1	1.48186	0.669524	0.958475	1.44361	0.912607	2.17716
Potri.002G218300	0	no	1181.56	turquoise	1181.56	9.86e-10	3.9771	AT2G44310	Calcium-binding EF-hand family protein			1e-06	1e-06	1e-06	1e-06	3.97711	1e-06
Potri.002G218500	0	no	1056.76	turquoise	1056.76	2.48e-08	4.19475	AT2G44310	Calcium-binding EF-hand family protein			1e-06	0.200671	1e-06	1e-06	4.39542	0.24913
Potri.002G218700	0	no	1072.96	turquoise	1072.96	1.26e-07	2.86176	AT2G44310	Calcium-binding EF-hand family protein			1e-06	1e-06	1e-06	1e-06	2.86176	1e-06
Potri.002G218800	0	no	1033.77	turquoise	1033.77	2.3e-07	2.3722	AT2G44310	Calcium-binding EF-hand family protein			1e-06	1e-06	1e-06	1e-06	2.37221	1e-06
Potri.002G219000	0	no	1117.44	turquoise	1117.44	3.05e-08	2.95625	AT2G44310	Calcium-binding EF-hand family protein			1e-06	1e-06	1e-06	1e-06	2.95625	1e-06
Potri.002G221300	7.77358	grey	345.446	purple	337.672	0.00409941	-0.299673	AT2G05120	Nucleoporin, Nup133/Nup155-like			2.13324	1.99372	2.28646	2.35346	1.69405	2.78694
Potri.002G222700	210.346	green	890.385	pink	680.04	5.1e-05	1.70343	AT5G35735	Auxin-responsive family protein	Q94BT2	Auxin-induced in root cultures protein 12 OS=Arabidopsis thaliana GN=AIR12 PE=1 SV=3	6.22666	7.2723	6.30285	6.2167	8.97573	6.09381
Potri.002G224300	278.781	pink	483.714	yellow	204.933	0.000487273	-0.19398	AT2G31340	embryo defective 1381			1.30709	0.596076	1.90758	1.61325	0.402096	1.94519
Potri.002G224600	88.4518	yellow	419.267	yellow	330.816	0.00165572	-1.40156	AT2G05790	O-Glycosyl hydrolases family 17 protein	Q9FJU9	Glucan endo-1,3-beta-glucosidase 13 OS=Arabidopsis thaliana GN=At5g56590 PE=1 SV=1	2.71032	2.43637	2.91536	3.06612	1.03481	3.67674
Potri.002G224700	3.51608	grey	408.408	turquoise	404.892	0.00010345	0.697193	AT4G26840	small ubiquitin-like modifier 2	P55852	Small ubiquitin-related modifier 1 OS=Arabidopsis thaliana GN=SUMO1 PE=1 SV=2	3.70689	3.98311	3.84703	3.66158	4.68031	4.02948
Potri.002G224800	4.04388	grey	646.183	turquoise	642.139	0.00067121	1.0107	AT5G55160	small ubiquitin-like modifier 2	Q9FLP6	Small ubiquitin-related modifier 2 OS=Arabidopsis thaliana GN=SUMO2 PE=1 SV=1	4.46773	4.35259	4.6627	4.5527	5.36329	4.64985
Potri.002G225600	31.7177	cyan	196.178	magenta	164.461	0.00449027	0.000102809	AT5G55140	ribosomal protein L30 family protein			2.21039	1.47486	2.67363	2.05801	1.47497	3.94164
Potri.002G226300	0	no	1038.66	turquoise	1038.66	4.95e-07	2.67527		CLAVATA3/ESR-RELATED 20			1e-06	0.20875	1e-06	1e-06	2.88402	1e-06
Potri.002G226500	272.753	turquoise	123.994	magenta	-148.759	0.00394698	-1.94077	AT3G30390	Transmembrane amino acid transporter family protein			5.72823	7.11772	5.65153	5.76655	5.17695	6.37275
Potri.002G226600	190.848	turquoise	194.231	brown	3.38297	0.00153077	0.128863	AT3G21630	chitin elicitor receptor kinase 1	Q9LV48	Proline-rich receptor-like protein kinase PERK1 OS=Arabidopsis thaliana GN=PERK1 PE=1 SV=1	5.22753	5.46672	4.99357	5.29979	5.59558	4.44358
Potri.002G226700	321.326	green	608.234	brown	286.909	0.00103638	0.218775	AT4G15417	RNAse II-like 1	Q69KJ0	Ribonuclease 3-like protein 3 OS=Oryza sativa subsp. japonica GN=Os06g0358800 PE=2 SV=1	3.10568	4.47213	3.0032	3.40089	4.69091	2.42605
Potri.002G227100	217.047	pink	73.1312	green	-143.916	0.0037133	1.03886	AT2G32580	Protein of unknown function (DUF1068)			3.61684	3.16363	3.84444	3.54487	4.20249	3.83199
Potri.002G227300	296.634	orange	10.1204	salmon	-286.514	0.00832861	-2.49668	AT2G32540	cellulose synthase-like B4	Q339N5	Cellulose synthase-like protein H1 OS=Oryza sativa subsp. japonica GN=CSLH1 PE=2 SV=2	3.12874	4.79422	3.16928	2.79996	2.29754	1.76046
Potri.002G228200	296.258	green	133.326	brown	-162.932	7.56e-05	-1.01966	AT5G55090	mitogen-activated protein kinase kinase kinase 15	Q54R82	Mitogen-activated protein kinase kinase kinase A OS=Dictyostelium discoideum GN=mkkA PE=1 SV=2	0.554673	2.2816	0.696536	0.297964	1.26194	0.353849
Potri.002G228500	7.35919	lightcyan	123.288	magenta	115.929	0.0172477	-2.5637	AT2G32520	alpha/beta-Hydrolases superfamily protein			3.93074	3.95985	2.67682	3.4193	1.39616	3.71101
Potri.002G228800	41.0274	salmon	429.702	turquoise	388.674	0.00981102	0.22383	AT2G05630	Ubiquitin-like superfamily protein	Q6Z1D5	Autophagy-related protein 8C OS=Oryza sativa subsp. japonica GN=ATG8C PE=2 SV=1	6.76695	6.92279	6.57974	6.63609	7.14662	6.14123
Potri.002G229200	301.838	brown	7.33905	grey	-294.499	0.000440258	-0.736662	AT2G05710	aconitase 3	Q9SIB9	Aconitate hydratase 2, mitochondrial OS=Arabidopsis thaliana GN=ACO2 PE=1 SV=2	7.57911	8.00808	7.36417	7.39582	7.27142	6.97189
Potri.002G229300	2.87939	grey	0.135936	grey	-2.74346	0.0129357	-1.99974					2.01861	3.07902	2.37684	1.07802	1.07928	0.405697
Potri.002G230100	246.522	orange	0.733422	grey	-245.789	0.00760659	-0.696728					0.503444	2.14728	0.319172	0.828006	1.45056	0.33907
Potri.002G230300	69.5847	yellow	152.419	orange	82.8346	0.0127321	-3.09487	AT3G21710				5.39245	4.5418	5.43941	4.69985	1.44692	2.86662
Potri.002G230600	271.479	greenyellow	358.5	magenta	87.021	8.46e-06	-0.677723	AT3G59310	Eukaryotic protein of unknown function (DUF914)	Q5T1Q4	Solute carrier family 35 member F1 OS=Homo sapiens GN=SLC35F1 PE=2 SV=2	4.11836	3.25758	4.09838	3.73319	2.57985	3.63632
Potri.002G231900	86.5486	yellow	925.55	turquoise	839.001	7.55e-07	2.91572	AT2G43120	RmlC-like cupins superfamily protein	Q9SEE4	Pirin-like protein OS=Solanum lycopersicum PE=2 SV=1	4.80707	4.0322	5.02893	4.47188	6.94792	4.67776
Potri.002G233400	261.463	greenyellow	100.459	tan	-161.004	0.018671	-0.49195	AT5G16490	ROP-interactive CRIB motif-containing protein 4			2.23937	0.689369	2.90393	2.43221	0.197419	1.55948
Potri.002G233600	270.964	pink	426.873	magenta	155.909	0.000585053	-1.57351	AT3G28040	Leucine-rich receptor-like protein kinase family protein	Q9LRT1	Probably inactive leucine-rich repeat receptor-like protein kinase At3g28040 OS=Arabidopsis thaliana GN=At3g28040 PE=2 SV=1	3.02605	1.96246	3.77215	3.14764	0.388949	3.43189
Potri.002G233900	295.493	red	88.6904	magenta	-206.802	0.00174823	0.266475	AT5G62990	Ubiquitin carboxyl-terminal hydrolase family protein			1.32858	0.292464	1.20856	1.39894	0.55894	1.90898
Potri.002G234000	7.13623	grey	80.9323	grey	73.7961	0.00546996	-0.238524	AT1G60690	NAD(P)-linked oxidoreductase superfamily protein	Q7XT99	Probable aldo-keto reductase 2 OS=Oryza sativa subsp. japonica GN=Os04g0338000 PE=2 SV=2	5.2254	4.39209	4.59081	4.69245	4.15356	4.82881
Potri.002G234300	131.077	blue	235.415	magenta	104.338	4.13e-05	-0.422777	AT1G60710	NAD(P)-linked oxidoreductase superfamily protein	Q7XT99	Probable aldo-keto reductase 2 OS=Oryza sativa subsp. japonica GN=Os04g0338000 PE=2 SV=2	4.81046	3.57692	4.49242	4.53389	3.15415	4.38202
Potri.002G234600	0.492329	grey	34.7764	midnightmagenta	34.2841	0.000445167	0.805144	AT3G07880	Immunoglobulin E-set superfamily protein	Q9SFC6	Rho GDP-dissociation inhibitor 1 OS=Arabidopsis thaliana GN=GDI1 PE=1 SV=1	3.97076	4.15394	4.1937	3.93836	4.95909	4.86104
Potri.002G234700	265.899	turquoise	472.633	turquoise	206.734	0.0072347	0.187787	AT1G14780	MAC/Perforin domain-containing protein	Q8L612	MACPF domain-containing protein At1g14780 OS=Arabidopsis thaliana GN=At1g14780 PE=2 SV=1	5.40958	6.02854	5.33756	5.55207	6.21633	4.94856
Potri.002G235400	76.0067	yellow	503.915	yellow	427.908	0.000667112	-0.678348	AT3G23690	basic helix-loop-helix (bHLH) DNA-binding superfamily protein	Q9LK48	Transcription factor bHLH77 OS=Arabidopsis thaliana GN=BHLH77 PE=2 SV=1	3.74672	3.27949	3.80327	3.61044	2.60114	3.78037
Potri.002G235800	124.265	turquoise	659.358	turquoise	535.092	0.000405059	0.737802	AT2G31980	PHYTOCYSTATIN 2	Q8L5T9	Cysteine proteinase inhibitor 2 OS=Arabidopsis thaliana GN=CYS2 PE=2 SV=2	0.749015	3.58271	1.29732	0.878245	4.32052	0.434521
Potri.002G236000	246.339	blue	283.803	magenta	37.4644	0.000181929	0.536477	AT3G23710	Tic22-like family protein	F4J469	Protein TIC 22-like, chloroplastic OS=Arabidopsis thaliana GN=TIC22L PE=3 SV=1	3.1538	2.00411	3.13123	3.09458	2.54058	3.67741
Potri.002G236400	100.205	lightcyan	66.2965	brown	-33.9083	0.00123251	-0.915067	AT4G15550	indole-3-acetate beta-D-glucosyltransferase	O23406	UDP-glycosyltransferase 75D1 OS=Arabidopsis thaliana GN=UGT75D1 PE=2 SV=2	4.12107	5.33288	2.45602	3.09854	4.41782	2.13288
Potri.002G236500	101.63	lightcyan	65.7865	brown	-35.8433	0.000167351	-1.38824	AT4G15550	indole-3-acetate beta-D-glucosyltransferase	O23406	UDP-glycosyltransferase 75D1 OS=Arabidopsis thaliana GN=UGT75D1 PE=2 SV=2	4.03548	5.34956	2.05247	3.03029	3.96132	2.13021
Potri.002G236600	341.324	red	474.781	yellow	133.456	0.0011339	-0.379272	AT1G12850	Phosphoglycerate mutase family protein			2.62869	1.81401	2.83768	2.25874	1.43474	2.89677
Potri.002G237000	20.7969	yellow	38.6839	green	17.887	0.00829193	1.10094	AT2G31410				3.14436	2.96043	3.5486	2.90615	4.06137	3.68926
Potri.002G237600	122.083	yellow	253.71	magenta	131.627	0.0176667	-0.0599369	AT3G26700	Protein kinase superfamily protein	Q9SA72	Probable receptor-like protein kinase At1g30570 OS=Arabidopsis thaliana GN=At1g30570 PE=1 SV=1	2.04122	1.27218	2.31479	2.41911	1.21224	2.39111
Potri.002G238100	39.0819	salmon	347.655	brown	308.574	0.0132337	0.501122	AT5G13970				4.12	4.25273	3.71175	4.3076	4.75385	3.86197
Potri.002G239300	32.6058	salmon	796.349	blue	763.743	0.00193207	0.657793	AT2G43280	Far-red impaired responsive (FAR1) family protein	Q9SZL8	Protein FAR1-RELATED SEQUENCE 5 OS=Arabidopsis thaliana GN=FRS5 PE=2 SV=1	2.66347	2.87642	2.5287	2.71416	3.53422	2.42618
Potri.002G239500	443.294	tan	292.297	turquoise	-150.997	0.000222098	0.00278679	AT3G07510				1.7752	3.85723	1.8327	2.16559	3.86002	2.35174
Potri.002G240200	160.374	orange	330.862	magenta	170.488	0.000179087	-2.7162	AT3G25500	formin homology 1	Q9SE97	Formin-like protein 1 OS=Arabidopsis thaliana GN=FH1 PE=1 SV=1	2.21102	3.1245	2.21953	1.98578	0.408304	1.97862
Potri.002G240300	94.1878	magenta	20.8365	red	-73.3513	0.00860105	-2.88536	AT3G24750				2.28715	3.59795	2.22867	1.52619	0.712595	0.432666
Potri.002G240800	298.056	pink	227.851	tan	-70.2044	0.00310068	0.080175	AT5G48840	homolog of bacterial PANC	O24035	Pantoate--beta-alanine ligase OS=Lotus japonicus GN=PANC PE=1 SV=3	2.81284	1.92025	3.64295	3.02591	2.00042	2.66383
Potri.002G240900	327.661	tan	576.471	brown	248.81	0.00146525	0.304485	AT2G33120	vesicle-associated membrane protein 726	P47192	Vesicle-associated membrane protein 722 OS=Arabidopsis thaliana GN=VAMP722 PE=2 SV=2	5.79121	6.3132	5.66199	5.63044	6.61769	5.01519
Potri.002G241300	87.4453	blue	14.3963	midnightmagenta	-73.049	0.00507869	2.1976		CLAVATA3/ESR-RELATED 41			5.1483	4.00736	5.21897	5.68896	6.20497	6.60842
Potri.002G241600	277.403	orange	891.46	turquoise	614.057	3e-05	-0.926366	AT3G07070	Protein kinase superfamily protein	Q9SFT7	Serine/threonine-protein kinase At3g07070 OS=Arabidopsis thaliana GN=At3g07070 PE=2 SV=1	0.968991	2.99891	0.952159	0.485656	2.07254	0.201853
Potri.002G242100	269.586	red	533.412	magenta	263.826	1.14e-05	-0.222128	AT5G48820	inhibitor/interactor with cyclin-dependent kinase	Q9FKB5	Cyclin-dependent kinase inhibitor 3 OS=Arabidopsis thaliana GN=KRP3 PE=1 SV=1	2.61085	1.21479	2.5182	2.52994	0.992661	3.25864
Potri.002G242300	283.475	blue	76.4417	magenta	-207.033	0.000145051	0.991291	AT5G48800	Phototropic-responsive NPH3 family protein	Q9FKB6	BTB/POZ domain-containing protein At5g48800 OS=Arabidopsis thaliana GN=At5g48800 PE=1 SV=1	2.5458	1.51088	3.05123	3.02347	2.50217	3.30559
Potri.002G242500	253.593	pink	157.052	orange	-96.5408	0.0278897	-0.396939	AT2G32720	cytochrome B5 isoform B	P49098	Cytochrome b5 OS=Nicotiana tabacum PE=2 SV=1	5.7997	5.29098	6.05895	5.60289	4.89404	5.66757
Potri.002G242600	331.683	yellow	248.94	purple	-82.7428	0.00314736	0.384663	AT4G13170	Ribosomal protein L13 family protein	Q9SVR0	60S ribosomal protein L13a-3 OS=Arabidopsis thaliana GN=RPL13AC PE=2 SV=1	5.22543	4.69229	5.82405	5.42007	5.07696	5.83913
Potri.002G243600	4.16684	grey	292.061	turquoise	287.894	0.0113118	0.715283	AT5G48730	Pentatricopeptide repeat (PPR) superfamily protein	Q9FKC3	Pentatricopeptide repeat-containing protein At5g48730, chloroplastic OS=Arabidopsis thaliana GN=At5g48730 PE=2 SV=2	2.0804	2.2317	1.933	2.06444	2.94698	2.18492
Potri.002G243800	1.21462	grey	103.169	magenta	101.955	0.00229072	-0.951067	AT3G07120	RING/U-box superfamily protein			1.69216	1.93099	1.87848	1.53917	0.979922	2.02245
Potri.002G243900	565.103	brown	146.399	magenta	-418.704	7.98e-05	-1.16841	AT3G07130	purple acid phosphatase 15	Q9SFU3	Purple acid phosphatase 15 OS=Arabidopsis thaliana GN=PAP15 PE=1 SV=1	2.76139	3.22046	2.67716	2.62567	2.05205	2.99579
Potri.002G245500	442.815	brown	1209.2	turquoise	766.39	3.99e-08	0.858735	AT5G48655	RING/U-box superfamily protein			3.90296	4.63863	3.90274	3.87133	5.49737	3.66581
Potri.002G245800	8.53343	grey	718.666	pink	710.133	0.000374012	1.10777	AT1G48140	dolichol-phosphate mannosyltransferase-related			3.19158	3.2074	3.18213	3.24542	4.31517	3.09781
Potri.002G246100	24.9154	grey	477.456	brown	452.541	0.00593021	0.989399	AT4G13040	Integrase-type DNA-binding superfamily protein	Q56XP9	Ethylene-responsive transcription factor-like protein At4g13040 OS=Arabidopsis thaliana GN=At4g13040 PE=2 SV=2	4.21707	3.82156	4.00694	4.10848	4.81096	3.77971
Potri.002G246400	73.9921	cyan	134.948	magenta	60.9556	0.00489424	0.542447	AT3G25130				1.05016	0.207603	1.18736	1.25257	0.750049	2.38897
Potri.002G247100	101.825	yellow	82.0214	turquoise	-19.8032	0.001439	1.59706	AT3G07270	GTP cyclohydrolase I	Q94465	GTP cyclohydrolase 1 OS=Dictyostelium discoideum GN=gchA PE=1 SV=2	2.76425	2.12893	2.97964	2.77914	3.72598	3.02994
Potri.002G247400	606.889	brown	101.503	brown	-505.386	0.00141139	-0.900976	AT4G13030	P-loop containing nucleoside triphosphate hydrolases superfamily protein			4.7714	5.59206	4.46305	4.6609	4.69108	3.75603
Potri.002G247500	176.931	orange	4.98641	grey	-171.944	0.00146629	-0.850802	AT4G13020	Protein kinase superfamily protein	P43294	Serine/threonine-protein kinase MHK OS=Arabidopsis thaliana GN=MHK PE=2 SV=2	5.24012	5.77722	5.2405	5.05499	4.92642	4.74264
Potri.002G248500	406.115	greenyellow	467.892	yellow	61.7771	0.000473341	-0.110787	AT3G07340	basic helix-loop-helix (bHLH) DNA-binding superfamily protein	Q9SRT2	Transcription factor bHLH62 OS=Arabidopsis thaliana GN=BHLH62 PE=2 SV=1	4.34764	3.04593	4.65504	4.44184	2.93514	4.9484
Potri.002G248600	585.011	brown	173.829	brown	-411.182	0.000234555	-0.660806	AT3G07360	plant U-box 9	Q9SRT0	U-box domain-containing protein 9 OS=Arabidopsis thaliana GN=PUB9 PE=1 SV=1	5.40976	6.08741	5.18079	5.03629	5.4266	4.71082
Potri.002G248700	10.4946	grey	686.801	brown	676.307	0.00135957	0.903076	AT3G07370	carboxyl terminus of HSC70-interacting protein	Q9SRS9	E3 ubiquitin-protein ligase CHIP OS=Arabidopsis thaliana GN=CHIP PE=1 SV=1	3.44423	3.3938	3.09962	3.35101	4.29688	3.04879
Potri.002G249200	3.72738	grey	558.16	turquoise	554.433	7.51e-05	2.42416	AT3G07390	auxin-responsive family protein	Q94BT2	Auxin-induced in root cultures protein 12 OS=Arabidopsis thaliana GN=AIR12 PE=1 SV=3	4.33595	4.10163	4.76446	4.38999	6.52578	4.6909
Potri.002G249300	122.751	yellow	8.63473	green	-114.116	0.00469449	1.04412	AT3G25290	Auxin-responsive family protein	Q94BT2	Auxin-induced in root cultures protein 12 OS=Arabidopsis thaliana GN=AIR12 PE=1 SV=3	6.40959	5.88375	6.41409	6.27968	6.92787	6.92525
Potri.002G249400	85.4736	magenta	825.294	turquoise	739.82	6.78e-08	1.35566	AT3G07400	lipase class 3 family protein			3.07585	3.39427	3.06018	2.95416	4.74994	3.00001
Potri.002G249500	41.0795	cyan	105.694	magenta	64.6144	0.0222487	0.301764	AT1G05810	RAB GTPase homolog A5E	P19892	Ras-related protein RABA5e OS=Arabidopsis thaliana GN=RABA5E PE=2 SV=1	2.63451	2.3162	2.79334	2.83	2.61797	3.41676
Potri.002G250000	155.89	blue	2.2495	grey	-153.641	0.0167552	1.75098	AT3G25400		Q91VC0	dCTP pyrophosphatase 1 OS=Rattus norvegicus GN=Dctpp1 PE=2 SV=1	5.07009	3.23424	4.7446	5.04159	4.98522	4.39057
Potri.002G250100	43.9835	grey	167.946	magenta	123.962	0.0161502	-0.0735957					0.709927	0.0735967	1.37196	1.09597	1e-06	1.44316
Potri.002G251000	153.683	pink	369.322	magenta	215.639	0.000130404	-1.70874	AT5G48485	Bifunctional inhibitor/lipid-transfer protein/seed storage 2S albumin superfamily protein	Q8W453	Putative lipid-transfer protein DIR1 OS=Arabidopsis thaliana GN=DIR1 PE=1 SV=1	7.71004	6.76723	8.43263	7.45935	5.05849	7.78588
Potri.002G251200	147.747	green	974.737	turquoise	826.99	5.46e-06	1.77345	AT5G48480	Lactoylglutathione lyase / glyoxalase I family protein	Q9LV66	Uncharacterized protein At5g48480 OS=Arabidopsis thaliana GN=At5g48480 PE=1 SV=1	5.58045	7.22623	5.90695	6.21445	8.99968	6.40796
Potri.002G251700	407.175	red	478.071	cyan	70.8959	1.69e-05	-0.438582	AT3G24660	transmembrane kinase-like 1	P33543	Putative kinase-like protein TMKL1 OS=Arabidopsis thaliana GN=TMKL1 PE=1 SV=1	3.08805	2.58559	3.14708	3.38143	2.14701	4.37897
Potri.002G252800	77.2395	turquoise	0.379689	grey	-76.8598	0.00863277	-0.791511	AT2G20180	phytochrome interacting factor 3-like 5	Q8GZM7	Transcription factor PIF1 OS=Arabidopsis thaliana GN=PIF1 PE=1 SV=1	1.33106	1.81508	1.22388	0.98458	1.02357	0.694351
Potri.002G252900	270.839	yellow	330.08	purple	59.2405	0.0168627	-0.219525	AT3G23990	heat shock protein 60	Q05046	Chaperonin CPN60-2, mitochondrial OS=Cucurbita maxima GN=CPN60-2 PE=1 SV=1	3.24569	2.679	3.94974	3.50555	2.45948	4.04688
Potri.002G254600	387.904	blue	569.57	magenta	181.666	1.68e-05	-0.842502	AT2G20300	Protein kinase superfamily protein	Q8RWW0	Receptor-like serine/threonine-protein kinase ALE2 OS=Arabidopsis thaliana GN=ALE2 PE=1 SV=1	3.44181	2.69852	3.58769	3.393	1.85602	3.90044
Potri.002G254800	5.48694	grey	691.167	brown	685.681	0.00462801	2.32658	AT3G04300	RmlC-like cupins superfamily protein			2.51947	2.44384	2.51073	3.24885	4.77042	2.50409
Potri.002G255200	79.5971	grey	0.443666	grey	-79.1535	0.0252048	1.29206					4.34914	3.36155	4.26405	4.31665	4.65361	4.06032
Potri.002G256200	133.402	turquoise	773.626	turquoise	640.224	4.58e-05	0.42557	AT2G20370	Exostosin family protein	Q7XJ98	Xyloglucan galactosyltransferase KATAMARI1 OS=Arabidopsis thaliana GN=KAM1 PE=1 SV=1	4.36533	5.03932	4.50647	4.36303	5.46489	4.40795
Potri.002G256500	58.5965	purple	100.226	orange	41.6296	0.0264224	-2.05826	AT4G28650	Leucine-rich repeat transmembrane protein kinase family protein	Q9M0G7	Leucine-rich repeat receptor-like protein kinase PXL2 OS=Arabidopsis thaliana GN=PXL2 PE=2 SV=1	3.00293	2.87442	3.5189	3.26735	0.81616	1.31066
Potri.002G256600	543.345	brown	996.33	turquoise	452.985	1.08e-07	0.382168	AT4G28640	indole-3-acetic acid inducible 11	Q38829	Auxin-responsive protein IAA11 OS=Arabidopsis thaliana GN=IAA11 PE=1 SV=1	4.54561	5.63005	4.51681	4.49063	6.01222	4.68151
Potri.002G256700	252.551	green	995.45	pink	742.899	1.11e-05	0.460208	AT2G20390				3.88092	4.59455	3.86578	3.83377	5.05476	3.7393
Potri.002G256900	41.7075	green	1179.76	turquoise	1138.05	2.22e-07	2.41611	AT4G17940	Tetratricopeptide repeat (TPR)-like superfamily protein			1e-06	0.383129	1e-06	1e-06	2.79924	1e-06
Potri.002G257500	221.721	yellow	35.5989	green	-186.122	0.000632279	1.4811	AT3G04400	Ribosomal protein L14p/L23e family protein	P49690	60S ribosomal protein L23 OS=Arabidopsis thaliana GN=RPL23A PE=2 SV=3	4.30484	3.54181	4.54867	4.33795	5.02291	4.90546
Potri.002G257900	3.67594	grey	36.4794	midnightmagenta	32.8034	0.0197863	1.00913	AT5G44030	cellulose synthase A4	Q84JA6	Cellulose synthase A catalytic subunit 4 [UDP-forming] OS=Arabidopsis thaliana GN=CESA4 PE=1 SV=1	4.06835	4.17686	4.07596	4.05912	5.18599	5.30905
Potri.002G258000	13.394	grey	18.5183	midnightmagenta	5.12434	0.00944558	1.99517	AT4G08850	Leucine-rich repeat receptor-like protein kinase family protein	Q8VZG8	Probable LRR receptor-like serine/threonine-protein kinase At4g08850 OS=Arabidopsis thaliana GN=At4g08850 PE=1 SV=3	0.592543	1e-06	0.434441	1.03748	1.99517	1.93571
Potri.002G258100	0	no	43.7687	midnightmagenta	43.7687	0.00242033	1.42758	AT4G08850	Leucine-rich repeat transmembrane protein kinase	Q8VZG8	Probable LRR receptor-like serine/threonine-protein kinase At4g08850 OS=Arabidopsis thaliana GN=At4g08850 PE=1 SV=3	0.187502	1e-06	0.0641874	0.246326	1.42758	1.25746
Potri.002G258400	0	no	8.97412	midnightmagenta	8.97412	0.0112835	1.73097	AT4G08850	Protein kinase family protein with leucine-rich repeat domain	Q8VZG8	Probable LRR receptor-like serine/threonine-protein kinase At4g08850 OS=Arabidopsis thaliana GN=At4g08850 PE=1 SV=3	0.51838	1e-06	0.578363	1.04038	1.73097	1.7958
Potri.002G258700	24.0176	yellow	214.279	orange	190.262	0.00360746	-2.71217	AT5G46050	peptide transporter 3	Q9FNL7	Peptide transporter PTR3-A OS=Arabidopsis thaliana GN=PTR3-A PE=2 SV=1	3.80638	2.84049	3.6416	2.26392	0.128323	2.18634
Potri.002G259200	6.51734	grey	113.277	magenta	106.76	0.00915402	0.196164	AT3G07880	Immunoglobulin E-set superfamily protein	Q9SFC6	Rho GDP-dissociation inhibitor 1 OS=Arabidopsis thaliana GN=GDI1 PE=1 SV=1	2.70797	2.43485	2.91997	2.81249	2.63101	3.49835
Potri.002G259300	351.214	turquoise	881.005	brown	529.792	7.48e-05	0.483965	AT4G28600	no pollen germination related 2			3.55137	3.87481	3.37572	3.59758	4.35877	3.28563
Potri.002G259400	87.3957	grey	102.844	brown	15.4478	0.00304168	0.460545	AT1G04000				3.93158	4.16934	3.60878	4.09169	4.62989	3.5397
Potri.002G259900	72.7081	purple	153.688	tan	80.9796	0.0102046	-0.99677	AT1G75220	Major facilitator superfamily protein	Q9FRL3	Sugar transporter ERD6-like 6 OS=Arabidopsis thaliana GN=At1g75220 PE=1 SV=1	5.28172	5.13311	5.56282	5.29945	4.13635	4.70753
Potri.002G260000	4.85812	grey	823.987	turquoise	819.129	8.54e-05	1.85188	AT1G75250	RAD-like 6			1e-06	0.714161	1e-06	1e-06	2.56604	0.15018
Potri.002G260100	1.38259	grey	664.733	turquoise	663.35	0.000752796	1.14402	AT2G16250	Leucine-rich repeat protein kinase family protein	C0LGK4	Probable LRR receptor-like serine/threonine-protein kinase At2g16250 OS=Arabidopsis thaliana GN=At2g16250 PE=1 SV=1	3.38016	3.38771	3.35496	3.56038	4.53173	3.44282
Potri.002G260800	23.9628	grey	685.518	brown	661.555	0.00216247	2.45813					3.452	2.63933	3.48127	3.85169	5.09746	3.13997
Potri.002G261800	112.357	orange	186.709	turquoise	74.3523	0.00271752	0.302599	AT2G16230	O-Glycosyl hydrolases family 17 protein	Q9M069	Glucan endo-1,3-beta-glucosidase 7 OS=Arabidopsis thaliana GN=At4g34480 PE=1 SV=2	2.61794	3.17361	2.39026	2.53858	3.47621	2.82817
Potri.002G261900	342.744	yellow	345.935	purple	3.19097	0.00113773	0.0544128	AT3G46940	DUTP-PYROPHOSPHATASE-LIKE 1	P32518	Deoxyuridine 5'-triphosphate nucleotidohydrolase OS=Solanum lycopersicum PE=2 SV=1	3.09554	1.60725	3.3784	3.00899	1.66167	3.74268
Potri.002G263000	345.864	turquoise	327.58	turquoise	-18.2837	0.00319813	-0.0768608	AT1G45160	Protein kinase superfamily protein	Q559T8	Probable serine/threonine-protein kinase DDB_G0272282 OS=Dictyostelium discoideum GN=DDB_G0272282 PE=3 SV=1	2.18516	2.70323	1.9667	2.13588	2.62637	1.66622
Potri.002G263600	98.206	red	89.6897	magenta	-8.51629	0.000634971	-0.187123	AT3G50700	indeterminate(ID)-domain 2	Q9ZWA6	Zinc finger protein MAGPIE OS=Arabidopsis thaliana GN=MGP PE=1 SV=1	3.00517	1.9797	3.19936	2.94385	1.79257	3.03918
Potri.002G263800	227.638	greenyellow	442.392	magenta	214.754	0.00821156	-0.351783	AT1G75130	cytochrome P450, family 721, subfamily A, polypeptide 1	O48786	Cytochrome P450 734A1 OS=Arabidopsis thaliana GN=CYP734A1 PE=2 SV=1	2.60607	1.82117	2.63326	2.50745	1.46939	2.58802
Potri.003G000800	176.909	orange	394.986	turquoise	218.077	0.0002978	-0.274331	AT1G59740	Major facilitator superfamily protein	Q93VV5	Probable peptide/nitrate transporter At1g59740 OS=Arabidopsis thaliana GN=At1g59740 PE=2 SV=1	0.589207	3.98308	1.39721	1.40186	3.70875	2.0506
Potri.003G001200	3.41706	grey	20.7734	purple	17.3564	0.0225767	-0.829054					2.45524	2.32576	2.51967	2.03482	1.49671	2.74621
Potri.003G003500	396.504	red	17.798	grey	-378.706	9.06e-05	0.704102	AT1G57680				5.45318	4.24581	5.34736	5.15153	4.94992	5.43253
Potri.003G003800	1.4377	grey	33.2644	midnightmagenta	31.8267	0.0277813	0.60375					0.728773	1.10532	1.09026	0.674442	1.70907	2.44586
Potri.003G004200	4.05887	grey	211.275	magenta	207.217	0.00292691	-1.1374	AT1G76680	12-oxophytodienoate reductase 1	B9FSC8	Putative 12-oxophytodienoate reductase 11 OS=Oryza sativa subsp. japonica GN=OPR11 PE=2 SV=1	1.98708	1.1374	1.46544	0.842228	1e-06	1.15794
Potri.003G004600	7.6177	grey	305.485	magenta	297.868	0.00786966	-1.18444	AT1G76680	12-oxophytodienoate reductase 1	B9FSC8	Putative 12-oxophytodienoate reductase 11 OS=Oryza sativa subsp. japonica GN=OPR11 PE=2 SV=1	2.22243	1.55044	1.79648	1.54196	0.365996	1.67871
Potri.003G005200	267.514	red	366.207	magenta	98.6924	1.95e-05	-1.6008	AT5G07010	sulfotransferase 2A	Q8L5A7	Cytosolic sulfotransferase 15 OS=Arabidopsis thaliana GN=SOT15 PE=1 SV=1	3.78971	2.2152	4.06553	3.29296	0.614402	3.51015
Potri.003G006900	164.108	blue	144.546	magenta	-19.5621	0.00229611	0.415724	AT1G09812				2.47869	1.28027	2.76897	2.32948	1.69599	4.07598
Potri.003G007000	175.64	red	352.396	magenta	176.756	9.25e-05	-1.43131	AT4G37370	cytochrome P450, family 81, subfamily D, polypeptide 8	P93147	Isoflavone 2'-hydroxylase OS=Glycyrrhiza echinata GN=CYP81E1 PE=1 SV=2	4.32062	2.34942	3.91388	4.24829	0.918105	3.54295
Potri.003G007400	181.041	red	307.94	magenta	126.899	0.000518052	-0.930937	AT4G37370	cytochrome P450, family 81, subfamily D, polypeptide 8	P93147	Isoflavone 2'-hydroxylase OS=Glycyrrhiza echinata GN=CYP81E1 PE=1 SV=2	4.91826	2.82184	4.45152	4.91135	1.8909	4.01271
Potri.003G007600	163.397	red	267.644	red	104.247	0.000927148	-1.2223	AT4G37370	cytochrome P450, family 81, subfamily D, polypeptide 8	P93147	Isoflavone 2'-hydroxylase OS=Glycyrrhiza echinata GN=CYP81E1 PE=1 SV=2	2.57482	1.25105	2.42547	2.63079	0.0287439	1.7685
Potri.003G007900	200.869	red	312.406	magenta	111.537	0.000315775	-1.1496	AT4G37370	cytochrome P450, family 81, subfamily D, polypeptide 8	P93147	Isoflavone 2'-hydroxylase OS=Glycyrrhiza echinata GN=CYP81E1 PE=1 SV=2	4.3855	2.35173	3.96271	4.44807	1.20213	3.56588
Potri.003G008200	130.466	red	301.024	magenta	170.558	0.00026586	-1.2036	AT4G37370	cytochrome P450, family 81, subfamily D, polypeptide 8	P93147	Isoflavone 2'-hydroxylase OS=Glycyrrhiza echinata GN=CYP81E1 PE=1 SV=2	3.32581	1.29208	2.75463	3.22293	0.088476	2.41458
Potri.003G008600	218.705	turquoise	155.965	brown	-62.7397	0.0008533	-1.41743	AT3G02430	Protein of unknown function (DUF679)			5.03413	6.05712	4.25498	4.26754	4.63969	3.31474
Potri.003G008800	178.409	greenyellow	375.467	magenta	197.058	0.00163668	-0.530401	AT5G49960		Q4VY51	Probable ion channel SYM8 OS=Pisum sativum GN=SYM8 PE=1 SV=3	2.35398	1.99502	2.39786	2.39668	1.46462	2.49828
Potri.003G009000	205.776	yellow	23.0791	salmon	-182.697	0.00180278	1.42655	AT1G80160	Lactoylglutathione lyase / glyoxalase I family protein			3.99938	3.04361	4.57832	4.75059	4.47017	2.94032
Potri.003G009300	46.4183	grey	971.622	brown	925.204	0.000112089	0.97727	AT5G49940	NIFU-like protein 2	Q93W20	NifU-like protein 2, chloroplastic OS=Arabidopsis thaliana GN=NIFU2 PE=1 SV=1	4.04015	4.39107	3.91665	4.00511	5.36834	3.47766
Potri.003G009800	295.943	orange	761.178	brown	465.235	0.00011029	0.481191	AT1G09794	Cox19 family protein (CHCH motif)			2.52403	3.60434	2.12674	2.57489	4.08553	1.71084
Potri.003G009900	90.5936	turquoise	23.3569	grey	-67.2367	0.00929506	-0.626607	AT4G25880	pumilio 6	Q9C5E7	Pumilio homolog 6, chloroplastic OS=Arabidopsis thaliana GN=APUM6 PE=1 SV=1	4.39295	4.70894	3.84512	4.34502	4.08233	3.58017
Potri.003G010200	317.624	pink	9.00364	green	-308.62	0.0276621	1.18771	AT5G57290	60S acidic ribosomal protein family	Q9LVC9	60S acidic ribosomal protein P3-2 OS=Arabidopsis thaliana GN=RPP3B PE=1 SV=1	4.71961	4.24081	5.1871	4.7591	5.42852	5.17214
Potri.003G011300	65.3415	yellow	319.327	yellow	253.986	0.00407487	-0.150682	AT4G06599	ubiquitin family protein	Q8W3M6	Ubiquitin-like domain-containing CTD phosphatase OS=Arabidopsis thaliana GN=At4g06599 PE=2 SV=1	2.56172	2.21104	2.86441	2.67085	2.06036	3.06926
Potri.003G013200	0	no	1100.74	turquoise	1100.74	1.06e-08	2.53546	AT2G25470	receptor like protein 15	C0LGQ5	LRR receptor-like serine/threonine-protein kinase GSO1 OS=Arabidopsis thaliana GN=GSO1 PE=2 SV=1	0.334071	1e-06	0.0962068	0.930535	2.53546	0.658821
Potri.003G013700	0	no	242.851	blue	242.851	1.52e-06	1.84889	AT2G25470	receptor like protein 15	C0LGQ5	LRR receptor-like serine/threonine-protein kinase GSO1 OS=Arabidopsis thaliana GN=GSO1 PE=2 SV=1	0.0897714	1e-06	1e-06	0.963395	1.84889	0.890771
Potri.003G014200	7.7226	midnightblue	126.631	green	118.909	0.000148295	1.65318	AT5G36930	Disease resistance protein (TIR-NBS-LRR class) family	Q40392	TMV resistance protein N OS=Nicotiana glutinosa GN=N PE=1 SV=1	1.94066	1.61617	1.79805	2.19884	3.26935	2.46919
Potri.003G017800	3.8387	grey	2.75744	grey	-1.08126	0.0147561	-2.10312					2.59146	2.25736	3.48285	2.68839	0.154235	1.17742
Potri.003G018500	332.986	turquoise	541.702	brown	208.716	4.4e-05	0.668009	AT1G22930	T-complex protein 11	Q9NUJ3	T-complex protein 11-like protein 1 OS=Homo sapiens GN=TCP11L1 PE=1 SV=1	4.80887	5.48203	4.24804	4.75123	6.15004	3.73152
Potri.003G018600	39.794	grey	5.61154	grey	-34.1825	0.020251	-0.350923					2.88303	3.49139	1.93386	2.88897	3.14047	1.75211
Potri.003G019100	624.996	brown	990.071	turquoise	365.076	7.63e-08	0.050572	AT1G10900	Phosphatidylinositol-4-phosphate 5-kinase family protein	Q9SUI2	Phosphatidylinositol 4-phosphate 5-kinase 7 OS=Arabidopsis thaliana GN=PIP5K7 PE=1 SV=1	3.29289	4.85389	3.15509	3.15217	4.90446	3.08514
Potri.003G019200	482.3	brown	989.332	turquoise	507.032	2e-06	0.635231					0.329629	2.45914	1e-06	0.149137	3.09437	0.357445
Potri.003G019700	4.16078	grey	298.277	magenta	294.116	0.000189327	-1.13197	AT3G06470	GNS1/SUR4 membrane protein family	Q86JM5	Putative elongation of fatty acids protein DDB_G0272012 OS=Dictyostelium discoideum GN=DDB_G0272012 PE=3 SV=1	3.70943	3.52134	3.66372	3.51083	2.38937	3.35462
Potri.003G020400	9.81413	grey	5.76158	grey	-4.05255	0.0202647	1.85445	AT1G15820	light harvesting complex photosystem II subunit 6	P27524	Chlorophyll a-b binding protein CP24 10A, chloroplastic OS=Solanum lycopersicum GN=CAP10A PE=3 SV=1	0.661985	0.0518264	0.574154	0.835144	1.90628	1.28845
Potri.003G022900	268.613	pink	573.734	yellow	305.121	0.000940855	-0.152173	AT5G64570	beta-D-xylosidase 4	Q9FLG1	Beta-D-xylosidase 4 OS=Arabidopsis thaliana GN=BXL4 PE=1 SV=1	1.21642	0.33666	1.94112	1.44952	0.184487	1.95008
Potri.003G023300	36.7644	cyan	452.347	magenta	415.582	1.17e-05	-0.816433	AT5G64550	loricrin-related	Q9SZ67	Probable WRKY transcription factor 19 OS=Arabidopsis thaliana GN=WRKY19 PE=2 SV=1	6.17233	5.53869	5.92208	6.04731	4.72225	5.96161
Potri.003G023600	63.3775	magenta	118.537	green	55.1597	0.00190779	0.540198	AT5G64160				2.59886	2.99835	2.63178	2.37207	3.53855	2.94279
Potri.003G026500	307.683	turquoise	321.881	brown	14.198	0.00150452	-0.236647	AT3G14830				4.01972	4.42618	3.67481	3.77914	4.18953	3.42501
Potri.003G026800	7.85449	grey	280.525	magenta	272.671	8.78e-06	-1.19098	AT1G78680	gamma-glutamyl hydrolase 2	O65355	Gamma-glutamyl hydrolase OS=Arabidopsis thaliana GN=GGH PE=1 SV=2	5.6517	5.45666	5.35956	5.50919	4.26568	4.96485
Potri.003G027200	37.7485	blue	357.728	blue	319.98	5.61e-07	2.99844	AT1G07390	receptor like protein 1	C0LGQ5	LRR receptor-like serine/threonine-protein kinase GSO1 OS=Arabidopsis thaliana GN=GSO1 PE=2 SV=1	0.647137	0.0289693	0.645915	1.86439	3.02741	1.60521
Potri.003G027600	0	no	369.668	turquoise	369.668	1.8e-06	1.72322	AT2G25470	receptor like protein 21	Q9FIZ3	LRR receptor-like serine/threonine-protein kinase GSO2 OS=Arabidopsis thaliana GN=GSO2 PE=2 SV=2	1e-06	1e-06	1e-06	0.490568	1.72322	0.651773
Potri.003G028200	74.8669	blue	723.074	turquoise	648.207	6.59e-06	2.4242	AT2G25470	receptor like protein 9	C0LGQ5	LRR receptor-like serine/threonine-protein kinase GSO1 OS=Arabidopsis thaliana GN=GSO1 PE=2 SV=1	1.67321	0.913812	1.58147	2.35729	3.33801	2.30349
Potri.003G028700	14.9482	grey	510.413	turquoise	495.465	5.88e-07	3.49843	AT1G07390	receptor like protein 1	Q9FIZ3	LRR receptor-like serine/threonine-protein kinase GSO2 OS=Arabidopsis thaliana GN=GSO2 PE=2 SV=2	0.553427	1e-06	0.593772	1.8308	3.49843	1.97095
Potri.003G029400	37.9385	midnightblue	222.287	blue	184.348	2.95e-06	3.82719	AT2G25470	receptor like protein 21	Q9FIZ3	LRR receptor-like serine/threonine-protein kinase GSO2 OS=Arabidopsis thaliana GN=GSO2 PE=2 SV=2	1.66113	0.358149	1.53839	3.01982	4.18533	2.84945
Potri.003G030700	281.76	orange	38.4387	brown	-243.321	0.00494562	-1.86447	AT3G52820	purple acid phosphatase 22	Q8S340	Purple acid phosphatase 22 OS=Arabidopsis thaliana GN=PAP22 PE=2 SV=1	3.1567	5.17021	2.64258	2.64843	3.30574	1.49708
Potri.003G030800	92.7999	purple	378.815	magenta	286.015	0.00839745	-1.48771	AT3G59310	Eukaryotic protein of unknown function (DUF914)	Q8IXU6	Solute carrier family 35 member F2 OS=Homo sapiens GN=SLC35F2 PE=1 SV=1	2.90464	2.51869	3.15918	2.74349	1.03098	2.75943
Potri.003G032200	436.265	red	189.743	magenta	-246.522	3.85e-05	-0.00947711	AT3G15820	phosphatidic acid phosphatase-related / PAP2-related			3.07514	1.68594	3.05971	2.67817	1.67646	2.4802
Potri.003G032800	10.1496	grey	177.718	brown	167.569	0.00972626	-0.0384432	AT3G15730	phospholipase D alpha 1	Q41142	Phospholipase D alpha 1 OS=Ricinus communis GN=PLD1 PE=1 SV=1	4.69879	5.0779	4.85674	4.6555	5.03946	3.96432
Potri.003G033300	34.0867	grey	56.345	magenta	22.2583	0.0071277	0.188132	AT4G19160				1.59016	1.05128	1.87752	1.83875	1.23941	2.31692
Potri.003G034200	103.59	grey	34.2869	midnightmagenta	-69.3028	0.00186904	0.561352	AT1G51700	DOF zinc finger protein 1	O82155	Dof zinc finger protein DOF1.7 OS=Arabidopsis thaliana GN=DOF1.7 PE=2 SV=1	2.35315	2.86924	1.88783	2.51741	3.4306	3.1951
Potri.003G034600	438.321	turquoise	23.3125	salmon	-415.008	0.000170219	-1.93783	AT1G17710	Pyridoxal phosphate phosphatase-related protein	Q9FZ62	Inorganic pyrophosphatase 2 OS=Arabidopsis thaliana GN=At1g17710 PE=2 SV=1	3.14763	4.32915	2.28545	3.57173	2.39132	1.79671
Potri.003G034900	20.5981	grey	174.854	magenta	154.256	0.00818398	-0.684107	AT3G13690	Protein kinase protein with adenine nucleotide alpha hydrolases-like domain	P0DH62	Inactive protein kinase SELMODRAFT_444075 OS=Selaginella moellendorffii GN=SELMODRAFT_444075 PE=2 SV=1	3.32025	2.97007	3.23195	3.09367	2.28596	3.13674
Potri.003G035000	50.7454	yellow	257.067	magenta	206.322	0.000407054	-0.452572	AT3G13700	RNA-binding (RRM/RBD/RNP motifs) family protein	Q9YGP5	RNA-binding protein with multiple splicing OS=Xenopus laevis GN=rbpms PE=2 SV=1	3.40508	3.2131	3.58926	3.49904	2.76053	3.92915
Potri.003G035400	302.295	turquoise	524.626	turquoise	222.331	1.02e-05	-0.385948	AT4G33000	calcineurin B-like protein 10	Q7FRS8	Calcineurin B-like protein 10 OS=Arabidopsis thaliana GN=CBL10 PE=1 SV=1	0.58101	2.14919	0.633344	0.228232	1.76324	0.435949
Potri.003G036700	6.23059	grey	498.005	turquoise	491.774	0.00112947	0.895996					2.23749	2.23395	1.96198	1.73348	3.12995	1.76829
Potri.003G037800	628.507	brown	316.977	blue	-311.529	2.76e-06	-0.429027	AT4G33000	calcineurin B-like protein 10	Q7FRS8	Calcineurin B-like protein 10 OS=Arabidopsis thaliana GN=CBL10 PE=1 SV=1	2.10342	3.80741	2.21005	1.91106	3.37838	1.89259
Potri.003G038500	4.15822	grey	31.4509	greenyellow	27.2927	0.00557059	-1.18266	AT3G13750	beta galactosidase 1	Q9SCW1	Beta-galactosidase 1 OS=Arabidopsis thaliana GN=BGAL1 PE=1 SV=1	7.46059	7.78339	7.46474	7.45863	6.60074	5.82806
Potri.003G038600	23.7212	salmon	1153.26	turquoise	1129.54	7.33e-05	1.40573	AT1G17665				3.07996	3.34588	3.00156	3.14258	4.75162	2.6565
Potri.003G039400	58.1414	yellow	126.82	orange	68.6782	0.0125344	-0.901013	AT1G17620	Late embryogenesis abundant (LEA) hydroxyproline-rich glycoprotein family			6.39484	6.06468	6.43195	5.94526	5.16367	5.56342
Potri.003G044100	20.9236	green	146.951	grey	126.028	0.00125539	0.994034	AT1G17530	translocase of inner mitochondrial membrane 23			1.99036	2.16166	1.90186	2.17847	3.15569	2.5075
Potri.003G046100	10.0203	salmon	177.617	turquoise	167.596	0.000320367	1.26897					2.76554	2.72578	2.44258	2.76225	3.99475	3.16545
Potri.003G046800	28.4699	blue	348.733	magenta	320.263	0.00255112	-0.416951	AT1G31770	ATP-binding cassette 14	Q9C6W5	ABC transporter G family member 14 OS=Arabidopsis thaliana GN=ABCG14 PE=2 SV=1	5.09306	3.47617	4.56615	4.68129	3.05922	4.80246
Potri.003G048300	190.633	turquoise	611.936	brown	421.303	0.00057396	0.0633298	AT1G33490				3.32628	3.99704	3.01395	2.85114	4.06037	2.49937
Potri.003G049100	160.541	turquoise	996.915	pink	836.374	0.000626798	0.397023	AT3G16350	Homeodomain-like superfamily protein	Q2V9B0	Transcription factor MYB1R1 OS=Solanum tuberosum PE=2 SV=1	1.97157	2.59492	1.59529	1.91157	2.99194	1.65936
Potri.003G049800	356.679	turquoise	360.269	green	3.58968	1.02e-05	0.550275	AT3G16330				2.24644	4.98928	1.88634	2.04333	5.53955	3.43258
Potri.003G050400	157.965	red	133.8	magenta	-24.1652	0.00200309	0	AT3G16300	Uncharacterised protein family (UPF0497)	B9GXD6	CASP-like protein POPTRDRAFT_553757 OS=Populus trichocarpa GN=POPTRDRAFT_553757 PE=3 SV=1	1.81227	1e-06	2.5066	1.5037	1e-06	1.78405
Potri.003G050900	171.262	turquoise	22.4204	brown	-148.841	0.00277893	-0.305822	AT3G16240	delta tonoplast integral protein	Q41951	Aquaporin TIP2-1 OS=Arabidopsis thaliana GN=TIP2-1 PE=1 SV=2	2.84784	4.73659	3.29031	3.60917	4.43077	2.56287
Potri.003G051300	115.864	yellow	139.276	magenta	23.4115	0.00682228	0.133087	AT4G29080	phytochrome-associated protein 2	Q9ZSY8	Auxin-responsive protein IAA27 OS=Arabidopsis thaliana GN=IAA27 PE=1 SV=1	3.78957	3.19497	3.71253	3.61601	3.32806	4.33025
Potri.003G051400	73.3121	yellow	37.1705	magenta	-36.1416	0.00124288	0.28304	AT3G27750				1.04025	0.403996	1.59584	0.405948	0.687036	1.97219
Potri.003G051600	74.6774	blue	67.9876	magenta	-6.68981	0.000428032	0.905986	AT4G29100	basic helix-loop-helix (bHLH) DNA-binding superfamily protein	Q8S3D1	Transcription factor bHLH68 OS=Arabidopsis thaliana GN=BHLH68 PE=2 SV=2	2.41812	1.98291	2.51403	2.79748	2.8889	3.84976
Potri.003G052200	212.153	blue	6.19333	grey	-205.959	0.00148566	1.001	AT1G52220		Q8LCA1	Thylakoid membrane phosphoprotein 14 kDa, chloroplastic OS=Arabidopsis thaliana GN=TMP14 PE=1 SV=2	2.36014	1.70652	2.25143	2.52563	2.70753	2.38462
Potri.003G052500	5.01621	grey	236.904	turquoise	231.888	0.000566209	2.193	AT1G52230	photosystem I subunit H2	O04006	Photosystem I reaction center subunit VI, chloroplastic OS=Brassica rapa GN=PSAH PE=2 SV=1	1.61868	1.58273	1.60367	1.32475	3.77573	2.48711
Potri.003G052800	442.271	brown	520.7	brown	78.4288	0.000414742	-0.158401	AT1G52240	RHO guanyl-nucleotide exchange factor 11	Q94748	Probable dynein light chain OS=Schistosoma mansoni PE=3 SV=1	3.9112	6.00856	3.3979	4.13834	5.85016	2.322
Potri.003G053100	247.532	yellow	37.548	magenta	-209.984	0.0210501	0.835884	AT3G16080	Zinc-binding ribosomal protein family protein	Q8LEM8	60S ribosomal protein L37-3 OS=Arabidopsis thaliana GN=RPL37C PE=3 SV=1	3.16168	2.65789	3.62926	3.57375	3.49378	3.94744
Potri.003G053300	40.4787	grey	222.258	magenta	181.78	4.04e-05	-0.532909	AT1G52290	Protein kinase superfamily protein	Q9C821	Proline-rich receptor-like protein kinase PERK15 OS=Arabidopsis thaliana GN=PERK15 PE=1 SV=1	2.3714	1.74645	2.03568	2.21245	1.21354	1.93652
Potri.003G053500	0.642723	grey	410.407	turquoise	409.764	0.000533362	1.05223	AT1G15230				2.63597	2.82331	2.86289	2.7745	3.87553	3.01044
Potri.003G054200	136.947	green	325.388	blue	188.441	0.000236081	0.921026	AT1G79910	Regulator of Vps4 activity in the MVB pathway protein	Q54I39	IST1-like protein OS=Dictyostelium discoideum GN=DDB_G0289029 PE=3 SV=1	0.341778	1.3676	0.367397	0.3135	2.28862	1e-06
Potri.003G054500	169.643	turquoise	363.776	blue	194.133	0.00035522	0.671322	AT1G79910	Regulator of Vps4 activity in the MVB pathway protein	Q54I39	IST1-like protein OS=Dictyostelium discoideum GN=DDB_G0289029 PE=3 SV=1	0.583933	1.67248	0.469117	0.443914	2.3438	0.109709
Potri.003G055200	209.464	turquoise	858.615	brown	649.151	0.000137799	0.556271	AT1G52343				3.2379	3.60729	3.06122	3.14095	4.16356	2.66909
Potri.003G056200	397.561	tan	137.431	turquoise	-260.13	0.00011371	0.0665809	AT3G15990	sulfate transporter 3;4	Q9LW86	Probable sulfate transporter 3.4 OS=Arabidopsis thaliana GN=SULTR3;4 PE=2 SV=1	3.06669	4.61411	3.2813	3.37249	4.6807	3.87118
Potri.003G058800	0.843749	grey	200.131	orange	199.287	0.00298348	-2.14067	AT3G15570	Phototropic-responsive NPH3 family protein	Q9FMF5	Root phototropism protein 3 OS=Arabidopsis thaliana GN=RPT3 PE=1 SV=2	2.55177	2.32577	2.36417	2.11705	0.185109	1.20107
Potri.003G059200	5.3897	grey	144.599	tan	139.209	0.000973736	-1.31169	AT1G52760	lysophospholipase 2	Q8R431	Monoglyceride lipase OS=Rattus norvegicus GN=Mgll PE=1 SV=1	6.18921	6.27543	6.10243	5.67192	4.96374	5.46769
Potri.003G059800	27.2665	magenta	33.9991	greenyellow	6.73253	0.0183788	-2.33187	AT5G25460	Protein of unknown function, DUF642			3.31214	4.31932	3.27906	3.09911	1.98745	0.92769
Potri.003G059900	44.0759	green	455.113	brown	411.037	0.000250599	0.690271	AT1G52720				1.0412	2.11549	1.32178	1.64831	2.80576	0.712841
Potri.003G060300	274.062	greenyellow	147.84	magenta	-126.222	0.000570698	0.818098	AT1G52700	alpha/beta-Hydrolases superfamily protein	Q9WTL7	Acyl-protein thioesterase 2 OS=Mus musculus GN=Lypla2 PE=1 SV=1	1.15541	1e-06	2.03894	1.99852	0.818099	3.90713
Potri.003G060500	222.331	yellow	313.087	magenta	90.7563	8.75e-05	0.045633	AT1G15440	periodic tryptophan protein 2	Q15269	Periodic tryptophan protein 2 homolog OS=Homo sapiens GN=PWP2 PE=1 SV=2	1.12285	1e-06	1.30429	0.835904	0.045634	1.86437
Potri.003G061300	402.778	greenyellow	439.242	cyan	36.4642	3.36e-06	0.073879	AT3G15680	Ran BP2/NZF zinc finger-like superfamily protein			2.86292	0.302474	3.70805	2.96645	0.376353	5.08927
Potri.003G061800	241.561	red	397.025	magenta	155.464	1.77e-05	0.00540443	AT1G15410	aspartate-glutamate racemase family			5.21885	3.88442	4.95657	5.02557	3.88983	5.39299
Potri.003G062000	175.292	blue	314.302	yellow	139.01	0.00046465	-0.780646	AT1G27340	Galactose oxidase/kelch repeat superfamily protein	Q9FZK1	F-box only protein 6 OS=Arabidopsis thaliana GN=FBX6 PE=2 SV=1	2.94111	2.30296	3.42713	3.22193	1.52232	4.09245
Potri.003G062400	10.4929	midnightblue	116.833	red	106.34	0.00140405	-1.05778	AT1G80160	Lactoylglutathione lyase / glyoxalase I family protein			7.55849	6.8499	7.5423	6.76174	5.79212	6.49523
Potri.003G062500	157.003	blue	94.0982	red	-62.9049	8.78e-05	-1.1324					5.60276	4.53011	5.49347	4.50962	3.3977	4.30194
Potri.003G063400	1.25175	grey	69.7623	magenta	68.5106	0.0266997	0.299588	AT1G54200				1.48298	1.39113	2.04526	2.28646	1.69071	2.99961
Potri.003G063900	60.1418	green	0.247029	grey	-59.8948	0.00506605	-1.06784	AT1G17455	ELF4-like 4	Q570U6	Protein ELF4-LIKE 4 OS=Arabidopsis thaliana GN=EFL4 PE=2 SV=1	3.75337	4.38454	3.72204	3.50867	3.3167	3.69226
Potri.003G064900	86.5887	magenta	190.924	orange	104.335	0.000574098	-1.00765		hydroxyproline-rich glycoprotein family protein			3.00142	3.38021	3.00207	2.82551	2.37256	2.69451
Potri.003G065100	1.30098	grey	265.561	grey	264.26	1.03e-05	2.19957	ATCG00360	Tetratricopeptide repeat (TPR)-like superfamily protein	A4GYR1	Photosystem I assembly protein ycf3 OS=Populus trichocarpa GN=ycf3 PE=3 SV=1	1.52831	2.20459	2.19306	1.88848	4.40416	2.86469
Potri.003G065400	0.623771	grey	59.0514	orange	58.4277	0.00413265	-1.10251	AT3G13840	GRAS family transcription factor	Q4VYC8	Nodulation-signaling pathway 1 protein OS=Medicago truncatula GN=NSP1 PE=1 SV=1	1.79115	1.59268	1.0877	1.16795	0.490172	0.606238
Potri.003G066300	2.72632	grey	107.429	green	104.703	0.00445209	1.71842	AT2G05940	Protein kinase superfamily protein	Q9CAH1	Putative receptor-like protein kinase At1g72540 OS=Arabidopsis thaliana GN=At1g72540 PE=2 SV=1	1.155	1.03578	1.10567	1.07389	2.7542	1.76309
Potri.003G066400	6.04363	grey	391.224	yellow	385.181	0.0168162	-2.73411	AT5G07990	Cytochrome P450 superfamily protein	P24465	Cytochrome P450 71A1 OS=Persea americana GN=CYP71A1 PE=1 SV=2	5.1937	5.36702	5.51454	5.6297	2.63291	7.09197
Potri.003G066800	12.1227	grey	372.173	yellow	360.051	0.0173563	-1.90993	AT5G07990	Cytochrome P450 superfamily protein	Q9SD85	Flavonoid 3'-monooxygenase OS=Arabidopsis thaliana GN=CYP75B1 PE=1 SV=1	4.63879	4.77216	5.12513	5.20795	2.86223	6.49651
Potri.003G067400	9.81415	cyan	106.464	green	96.6495	0.00285755	1.30998	ATCG00640	ribosomal protein L33	A4GYT2	50S ribosomal protein L33, chloroplastic OS=Populus trichocarpa GN=rpl33 PE=3 SV=1	2.43828	2.20536	2.44122	2.70172	3.51534	2.95007
Potri.003G067700	530.32	brown	18.4416	salmon	-511.879	0.000172322	-1.74004	AT1G54100	aldehyde dehydrogenase 7B4	Q9SYG7	Aldehyde dehydrogenase family 7 member B4 OS=Arabidopsis thaliana GN=ALDH7B4 PE=2 SV=3	5.89233	6.95905	5.67521	5.6598	5.21901	5.12415
Potri.003G067800	1.30556	grey	548.843	turquoise	547.538	0.00454948	0.845536	AT1G72510	Protein of unknown function (DUF1677)			5.28561	5.01608	4.65506	4.80323	5.86161	4.02108
Potri.003G068300	378.897	turquoise	675.78	turquoise	296.882	8.91e-05	-0.608308	AT1G72490				1.0931	3.41894	1.27539	0.982261	2.81063	0.890683
Potri.003G068500	86.3151	purple	333.072	magenta	246.757	0.0147145	-1.28462	AT1G72480	Lung seven transmembrane receptor family protein	Q28EW0	Transmembrane protein 87A OS=Xenopus tropicalis GN=tmem87a PE=2 SV=1	3.85407	3.81888	4.27066	3.82517	2.53426	4.11082
Potri.003G068900	82.9437	turquoise	1008.37	turquoise	925.429	4.35e-07	4.56795	AT1G72450	jasmonate-zim-domain protein 6	Q9C9E3	Protein TIFY 11B OS=Arabidopsis thaliana GN=TIFY11B PE=1 SV=1	2.1795	3.75042	2.15173	2.51044	8.31837	2.7264
Potri.003G069100	0.688819	grey	82.3036	magenta	81.6147	0.0288911	-1.61939					2.7119	2.87339	2.77065	2.7481	1.254	2.48984
Potri.003G070500	451.428	brown	1123.6	turquoise	672.176	1.33e-06	1.93078	AT1G54070	Dormancy/auxin associated family protein			0.432098	2.88507	0.173667	1.42896	4.81585	0.263188
Potri.003G070600	237.319	blue	119.158	brown	-118.161	6.16e-05	4.04209	AT3G14200	Chaperone DnaJ-domain superfamily protein	O35723	DnaJ homolog subfamily B member 3 OS=Mus musculus GN=Dnajb3 PE=2 SV=1	4.35743	1.25852	3.51288	4.16399	5.30061	3.53566
Potri.003G071100	372.011	turquoise	234.45	brown	-137.561	0.000687574	0.85926	AT1G54050	HSP20-like chaperones superfamily protein	Q9SYG1	17.4 kDa class III heat shock protein OS=Arabidopsis thaliana GN=HSP17.4B PE=2 SV=1	1.06562	2.88637	0.192349	1.74946	3.74563	0.048412
Potri.003G071300	320.704	tan	434.544	turquoise	113.841	0.000376914	-0.17844	AT3G14205	Phosphoinositide phosphatase family protein	Q91WF7	Polyphosphoinositide phosphatase OS=Mus musculus GN=Fig4 PE=1 SV=1	4.96205	5.44746	4.54833	4.66723	5.26902	4.2732
Potri.003G071500	125.092	pink	241.564	orange	116.472	0.00643477	-1.067	AT1G53920	GDSL-motif lipase 5	Q9SSA7	GDSL esterase/lipase 5 OS=Arabidopsis thaliana GN=GLIP5 PE=2 SV=2	3.76125	3.13849	4.19603	3.47995	2.07149	3.33501
Potri.003G071800	12.8741	grey	217.982	magenta	205.108	0.00157172	-0.616467	AT3G14240	Subtilase family protein	O65351	Subtilisin-like protease OS=Arabidopsis thaliana GN=ARA12 PE=1 SV=1	5.61035	5.14539	5.30538	5.80769	4.52893	6.21192
Potri.003G072300	462.312	turquoise	149.725	brown	-312.587	0.000924555	-0.253742	AT3G14270	phosphatidylinositol-4-phosphate 5-kinase family protein	P34756	1-phosphatidylinositol 3-phosphate 5-kinase FAB1 OS=Saccharomyces cerevisiae (strain ATCC 204508 / S288c) GN=FAB1 PE=1 SV=3	4.22407	4.93178	3.92408	4.1334	4.67804	3.46396
Potri.003G072600	3.50132	grey	94.0477	tan	90.5464	0.00293865	-0.998926	AT1G72330	alanine aminotransferase 2	Q9LDV4	Alanine aminotransferase 2, mitochondrial OS=Arabidopsis thaliana GN=ALAAT2 PE=2 SV=1	5.28781	5.4896	5.52754	5.40906	4.49067	4.73014
Potri.003G072800	18.6416	purple	120.027	tan	101.385	0.0108286	-1.45035	AT3G14310	pectin methylesterase 3	P83948	Pectinesterase 3 OS=Citrus sinensis PE=1 SV=1	4.07102	4.15521	4.93429	4.61234	2.70486	3.60357
Potri.003G073000	171.377	yellow	32.3056	grey	-139.071	0.0157928	0.608332	AT1G72320	pumilio 23	Q9C552	Pumilio homolog 23 OS=Arabidopsis thaliana GN=APUM23 PE=2 SV=1	2.04037	1.56232	2.36788	2.06328	2.17065	2.7722
Potri.003G073100	8.44613	grey	610.078	turquoise	601.632	0.000523209	1.10128	AT1G17280	ubiquitin-conjugating enzyme 34	Q9SHI7	Ubiquitin-conjugating enzyme E2 34 OS=Arabidopsis thaliana GN=UBC34 PE=2 SV=1	3.60924	3.56991	3.52561	3.65649	4.6712	3.82208
Potri.003G073200	1.00358	grey	57.8903	green	56.8867	0.0152051	1.7186					1.02256	0.696703	0.908707	1.56129	2.4153	1.65576
Potri.003G073300	580.08	tan	807.466	turquoise	227.387	5.5e-06	-0.122598	AT1G53820	RING/U-box superfamily protein	P0C035	RING-H2 finger protein ATL60 OS=Arabidopsis thaliana GN=ATL60 PE=2 SV=1	2.71509	4.14417	2.68018	2.53053	4.02157	2.55263
Potri.003G074000	96.5207	blue	161.678	red	65.1572	0.000892459	-0.950785	AT1G72300	Leucine-rich receptor-like protein kinase family protein	Q9C7S5	Tyrosine-sulfated glycopeptide receptor 1 OS=Arabidopsis thaliana GN=PSYR1 PE=2 SV=1	5.2244	4.51125	4.91451	5.26388	3.56046	4.44219
Potri.003G074600	97.493	orange	21.4242	magenta	-76.0688	0.010941	-0.812865	AT4G20050	Pectin lyase-like superfamily protein	O49432	Polygalacturonase QRT3 OS=Arabidopsis thaliana GN=QRT3 PE=2 SV=1	0.493495	2.00009	1.0275	1.09552	1.18722	1.79451
Potri.003G074800	262.137	pink	458.922	yellow	196.785	0.00156605	-0.0975549	AT1G70190	Ribosomal protein L7/L12, oligomerisation;Ribosomal protein L7/L12, C-terminal/adaptor protein ClpS-like	P41189	50S ribosomal protein L7/L12 OS=Liberibacter africanus GN=rplL PE=3 SV=1	2.99965	2.28011	3.10055	3.04205	2.18255	3.45787
Potri.003G075600	181.535	turquoise	9.02873	grey	-172.506	0.0261404	-1.56612	AT1G31040	PLATZ transcription factor family protein			1.19511	2.24782	1.40099	1.10815	0.681702	0.426775
Potri.003G075900	409.881	greenyellow	273.631	magenta	-136.25	1.86e-07	0.493453	AT4G25200	mitochondrion-localized small heat shock protein 23.6	Q39818	Heat shock 22 kDa protein, mitochondrial OS=Glycine max GN=HSP23.9 PE=2 SV=1	3.51992	2.32627	3.89534	3.55531	2.81972	4.28592
Potri.003G076300	108.259	turquoise	73.0984	red	-35.1608	2.92e-05	-2.26397	AT4G16563	Eukaryotic aspartyl protease family protein	Q766C3	Aspartic proteinase nepenthesin-1 OS=Nepenthes gracilis GN=nep1 PE=1 SV=1	4.57948	5.23143	4.70726	4.41892	2.96745	3.35329
Potri.003G076500	257.568	blue	511.951	magenta	254.384	1.36e-06	0.23515	AT4G16570	protein arginine methyltransferase 7	Q944R7	Protein arginine N-methyltransferase 1.6 OS=Arabidopsis thaliana GN=PRMT16 PE=2 SV=2	1.6003	0.269823	1.57747	1.70062	0.504973	2.05473
Potri.003G077200	128.301	greenyellow	140.494	magenta	12.1922	0.00722132	-0.285329	AT3G60580	C2H2-like zinc finger protein	Q9M202	Zinc finger protein ZAT9 OS=Arabidopsis thaliana GN=ZAT9 PE=2 SV=1	1.19092	0.737313	1.35962	0.996005	0.451984	1.8066
Potri.003G077500	306.594	red	509.898	magenta	203.305	6.92e-07	-0.324769	AT4G16650	O-fucosyltransferase family protein	Q8W486	DUF246 domain-containing protein At1g04910 OS=Arabidopsis thaliana GN=At1g04910 PE=1 SV=1	3.25248	2.72625	3.45621	3.22487	2.40148	3.73357
Potri.003G078100	11.808	green	288.717	turquoise	276.909	0.00303532	0.601702	AT4G16695				2.65782	3.18918	2.83176	2.49554	3.79089	2.86911
Potri.003G078700	215.305	yellow	151.886	magenta	-63.4184	0.014033	0.299329	AT4G16720	Ribosomal protein L23/L15e family protein	O82528	60S ribosomal protein L15 OS=Petunia hybrida GN=RPL15 PE=2 SV=1	1.95513	1.31179	2.55375	2.0354	1.61112	2.39307
Potri.003G079200	207.937	orange	453.716	blue	245.778	0.00019702	0.136329	AT4G16760	acyl-CoA oxidase 1	O65202	Peroxisomal acyl-coenzyme A oxidase 1 OS=Arabidopsis thaliana GN=ACX1 PE=1 SV=1	5.00063	5.64078	5.0934	5.08738	5.77711	4.62269
Potri.003G079500	488.04	brown	957.081	brown	469.042	6.6e-05	0.471209	AT5G47390	myb-like transcription factor family protein	Q2V9B0	Transcription factor MYB1R1 OS=Solanum tuberosum PE=2 SV=1	4.71263	6.28643	4.34475	4.9255	6.75764	3.88289
Potri.003G079800	42.2658	yellow	173.362	magenta	131.096	0.0242465	-0.470408	AT4G16780	Homeobox-leucine zipper protein 4 (HB-4) / HD-ZIP protein	Q05466	Homeobox-leucine zipper protein HAT4 OS=Arabidopsis thaliana GN=HAT4 PE=1 SV=1	3.42877	3.057	3.34009	3.24429	2.58659	3.58704
Potri.003G079900	19.5675	turquoise	172.432	magenta	152.864	0.00284695	-1.25436	AT4G16790	hydroxyproline-rich glycoprotein family protein			2.18416	2.65368	2.09298	2.54735	1.39932	2.47134
Potri.003G080000	564.228	brown	773.314	brown	209.086	3.01e-05	0.157982	AT2G35680	Phosphotyrosine protein phosphatases superfamily protein	Q9ZQP1	Putative dual specificity protein phosphatase DSP8 OS=Arabidopsis thaliana GN=DSP8 PE=2 SV=2	5.41171	6.24346	5.35402	5.56635	6.40145	4.98011
Potri.003G080100	158.919	green	14.7735	salmon	-144.145	0.0195523	-1.07369	AT3G60340	alpha/beta-Hydrolases superfamily protein	Q20390	Palmitoyl-protein thioesterase 1 OS=Caenorhabditis elegans GN=ppt-1 PE=2 SV=2	3.31551	3.72019	3.17824	2.87116	2.6465	2.09264
Potri.003G080900	365.861	yellow	269.172	purple	-96.6895	0.000286497	0.137221	AT3G27740	carbamoyl phosphate synthetase A	Q8YXQ7	Carbamoyl-phosphate synthase small chain OS=Nostoc sp. (strain PCC 7120 / UTEX 2576) GN=carA PE=3 SV=1	3.62063	3.04922	3.94798	3.68983	3.18644	4.32752
Potri.003G081200	24.481	midnightblue	379.726	turquoise	355.245	0.000631118	3.36128	AT4G17500	ethylene responsive element binding factor 1	O80337	Ethylene-responsive transcription factor 1A OS=Arabidopsis thaliana GN=ERF1A PE=1 SV=2	3.68107	2.21403	3.3957	3.78814	5.57531	3.74373
Potri.003G081400	429.509	orange	1193.81	turquoise	764.297	4.11e-07	1.21882	AT4G16845	VEFS-Box of polycomb protein	Q8W5B1	Polycomb group protein VERNALIZATION 2 OS=Arabidopsis thaliana GN=VRN2 PE=1 SV=2	3.69845	4.24985	3.55015	3.67061	5.46867	3.49603
Potri.003G081800	150.89	orange	1006.38	pink	855.488	4.32e-05	0.266349	AT1G02130	RAS 5	Q05737	GTP-binding protein YPTM2 OS=Zea mays GN=YPTM2 PE=2 SV=1	6.95073	7.57369	6.85149	6.68854	7.84004	6.42542
Potri.003G082500	744.081	brown	997.602	turquoise	253.521	1e-08	-0.132908	AT5G47180	Plant VAMP (vesicle-associated membrane protein) family protein	Q9LVU1	Vesicle-associated protein 2-1 OS=Arabidopsis thaliana GN=PVA21 PE=2 SV=1	3.82081	4.96273	3.66984	3.76761	4.82982	3.603
Potri.003G083000	9.5287	grey	33.3712	green	23.8425	0.0253906	0.73101					0.659048	1.25824	0.638516	0.256453	1.98925	1.45784
Potri.003G083200	736.278	brown	1211.25	turquoise	474.975	7.74e-09	0.356918	AT4G17030	expansin-like B1	O23547	Expansin-like B1 OS=Arabidopsis thaliana GN=EXLB1 PE=2 SV=2	4.33752	10.2422	3.61099	4.19267	10.5992	3.49422
Potri.003G083600	51.6217	grey	323.981	magenta	272.359	3.1e-05	-0.530704	AT4G17050	ureidoglycine aminohydrolase	P75713	Uncharacterized protein ylbA OS=Escherichia coli (strain K12) GN=ylbA PE=1 SV=1	5.63545	4.98559	5.32065	5.57183	4.45489	5.47681
Potri.003G083700	190.628	grey	110.337	magenta	-80.2908	0.00126339	0.172349	AT5G04770	cationic amino acid transporter 6	Q9LZ20	Cationic amino acid transporter 6, chloroplastic OS=Arabidopsis thaliana GN=CAT6 PE=2 SV=1	1.69924	0.028199	1.83024	2.60156	0.200548	2.78038
Potri.003G083800	166.837	blue	277.378	magenta	110.541	1.5e-05	-0.151618	AT2G44730	Alcohol dehydrogenase transcription factor Myb/SANT-like family protein			2.65573	1.72854	2.51007	2.63194	1.57693	3.24047
Potri.003G083900	215.773	greenyellow	1094.78	turquoise	879.006	1.99e-06	1.77115	AT4G17070	peptidyl-prolyl cis-trans isomerases			3.41489	2.66485	3.442	3.38976	4.436	3.23139
Potri.003G084100	30.7378	magenta	693.238	pink	662.5	0.000201599	0.448817	AT4G33950	Protein kinase superfamily protein	P0C5D6	Serine/threonine-protein kinase SAPK3 OS=Oryza sativa subsp. japonica GN=SAPK3 PE=1 SV=1	4.82766	5.15677	4.92401	4.59541	5.60559	4.5807
Potri.003G084200	461.552	brown	1051.48	turquoise	589.924	9.18e-07	0.266756	AT5G36930	transmembrane receptors;ATP binding	Q40392	TMV resistance protein N OS=Nicotiana glutinosa GN=N PE=1 SV=1	3.39346	5.16699	3.2687	3.29696	5.43374	3.11594
Potri.003G084300	180.703	orange	700.969	turquoise	520.266	0.000291446	0.130274					0.541041	2.17208	0.349329	0.121947	2.30235	0.273154
Potri.003G085000	2.11692	grey	188.551	tan	186.434	0.000229673	-1.41807	AT4G17080	Histone H3 K4-specific methyltransferase SET7/9 family protein	Q9SLG9	Phosphatidylinositol 4-phosphate 5-kinase 5 OS=Arabidopsis thaliana GN=PIP5K5 PE=2 SV=1	2.39884	2.43013	2.26227	2.74808	1.01206	2.00742
Potri.003G085300	100.658	green	1108.78	turquoise	1008.12	7.33e-07	1.13881	AT5G47070	Protein kinase superfamily protein	Q9LTC0	Probable receptor-like protein kinase At5g47070 OS=Arabidopsis thaliana GN=At5g47070 PE=1 SV=1	1.75891	2.31174	1.69919	1.67948	3.45055	1.3043
Potri.003G085600	682.402	brown	504.013	brown	-178.389	2.01e-06	-0.237381	AT4G17100		Q503V9	Poly(U)-specific endoribonuclease-B OS=Danio rerio GN=endoub PE=2 SV=1	5.30904	5.94996	5.27237	5.29324	5.71258	4.76457
Potri.003G085700	236.903	orange	1.35593	grey	-235.547	0.000497614	-1.96553	AT4G17670	Protein of unknown function (DUF581)			3.86927	5.16786	3.79285	3.75583	3.20233	3.60585
Potri.003G085800	532.225	brown	818.604	turquoise	286.379	6.46e-06	-0.674287	AT1G32740	SBP (S-ribonuclease binding protein) family protein			4.73672	5.75525	4.59228	4.44183	5.08097	4.35321
Potri.003G086900	129.59	magenta	114.108	grey	-15.4824	0.00508921	-0.408644	AT2G38740	Haloacid dehalogenase-like hydrolase (HAD) superfamily protein	Q9X0Y1	Phosphorylated carbohydrates phosphatase TM_1254 OS=Thermotoga maritima (strain ATCC 43589 / MSB8 / DSM 3109 / JCM 10099) GN=TM_1254 PE=1 SV=1	3.69067	4.69867	3.87503	3.52981	4.29003	2.98659
Potri.003G087000	23.2726	green	1165.32	turquoise	1142.05	0.0105673	0.964881	AT4G17030	expansin-like B1	Q850K7	Expansin-like B1 OS=Oryza sativa subsp. japonica GN=EXLB1 PE=2 SV=2	0.19031	2.13092	0.294755	0.180415	3.0958	0.0944082
Potri.003G087400	4.04151	grey	81.4575	brown	77.416	0.0274844	0.0428043	AT4G21700	Protein of unknown function (DUF2921)			3.9733	4.07192	3.56237	3.9666	4.11473	3.10905
Potri.003G087600	298.732	pink	292.637	magenta	-6.09458	0.00209737	-0.855774	AT4G18030	S-adenosyl-L-methionine-dependent methyltransferases superfamily protein	Q94EJ6	Probable methyltransferase PMT14 OS=Arabidopsis thaliana GN=At4g18030 PE=1 SV=1	5.41319	4.94225	5.6461	5.52881	4.08647	5.35498
Potri.003G088300	110.969	turquoise	375.256	turquoise	264.288	0.000508993	1.04815	AT4G18010	myo-inositol polyphosphate 5-phosphatase 2	Q9FUR2	Type I inositol 1,4,5-trisphosphate 5-phosphatase 2 OS=Arabidopsis thaliana GN=IP5P2 PE=1 SV=2	1.41283	2.77715	1.1749	1.27671	3.8253	1.8946
Potri.003G088400	508.991	tan	1214.63	turquoise	705.639	9.63e-09	0.782757	AT2G35390	Phosphoribosyltransferase family protein	Q42581	Ribose-phosphate pyrophosphokinase 1, chloroplastic OS=Arabidopsis thaliana GN=PRS1 PE=2 SV=2	2.03985	4.51404	2.22763	2.32758	5.2968	1.77925
Potri.003G088700	625.113	brown	643.63	turquoise	18.5165	1.53e-07	-0.316597	AT1G32440	plastidial pyruvate kinase 3	Q40546	Pyruvate kinase isozyme G, chloroplastic OS=Nicotiana tabacum PE=2 SV=1	2.38929	3.99885	2.31197	2.29084	3.68226	2.31426
Potri.003G088800	287.078	red	287.597	magenta	0.518743	8.68e-07	-0.0625815	AT1G32450	nitrate transporter 1.5	Q9LQL2	Nitrate transporter 1.5 OS=Arabidopsis thaliana GN=NRT1.5 PE=1 SV=2	5.52631	2.03221	5.57035	5.03691	1.96963	5.375
Potri.003G089100	48.7531	blue	13.945	grey	-34.8081	0.0111391	1.29726					3.76831	2.82228	3.57719	3.91853	4.11953	3.73035
Potri.003G089600	10.0843	grey	55.6315	magenta	45.5473	0.0146076	-0.223255	AT5G46580	pentatricopeptide (PPR) repeat-containing protein	Q9LS25	Pentatricopeptide repeat-containing protein At5g46580, chloroplastic OS=Arabidopsis thaliana GN=At5g46580 PE=2 SV=1	1.79168	1.14861	1.5954	1.47219	0.92535	2.04075
Potri.003G091000	725.752	brown	873.576	pink	147.824	7.57e-07	-0.0703613	AT3G02890	RING/FYVE/PHD zinc finger superfamily protein			3.30981	5.23613	2.78882	3.3735	5.16577	2.33631
Potri.003G091300	169.192	yellow	415.94	magenta	246.748	0.000277935	-0.989416	AT4G17800	Predicted AT-hook DNA-binding family protein	Q9S7C9	Putative DNA-binding protein ESCAROLA OS=Arabidopsis thaliana GN=ESC PE=2 SV=1	4.85541	4.08933	4.85787	4.56588	3.09991	4.4852
Potri.003G091400	12.3572	magenta	448.732	turquoise	436.375	0.000291551	1.77767	AT2G35290				2.22471	2.71626	2.64652	1.65629	4.49393	1.97499
Potri.003G091700	233.412	blue	197.596	red	-35.8159	2.1e-05	-0.462293	AT4G17870	Polyketide cyclase/dehydrase and lipid transport superfamily protein	O49686	Abscisic acid receptor PYR1 OS=Arabidopsis thaliana GN=PYR1 PE=1 SV=1	6.7118	4.93995	6.37444	6.37809	4.47766	5.47679
Potri.003G092200	13.4727	midnightblue	227.293	turquoise	213.821	0.004593	1.15113	AT1G32640	Basic helix-loop-helix (bHLH) DNA-binding family protein	Q39204	Transcription factor MYC2 OS=Arabidopsis thaliana GN=RAP1 PE=1 SV=2	4.85716	4.31643	4.75245	4.66597	5.46756	4.91749
Potri.003G092700	3.40819	grey	1132.72	turquoise	1129.31	0.000200239	1.3557	AT1G32690				1.23902	1.81534	1.21183	0.783772	3.17103	0.729463
Potri.003G093100	170.35	blue	141.958	magenta	-28.3919	0.000212412	0.369777	AT5G17600	RING/U-box superfamily protein	Q7XLY8	E3 ubiquitin-protein ligase Os04g0590900 OS=Oryza sativa subsp. japonica GN=Os04g0590900 PE=2 SV=2	2.51107	1.41742	2.36488	2.7539	1.7872	2.86921
Potri.003G094200	0	no	1024.1	turquoise	1024.1	1.29e-07	1.54482	AT5G16770	myb domain protein 9	Q8GWP0	Transcription factor MYB39 OS=Arabidopsis thaliana GN=MYB39 PE=2 SV=1	0.0185242	0.463599	1e-06	0.144413	2.00841	0.0399277
[truncated: 6,902 more rows]
